# Supplementary material for: Whole-genome sequencing and analysis of two azaleas, Rhododendron ripense and Rhododendron kiyosumense
Source: DNA Res. 2021 Jul 20;28(5):dsab010. doi: 10.1093/dnares/dsab010 (PMC8435550; doi:10.1093/dnares/dsab010)
Supplement: dsab010_Supplementary_Data [file dsab010_supplementary_data.zip]

Archive with 2 entries (2 files):
- AzaleaGenomeSupplementaryTables.xlsx
- AzaleaGenomeSupplementaryFigures.pdf
