# Supplementary material for: Whole-genome sequencing and analysis of two azaleas, Rhododendron ripense and Rhododendron kiyosumense
Source: DNA Res. 2021 Jul 20;28(5):dsab010. doi: 10.1093/dnares/dsab010 (PMC8435550; doi:10.1093/dnares/dsab010)
Supplement: dsab010_Supplementary_Data [file dsab010_supplementary_data.zip › AzaleaGenomeSupplementaryTables.xlsx]

## Sheet: TableS1
Supplementary Table S1 Software tools used for genome assembly and gene prediction
Program name	Version	Reference
Jellyfish	2.2.6	Marcais, G. and Kingsford, C. 2011, A fast, lock-free approach for efficient parallel counting of occurrences of k-mers. Bioinformatics, 27, 764-770.
PRINSEQ	0.20.4	Schmieder, R. and Edwards, R. 2011, Quality control and preprocessing of metagenomic datasets. Bioinformatics, 27, 863-864.
FASTX-Toolkit	0.0.14	http://hannonlab.cshl.edu/fastx_toolkit
Falcon	1.8.1	Chin, C. S., Peluso, P., Sedlazeck, F. J., et al. 2016, Phased diploid genome assembly with single-molecule real-time sequencing. Nat Methods, 13, 1050-1054.
Falcon-unzip	1.3.7	Chin, C. S., Peluso, P., Sedlazeck, F. J., et al. 2016, Phased diploid genome assembly with single-molecule real-time sequencing. Nat Methods, 13, 1050-1054.
ARROW	Not available	Implemented in SMRT Link v5.0 (PacBio)
Purge_Dups	1.0.1	Guan, D., McCarthy, S. A., Wood, J., Howe, K., Wang, Y. and Durbin, R. 2020, Identifying and removing haplotypic duplication in primary genome assemblies. Bioinformatics, 36, 2896-2898.
minimap2	2.17	Li, H. 2018, Minimap2: pairwise alignment for nucleotide sequences. Bioinformatics, 34, 3094-3100.
BUSCO	3.0.2	Simao, F. A., Waterhouse, R. M., Ioannidis, P., Kriventseva, E. V. and Zdobnov, E. M. 2015, BUSCO: assessing genome assembly and annotation completeness with single-copy orthologs. Bioinformatics, 31, 3210-3212.
Bowtie2	2.3.5.1	Langmead, B. and Salzberg, S. L. 2012, Fast gapped-read alignment with Bowtie 2. Nat Methods, 9, 357-359.
SAMtools	0.1.19	Li, H., Handsaker, B., Wysoker, A., et al. 2009, The Sequence Alignment/Map format and SAMtools. Bioinformatics, 25, 2078-2079.
VCFtools	0.1.12b	Danecek, P., Auton, A., Abecasis, G., et al. 2011, The variant call format and VCFtools. Bioinformatics, 27, 2156-2158.
Lep-Map3	0.2	Rastas, P. 2017, Lep-MAP3: robust linkage mapping even for low-coverage whole genome sequencing data. Bioinformatics, 33, 3726-3732.
ALLMAPS	0.7.3	Tang, H., Zhang, X., Miao, C., et al. 2015, ALLMAPS: robust scaffold ordering based on multiple maps. Genome Biol, 16, 3.
D-GENIES	1.2.0	Cabanettes, F. and Klopp, C. 2018, D-GENIES: dot plot large genomes in an interactive, efficient and simple way. PeerJ, 6, e4958.
MAKER	3.01.03	Cantarel, B. L., Korf, I., Robb, S. M., et al. 2008, MAKER: an easy-to-use annotation pipeline designed for emerging model organism genomes. Genome Res, 18, 188-196.
Hayai-Annotation Plants	1.0.2	Ghelfi, A., Shirasawa, K., Hirakawa, H. and Isobe, S. 2019, Hayai-Annotation Plants: an ultra-fast and comprehensive functional gene annotation system in plants. Bioinformatics, 35, 4427-4429.
RepeatMasker	4.1.1	Smit A.F.A., Hubley R., Green P.. 2013-2015, RepeatMasker Open-4.0. http://www.repeatmasker.org
Repbase	20181026	Jurka J., Kapitonov V.V., Pavlicek A., Klonowski P., Kohany O., Walichiewicz J. 2005, Repbase Update, a database of eukaryotic repetitive elements, Cytogenet. Genome Res, 110, 462–467.
RepeatModeler	2.0.1	Smit A.F.A., Hubley R., 2008-2015, RepeatModeler Open-1.0. http://www.repeatmasker.org
stLFRdenovo	Not available	https://github.com/BGI-biotools/stLFRdenovo

## Sheet: TableS2
Supplementary Table S2 Double digest restriction-site associated DNA sequencing (ddRAD-Seq) data used for genetic mapping
Sample name	Number of reads	Number of mapped reads	Map rate	DRA Submission	DRA Experiment	DRA Run
Amagi-beni-choju	873560	740708	0.8479	DRA012152	DRX288350	DRR298910
Oomurasaki	901325	783583	0.8694	DRA012152	DRX288348	DRR298908
Choju-ho	956292	799485	0.836	DRA012152	DRX288349	DRR298909
Kirin	558317	469947	0.8417	DRA012152	DRX288351	DRR298911
Amagi-beni-choju x Oomurasaki	827582	728220	0.8799	DRA012152	DRX288353	DRR298913
Choju-ho x Kirin	683761	569820	0.8334	DRA012152	DRX288352	DRR298912
AOCK13043_001	330644	277849	0.8403	DRA012152	DRX288354	DRR298914
AOCK13043_002	480225	400377	0.8337	DRA012152	DRX288355	DRR298915
AOCK13043_003	447738	376880	0.8417	DRA012152	DRX288356	DRR298916
AOCK13043_004	993677	841430	0.8468	DRA012152	DRX288357	DRR298917
AOCK13043_005	1009421	846632	0.8387	DRA012152	DRX288358	DRR298918
AOCK13043_006	194128	160148	0.825	DRA012152	DRX288359	DRR298919
AOCK13043_007	196217	162459	0.828	DRA012152	DRX288360	DRR298920
AOCK13043_008	661690	553443	0.8364	DRA012152	DRX288361	DRR298921
AOCK13043_009	301755	253798	0.8411	DRA012152	DRX288362	DRR298922
AOCK13043_010	524108	443728	0.8466	DRA012152	DRX288363	DRR298923
AOCK13043_011	783184	656343	0.838	DRA012152	DRX288364	DRR298924
AOCK13043_012	821831	687651	0.8367	DRA012152	DRX288365	DRR298925
AOCK13043_013	698764	580267	0.8304	DRA012152	DRX288366	DRR298926
AOCK13043_014	714849	602326	0.8426	DRA012152	DRX288367	DRR298927
AOCK13043_015	455289	385889	0.8476	DRA012152	DRX288368	DRR298928
AOCK13043_016	1083918	894716	0.8254	DRA012152	DRX288369	DRR298929
AOCK13043_017	297220	246608	0.8297	DRA012152	DRX288370	DRR298930
AOCK13043_018	688167	577620	0.8394	DRA012152	DRX288371	DRR298931
AOCK13043_019	197900	163925	0.8283	DRA012152	DRX288372	DRR298932
AOCK13043_020	904932	764833	0.8452	DRA012152	DRX288373	DRR298933
AOCK13043_021	666793	559425	0.839	DRA012152	DRX288374	DRR298934
AOCK13043_022	961746	819416	0.852	DRA012152	DRX288375	DRR298935
AOCK13043_023	673234	567987	0.8437	DRA012152	DRX288376	DRR298936
AOCK13043_024	1164116	972025	0.835	DRA012152	DRX288377	DRR298937
AOCK13043_025	688487	573335	0.8327	DRA012152	DRX288378	DRR298938
AOCK13043_026	591662	503277	0.8506	DRA012152	DRX288379	DRR298939
AOCK13043_027	241704	200930	0.8313	DRA012152	DRX288380	DRR298940
AOCK13043_028	445354	369711	0.8302	DRA012152	DRX288381	DRR298941
AOCK13043_029	550249	461143	0.8381	DRA012152	DRX288382	DRR298942
AOCK13043_030	42598	30202	0.709	DRA012152	DRX288383	DRR298943
AOCK13043_031	826147	704354	0.8526	DRA012152	DRX288384	DRR298944
AOCK13043_032	1006575	858596	0.853	DRA012152	DRX288385	DRR298945
AOCK13043_033	879762	737548	0.8383	DRA012152	DRX288386	DRR298946
AOCK13043_034	649674	536551	0.8259	DRA012152	DRX288387	DRR298947
AOCK13043_035	139144	113767	0.8176	DRA012152	DRX288388	DRR298948
AOCK13043_036	859332	728024	0.8472	DRA012152	DRX288389	DRR298949
AOCK13043_037	965370	802300	0.8311	DRA012152	DRX288390	DRR298950
AOCK13043_038	969922	814886	0.8402	DRA012152	DRX288391	DRR298951
AOCK13043_039	606758	513254	0.8459	DRA012152	DRX288392	DRR298952
AOCK13043_040	892296	727747	0.8156	DRA012152	DRX288393	DRR298953
AOCK13043_041	1010172	843382	0.8349	DRA012152	DRX288394	DRR298954
AOCK13043_042	128710	104667	0.8132	DRA012152	DRX288395	DRR298955
AOCK13043_043	932906	773888	0.8295	DRA012152	DRX288396	DRR298956
AOCK13043_044	124808	100431	0.8047	DRA012152	DRX288397	DRR298957
AOCK13043_045	605929	503588	0.8311	DRA012152	DRX288398	DRR298958
AOCK13043_046	790709	659993	0.8347	DRA012152	DRX288399	DRR298959
AOCK13043_047	461004	384022	0.833	DRA012152	DRX288400	DRR298960
AOCK13043_048	544368	455483	0.8367	DRA012152	DRX288401	DRR298961
AOCK13043_049	704492	590240	0.8378	DRA012152	DRX288402	DRR298962
AOCK13043_050	148347	121975	0.8222	DRA012152	DRX288403	DRR298963
AOCK13043_051	817807	680669	0.8323	DRA012152	DRX288404	DRR298964
AOCK13043_052	405972	337383	0.831	DRA012152	DRX288405	DRR298965
AOCK13043_053	796044	673559	0.8461	DRA012152	DRX288406	DRR298966
AOCK13043_054	838055	696821	0.8315	DRA012152	DRX288407	DRR298967
AOCK13043_055	178856	147737	0.826	DRA012152	DRX288408	DRR298968
AOCK13043_056	945997	784085	0.8288	DRA012152	DRX288409	DRR298969
AOCK13043_057	853520	709106	0.8308	DRA012152	DRX288410	DRR298970
AOCK13043_058	41847	33084	0.7906	DRA012152	DRX288411	DRR298971
AOCK13043_059	673927	567041	0.8414	DRA012152	DRX288412	DRR298972
AOCK13043_060	24639	16573	0.6726	DRA012152	DRX288413	DRR298973
AOCK13043_061	750387	626262	0.8346	DRA012152	DRX288414	DRR298974
AOCK13043_062	66027	50061	0.7582	DRA012152	DRX288415	DRR298975
AOCK13043_063	454037	379785	0.8365	DRA012152	DRX288416	DRR298976
AOCK13043_064	537351	447383	0.8326	DRA012152	DRX288417	DRR298977
AOCK13043_065	761551	640033	0.8404	DRA012152	DRX288418	DRR298978
AOCK13043_066	499152	418461	0.8383	DRA012152	DRX288419	DRR298979
AOCK13043_067	102279	54072	0.5287	DRA012152	DRX288420	DRR298980
AOCK13043_068	774796	659256	0.8509	DRA012152	DRX288421	DRR298981
AOCK13043_069	532463	447501	0.8404	DRA012152	DRX288422	DRR298982
AOCK13043_070	950068	796229	0.8381	DRA012152	DRX288423	DRR298983
AOCK13043_071	503510	418496	0.8312	DRA012152	DRX288424	DRR298984
AOCK13043_072	761813	638873	0.8386	DRA012152	DRX288425	DRR298985
AOCK13043_073	685723	583313	0.8507	DRA012152	DRX288426	DRR298986
AOCK13043_074	337200	281061	0.8335	DRA012152	DRX288427	DRR298987
AOCK13043_075	307682	258414	0.8399	DRA012152	DRX288428	DRR298988
AOCK13043_076	514059	433903	0.8441	DRA012152	DRX288429	DRR298989
AOCK13043_077	870809	723412	0.8307	DRA012152	DRX288430	DRR298990
AOCK13043_078	500275	417400	0.8343	DRA012152	DRX288431	DRR298991
AOCK13043_079	780159	656570	0.8416	DRA012152	DRX288432	DRR298992
AOCK13043_080	553955	465673	0.8406	DRA012152	DRX288433	DRR298993
AOCK13043_081	835818	688899	0.8242	DRA012152	DRX288434	DRR298994
AOCK13043_082	665589	560291	0.8418	DRA012152	DRX288435	DRR298995
AOCK13043_083	525733	435602	0.8286	DRA012152	DRX288436	DRR298996
AOCK13043_084	844516	710273	0.841	DRA012152	DRX288437	DRR298997
AOCK13043_085	86189	69406	0.8053	DRA012152	DRX288438	DRR298998
AOCK13043_086	433806	364692	0.8407	DRA012152	DRX288439	DRR298999
AOCK13043_087	422683	360315	0.8524	DRA012152	DRX288440	DRR299000
AOCK13043_088	416999	350182	0.8398	DRA012152	DRX288441	DRR299001
AOCK13043_089	858224	726384	0.8464	DRA012152	DRX288442	DRR299002
AOCK13043_090	80667	65516	0.8122	DRA012152	DRX288443	DRR299003
AOCK13043_091	573738	481986	0.8401	DRA012152	DRX288444	DRR299004
AOCK13043_092	961994	804601	0.8364	DRA012152	DRX288445	DRR299005
AOCK13043_093	971363	817857	0.842	DRA012152	DRX288446	DRR299006
AOCK13043_094	906106	762948	0.842	DRA012152	DRX288447	DRR299007
AOCK13043_095	279446	234595	0.8395	DRA012152	DRX288448	DRR299008
AOCK13043_096	276237	228889	0.8286	DRA012152	DRX288449	DRR299009
AOCK13043_097	415484	345926	0.8326	DRA012152	DRX288450	DRR299010
AOCK13043_098	506516	419282	0.8278	DRA012152	DRX288451	DRR299011
AOCK13043_099	466839	392091	0.8399	DRA012152	DRX288452	DRR299012
AOCK13043_100	429751	361907	0.8421	DRA012152	DRX288453	DRR299013
AOCK13043_101	790798	665356	0.8414	DRA012152	DRX288454	DRR299014
AOCK13043_102	956168	791488	0.8278	DRA012152	DRX288455	DRR299015
AOCK13043_103	637532	531338	0.8334	DRA012152	DRX288456	DRR299016
AOCK13043_104	848142	698074	0.8231	DRA012152	DRX288457	DRR299017
AOCK13043_105	940657	778438	0.8275	DRA012152	DRX288458	DRR299018
AOCK13043_106	359271	271445	0.7555	DRA012152	DRX288459	DRR299019
AOCK13043_107	282468	231957	0.8212	DRA012152	DRX288460	DRR299020
AOCK13043_108	812882	672613	0.8274	DRA012152	DRX288461	DRR299021
AOCK13043_109	488193	406888	0.8335	DRA012152	DRX288462	DRR299022
AOCK13043_110	696202	585744	0.8413	DRA012152	DRX288463	DRR299023
AOCK13043_111	851231	706144	0.8296	DRA012152	DRX288464	DRR299024
AOCK13043_112	556198	459357	0.8259	DRA012152	DRX288465	DRR299025
AOCK13043_113	586487	494031	0.8424	DRA012152	DRX288466	DRR299026
AOCK13043_114	716722	595352	0.8307	DRA012152	DRX288467	DRR299027
AOCK13043_115	344247	285847	0.8304	DRA012152	DRX288468	DRR299028
AOCK13043_116	892153	752798	0.8438	DRA012152	DRX288469	DRR299029
AOCK13043_117	578091	478578	0.8279	DRA012152	DRX288470	DRR299030
AOCK13043_118	732693	613964	0.838	DRA012152	DRX288471	DRR299031
AOCK13043_119	223664	185479	0.8293	DRA012152	DRX288472	DRR299032
AOCK13043_120	888354	735108	0.8275	DRA012152	DRX288473	DRR299033
AOCK13043_121	590177	486907	0.825	DRA012152	DRX288474	DRR299034
AOCK13043_122	933973	771444	0.826	DRA012152	DRX288475	DRR299035
AOCK13043_123	690694	576226	0.8343	DRA012152	DRX288476	DRR299036
AOCK13043_124	829512	691601	0.8337	DRA012152	DRX288477	DRR299037
AOCK13043_125	516072	427493	0.8284	DRA012152	DRX288478	DRR299038
AOCK13043_126	27884	22818	0.8183	DRA012152	DRX288479	DRR299039
AOCK13043_127	580825	490090	0.8438	DRA012152	DRX288480	DRR299040
AOCK13043_128	971188	798407	0.8221	DRA012152	DRX288481	DRR299041
AOCK13043_129	230641	188799	0.8186	DRA012152	DRX288482	DRR299042
AOCK13043_130	820608	682152	0.8313	DRA012152	DRX288483	DRR299043
AOCK13043_131	421445	359772	0.8537	DRA012152	DRX288484	DRR299044
AOCK13043_132	914444	744135	0.8138	DRA012152	DRX288485	DRR299045
AOCK13043_133	415784	346421	0.8332	DRA012152	DRX288486	DRR299046
AOCK13043_134	989863	824356	0.8328	DRA012152	DRX288487	DRR299047
AOCK13043_135	676899	557879	0.8242	DRA012152	DRX288488	DRR299048
AOCK13043_136	574689	476758	0.8296	DRA012152	DRX288489	DRR299049

## Sheet: TableS3
Supplementary Table S3 Genetic map, anchored genome sequences, and single nucleotide polymorphisms (SNPs) in the parental lines of the mapping population
Linkage group	Genetic position (cM)	Contig ID (RRI_r1.1)	Scaffold position (bp)	REF	ALT	Rh	Rp	Ri	Ro	RhxRp	RixRo
RRI1.1ch01	0	Rri1.0p058F_1.1	130465	A	C	M	A	M	A	M	A
RRI1.1ch01	0.37	Rri1.0p058F_1.1	130159	C	T	C	Y	C	C	Y	C
RRI1.1ch01	0.37	Rri1.0p058F_1.1	130195	A	G	R	G	A	A	R	A
RRI1.1ch01	0.37	Rri1.0p058F_1.1	146899	A	G	R	G	A	G	R	R
RRI1.1ch01	0.37	Rri1.0p058F_1.1	147029	A	G	R	G	A	G	R	R
RRI1.1ch01	0.37	Rri1.0p058F_1.1	147108	C	G	C	G	C	C	S	C
RRI1.1ch01	0.37	Rri1.0p058F_1.1	249638	C	T	Y	C	C	C	Y	C
RRI1.1ch01	0.37	Rri1.0p058F_1.1	302570	T	G	K	T	T	T	K	T
RRI1.1ch01	0.37	Rri1.0p058F_1.1	358543	C	T	C	Y	C	C	Y	C
RRI1.1ch01	0.37	Rri1.0p058F_1.1	370179	T	C	T	Y	T	T	Y	T
RRI1.1ch01	0.37	Rri1.0p058F_1.1	370199	C	T	C	Y	C	C	Y	C
RRI1.1ch01	0.37	Rri1.0p058F_1.1	370230	T	A	T	W	T	T	W	T
RRI1.1ch01	0.37	Rri1.0p058F_1.1	432211	G	T	G	K	G	G	K	G
RRI1.1ch01	0.37	Rri1.0p058F_1.1	519262	A	G	G	A	A	A	R	A
RRI1.1ch01	0.74	Rri1.0p058F_1.1	202880	C	G	S	S	S	G	C	S
RRI1.1ch01	0.74	Rri1.0p058F_1.1	203223	A	G	A	A	A	G	A	R
RRI1.1ch01	0.74	Rri1.0p058F_1.1	203225	C	A	C	C	C	M	C	M
RRI1.1ch01	0.74	Rri1.0p058F_1.1	249669	A	G	A	A	A	G	A	R
RRI1.1ch01	0.74	Rri1.0p058F_1.1	370431	C	T	C	Y	C	C	Y	C
RRI1.1ch01	0.74	Rri1.0p058F_1.1	370493	C	T	Y	C	C	C	Y	C
RRI1.1ch01	0.74	Rri1.0p058F_1.1	660617	T	C	Y	T	T	Y	Y	T
RRI1.1ch01	1.48	Rri1.0p058F_1.1	129814	T	G	K	T	K	T	K	T
RRI1.1ch01	1.48	Rri1.0p058F_1.1	358518	C	A	M	M	C	A	M	M
RRI1.1ch01	1.85	Rri1.0p058F_1.1	129812	C	T	Y	C	Y	C	Y	C
RRI1.1ch01	1.85	Rri1.0p058F_1.1	302343	C	T	Y	C	C	C	Y	C
RRI1.1ch01	1.85	Rri1.0p058F_1.1	302378	T	C	T	C	T	T	Y	T
RRI1.1ch01	1.85	Rri1.0p058F_1.1	370439	A	G	A	R	G	A	A	R
RRI1.1ch01	1.85	Rri1.0p058F_1.1	660769	G	A	R	G	G	R	R	G
RRI1.1ch01	2.21	Rri1.0p058F_1.1	146917	A	G	A	R	A	A	R	A
RRI1.1ch01	2.21	Rri1.0p058F_1.1	147059	T	C	T	C	T	T	Y	T
RRI1.1ch01	3.71	Rri1.0p058F_1.1	1100552	A	G	A	A	R	A	A	R
RRI1.1ch01	4.45	Rri1.0p058F_1.1	1113807	C	T	T	C	C	C	Y	C
RRI1.1ch01	4.82	Rri1.0p058F_1.1	1100537	G	A	G	R	R	G	R	R
RRI1.1ch01	4.82	Rri1.0p058F_1.1	1100913	G	C	G	S	S	G	S	S
RRI1.1ch01	4.82	Rri1.0p058F_1.1	1100918	G	A	G	A	R	G	R	R
RRI1.1ch01	4.82	Rri1.0p058F_1.1	1113571	A	C	M	A	A	A	M	A
RRI1.1ch01	4.82	Rri1.0p058F_1.1	1113752	C	T	T	C	C	C	Y	C
RRI1.1ch01	4.82	Rri1.0p058F_1.1	1113753	A	C	C	A	A	A	M	A
RRI1.1ch01	4.82	Rri1.0p058F_1.1	1113754	G	A	R	G	G	G	R	G
RRI1.1ch01	4.82	Rri1.0p058F_1.1	1113790	A	G	A	G	G	A	R	R
RRI1.1ch01	4.82	Rri1.0p058F_1.1	1113816	A	G	G	A	A	A	R	A
RRI1.1ch01	5.19	Rri1.0p058F_1.1	1101266	G	T	G	G	G	T	G	K
RRI1.1ch01	5.19	Rri1.0p058F_1.1	1101290	A	C	A	A	A	C	A	M
RRI1.1ch01	5.19	Rri1.0p058F_1.1	1113786	C	T	C	C	T	C	C	Y
RRI1.1ch01	5.19	Rri1.0p058F_1.1	1168604	G	A	G	A	G	G	R	G
RRI1.1ch01	5.19	Rri1.0p058F_1.1	1168637	C	T	C	C	Y	C	C	Y
RRI1.1ch01	5.19	Rri1.0p058F_1.1	1168646	G	C	G	C	G	G	S	G
RRI1.1ch01	5.19	Rri1.0p058F_1.1	1264318	T	G	T	G	T	T	K	T
RRI1.1ch01	6.3	Rri1.0p058F_1.1	1101300	A	G	A	A	R	A	A	R
RRI1.1ch01	6.3	Rri1.0p058F_1.1	1101302	A	G	A	A	A	G	A	R
RRI1.1ch01	6.3	Rri1.0p058F_1.1	1168623	C	T	C	C	Y	C	C	Y
RRI1.1ch01	6.3	Rri1.0p058F_1.1	1377423	A	G	A	G	A	A	R	A
RRI1.1ch01	6.3	Rri1.0p058F_1.1	1377734	A	C	C	A	A	M	M	A
RRI1.1ch01	6.67	Rri1.0p058F_1.1	1398271	T	A	W	T	T	T	W	T
RRI1.1ch01	7.79	Rri1.0p058F_1.1	1264352	A	G	A	A	R	R	A	R
RRI1.1ch01	7.79	Rri1.0p058F_1.1	1272535	T	C	T	N	Y	Y	T	Y
RRI1.1ch01	7.79	Rri1.0p058F_1.1	1398259	C	T	C	Y	C	C	Y	C
RRI1.1ch01	7.79	Rri1.0p058F_1.1	1398310	C	T	C	Y	C	C	Y	C
RRI1.1ch01	7.79	Rri1.0p058F_1.1	1399944	C	A	C	M	C	C	M	C
RRI1.1ch01	7.79	Rri1.0p058F_1.1	1399946	G	A	G	R	G	G	R	G
RRI1.1ch01	7.79	Rri1.0p058F_1.1	1399958	C	T	C	T	C	C	Y	C
RRI1.1ch01	7.79	Rri1.0p058F_1.1	1400139	A	C	C	A	A	A	M	A
RRI1.1ch01	7.79	Rri1.0p058F_1.1	1411996	G	A	G	R	G	G	R	G
RRI1.1ch01	7.79	Rri1.0p058F_1.1	1412002	A	C	A	M	A	A	M	A
RRI1.1ch01	7.79	Rri1.0p058F_1.1	1412217	T	C	T	C	T	T	Y	T
RRI1.1ch01	7.79	Rri1.0p058F_1.1	1412292	A	G	A	R	A	A	R	A
RRI1.1ch01	8.53	Rri1.0p058F_1.1	1507919	A	C	A	C	A	A	M	A
RRI1.1ch01	8.89	Rri1.0p058F_1.1	1507592	T	G	T	G	T	T	K	T
RRI1.1ch01	8.89	Rri1.0p058F_1.1	1507905	A	C	A	A	M	A	A	M
RRI1.1ch01	10.77	Rri1.0p058F_1.1	1377477	A	C	A	A	A	M	A	M
RRI1.1ch01	10.77	Rri1.0p058F_1.1	1377738	A	G	A	R	G	A	A	R
RRI1.1ch01	10.77	Rri1.0p058F_1.1	1377768	C	T	C	Y	T	C	C	Y
RRI1.1ch01	10.77	Rri1.0p058F_1.1	1397972	A	T	A	A	A	T	A	W
RRI1.1ch01	10.77	Rri1.0p058F_1.1	1412295	C	A	C	C	C	M	C	M
RRI1.1ch01	10.77	Rri1.0p058F_1.1	1726842	G	A	R	A	G	A	R	R
RRI1.1ch01	10.77	Rri1.0p058F_1.1	1727034	A	C	M	M	A	C	A	M
RRI1.1ch01	10.77	Rri1.0p058F_1.1	1727036	T	G	K	G	T	G	T	K
RRI1.1ch01	10.77	Rri1.0p058F_1.1	1727046	T	A	W	A	T	A	W	W
RRI1.1ch01	10.77	Rri1.0p058F_1.1	1727091	T	C	Y	C	T	C	Y	Y
RRI1.1ch01	11.51	Rri1.0p058F_1.1	1377438	A	G	A	A	A	R	A	R
RRI1.1ch01	11.51	Rri1.0p058F_1.1	1769083	T	C	Y	T	T	T	Y	T
RRI1.1ch01	11.51	Rri1.0p058F_1.1	1774338	T	A	W	T	T	T	W	T
RRI1.1ch01	11.88	Rri1.0p058F_1.1	1726834	A	G	A	R	A	A	R	A
RRI1.1ch01	11.88	Rri1.0p058F_1.1	1726836	T	A	W	T	T	T	W	T
RRI1.1ch01	11.88	Rri1.0p058F_1.1	1757380	T	C	T	C	T	C	Y	Y
RRI1.1ch01	11.88	Rri1.0p058F_1.1	1757386	G	A	G	A	G	A	R	R
RRI1.1ch01	11.88	Rri1.0p058F_1.1	1774660	G	A	G	R	G	A	R	R
RRI1.1ch01	12.99	Rri1.0p058F_1.1	1971531	A	T	W	A	A	A	W	A
RRI1.1ch01	13.36	Rri1.0p058F_1.1	2127208	A	G	A	N	R	A	R	R
RRI1.1ch01	13.73	Rri1.0p058F_1.1	2017287	T	C	T	Y	T	T	Y	T
RRI1.1ch01	13.73	Rri1.0p058F_1.1	2017340	T	G	T	K	T	T	K	T
RRI1.1ch01	13.73	Rri1.0p058F_1.1	2126827	A	T	A	T	N	A	W	A
RRI1.1ch01	13.73	Rri1.0p058F_1.1	2126841	C	T	C	T	N	C	Y	C
RRI1.1ch01	13.73	Rri1.0p058F_1.1	2127228	A	G	A	G	A	A	R	A
RRI1.1ch01	13.73	Rri1.0p058F_1.1	2127571	C	G	C	G	C	C	S	C
RRI1.1ch01	13.73	Rri1.0p058F_1.1	2127588	C	A	C	A	C	C	M	C
RRI1.1ch01	13.73	Rri1.0p058F_1.1	2142392	T	C	T	C	T	T	Y	T
RRI1.1ch01	13.73	Rri1.0p058F_1.1	2222029	T	C	Y	T	T	C	T	Y
RRI1.1ch01	13.73	Rri1.0p058F_1.1	2222042	A	G	G	A	A	G	A	R
RRI1.1ch01	13.73	Rri1.0p058F_1.1	2256339	T	G	G	T	T	T	K	T
RRI1.1ch01	13.73	Rri1.0p058F_1.1	2256354	A	C	A	M	A	A	M	A
RRI1.1ch01	13.73	Rri1.0p058F_1.1	2277678	C	T	C	T	C	C	Y	C
RRI1.1ch01	14.1	Rri1.0p058F_1.1	2394353	T	C	T	Y	T	T	Y	T
RRI1.1ch01	14.1	Rri1.0p058F_1.1	2395625	G	A	A	G	G	G	R	G
RRI1.1ch01	14.1	Rri1.0p058F_1.1	2395628	A	G	A	G	G	R	R	R
RRI1.1ch01	14.1	Rri1.0p058F_1.1	2414044	T	A	T	A	A	W	W	W
RRI1.1ch01	15.22	Rri1.0p055F_1.1	2147722	A	G	G	R	R	G	R	R
RRI1.1ch01	15.22	Rri1.0p055F_1.1	2147743	A	G	G	A	A	A	R	A
RRI1.1ch01	15.22	Rri1.0p055F_1.1	2147934	A	C	C	A	A	A	M	A
RRI1.1ch01	15.22	Rri1.0p058F_1.1	1774335	A	C	A	A	M	A	A	M
RRI1.1ch01	15.22	Rri1.0p058F_1.1	1774376	C	T	Y	Y	T	C	C	Y
RRI1.1ch01	15.22	Rri1.0p058F_1.1	2127565	T	G	T	T	K	T	T	K
RRI1.1ch01	15.22	Rri1.0p058F_1.1	2127584	C	T	C	C	Y	C	C	Y
RRI1.1ch01	15.58	Rri1.0p055F_1.1	2147738	T	G	G	K	K	T	K	T
RRI1.1ch01	15.58	Rri1.0p055F_1.1	2153856	A	T	A	A	A	A	W	A
RRI1.1ch01	15.58	Rri1.0p058F_1.1	1768838	G	A	R	R	A	G	G	R
RRI1.1ch01	15.58	Rri1.0p058F_1.1	1769099	G	C	S	S	C	G	G	S
RRI1.1ch01	15.58	Rri1.0p058F_1.1	1774350	C	T	Y	Y	T	C	C	Y
RRI1.1ch01	15.58	Rri1.0p058F_1.1	1774619	T	A	W	W	A	T	T	W
RRI1.1ch01	15.58	Rri1.0p058F_1.1	1774658	T	C	T	T	Y	T	T	Y
RRI1.1ch01	15.58	Rri1.0p058F_1.1	1774667	G	A	R	R	A	G	G	R
RRI1.1ch01	15.58	Rri1.0p058F_1.1	2127218	G	C	G	G	S	G	G	S
RRI1.1ch01	15.95	Rri1.0p058F_1.1	1778081	A	G	R	R	R	A	A	R
RRI1.1ch01	15.95	Rri1.0p058F_1.1	1778345	C	T	Y	Y	Y	C	C	Y
RRI1.1ch01	15.95	Rri1.0p058F_1.1	1971336	A	G	A	A	R	A	A	R
RRI1.1ch01	15.95	Rri1.0p058F_1.1	2017131	G	A	G	G	G	R	G	R
RRI1.1ch01	16.32	Rri1.0p055F_1.1	1943586	T	G	G	T	T	T	K	T
RRI1.1ch01	16.32	Rri1.0p055F_1.1	2042936	T	C	T	T	T	T	Y	T
RRI1.1ch01	16.32	Rri1.0p058F_1.1	1726861	G	C	G	G	S	G	G	S
RRI1.1ch01	16.32	Rri1.0p058F_1.1	1971526	T	C	T	T	Y	T	T	Y
RRI1.1ch01	16.69	Rri1.0p055F_1.1	1944681	C	T	T	C	Y	C	Y	Y
RRI1.1ch01	16.69	Rri1.0p055F_1.1	2154199	T	A	T	T	W	A	T	W
RRI1.1ch01	17.06	Rri1.0p055F_1.1	1825705	C	T	C	Y	C	C	Y	C
RRI1.1ch01	17.06	Rri1.0p055F_1.1	1943547	C	T	C	C	C	Y	C	Y
RRI1.1ch01	17.06	Rri1.0p055F_1.1	2258397	C	T	C	T	C	N	Y	Y
RRI1.1ch01	17.43	Rri1.0p055F_1.1	1455992	A	T	A	A	W	A	A	W
RRI1.1ch01	17.43	Rri1.0p055F_1.1	1455995	A	G	A	A	R	A	A	R
RRI1.1ch01	17.43	Rri1.0p055F_1.1	1456298	T	C	T	T	Y	T	T	Y
RRI1.1ch01	17.43	Rri1.0p055F_1.1	1825678	C	T	C	T	C	C	Y	C
RRI1.1ch01	17.43	Rri1.0p055F_1.1	1825696	A	C	A	C	A	A	M	A
RRI1.1ch01	17.43	Rri1.0p055F_1.1	1825697	C	T	T	C	C	C	Y	C
RRI1.1ch01	17.43	Rri1.0p055F_1.1	1825720	C	T	C	Y	C	C	Y	C
RRI1.1ch01	17.43	Rri1.0p058F_1.1	2256120	G	A	G	R	R	A	G	R
RRI1.1ch01	18.17	Rri1.0p055F_1.1	1900200	T	G	T	G	G	K	K	K
RRI1.1ch01	18.17	Rri1.0p055F_1.1	1900454	A	G	A	G	G	A	R	R
RRI1.1ch01	18.17	Rri1.0p055F_1.1	1900457	G	C	G	N	G	G	S	G
RRI1.1ch01	18.54	Rri1.0p055F_1.1	1456019	A	C	M	A	A	A	M	A
RRI1.1ch01	18.54	Rri1.0p055F_1.1	1456029	C	A	M	C	C	C	M	C
RRI1.1ch01	18.54	Rri1.0p055F_1.1	1532721	A	G	A	G	A	A	R	A
RRI1.1ch01	18.54	Rri1.0p055F_1.1	1532889	A	T	A	T	A	A	W	A
RRI1.1ch01	18.54	Rri1.0p055F_1.1	1532890	G	A	G	G	G	R	G	R
RRI1.1ch01	18.54	Rri1.0p055F_1.1	1532904	C	T	C	T	C	C	Y	C
RRI1.1ch01	18.54	Rri1.0p055F_1.1	1532922	G	C	G	S	G	G	S	G
RRI1.1ch01	20.41	Rri1.0p055F_1.1	1161219	C	A	C	A	C	C	M	C
RRI1.1ch01	20.41	Rri1.0p055F_1.1	1825377	C	T	C	C	T	C	C	Y
RRI1.1ch01	21.15	Rri1.0p055F_1.1	879607	T	A	T	W	T	T	W	T
RRI1.1ch01	21.15	Rri1.0p055F_1.1	1002376	A	G	G	A	A	R	R	A
RRI1.1ch01	21.15	Rri1.0p055F_1.1	1003249	C	T	Y	C	C	C	Y	C
RRI1.1ch01	21.15	Rri1.0p055F_1.1	1003251	G	A	G	A	G	G	R	G
RRI1.1ch01	21.15	Rri1.0p055F_1.1	1004503	G	C	C	G	G	S	S	G
RRI1.1ch01	21.15	Rri1.0p055F_1.1	1532740	C	T	C	C	Y	C	C	Y
RRI1.1ch01	21.15	Rri1.0p055F_1.1	1715149	A	G	A	R	A	G	A	R
RRI1.1ch01	21.52	Rri1.0p055F_1.1	826319	A	T	A	A	W	A	A	W
RRI1.1ch01	21.52	Rri1.0p055F_1.1	1000902	A	G	R	A	A	R	A	R
RRI1.1ch01	21.52	Rri1.0p055F_1.1	1000910	A	T	A	A	A	W	A	W
RRI1.1ch01	21.52	Rri1.0p055F_1.1	1002368	C	G	C	G	C	S	S	S
RRI1.1ch01	21.52	Rri1.0p055F_1.1	1003513	G	A	G	G	A	G	G	R
RRI1.1ch01	21.52	Rri1.0p055F_1.1	1003522	C	T	C	T	C	C	Y	C
RRI1.1ch01	21.52	Rri1.0p055F_1.1	1004238	G	A	A	G	G	R	R	G
RRI1.1ch01	21.52	Rri1.0p055F_1.1	1004257	G	A	G	G	A	G	G	R
RRI1.1ch01	21.52	Rri1.0p055F_1.1	1004518	A	T	T	A	T	W	W	W
RRI1.1ch01	21.52	Rri1.0p055F_1.1	1004567	C	T	C	C	C	C	Y	C
RRI1.1ch01	21.52	Rri1.0p055F_1.1	1034971	C	G	C	C	S	C	C	S
RRI1.1ch01	21.52	Rri1.0p055F_1.1	1049334	T	C	Y	C	T	T	Y	T
RRI1.1ch01	21.52	Rri1.0p055F_1.1	1049504	G	T	G	T	G	G	K	G
RRI1.1ch01	21.52	Rri1.0p055F_1.1	1108933	T	G	K	T	T	T	K	T
RRI1.1ch01	21.52	Rri1.0p055F_1.1	1161246	A	T	A	A	A	A	A	W
RRI1.1ch01	21.89	Rri1.0p055F_1.1	826340	T	C	C	T	T	C	Y	Y
RRI1.1ch01	21.89	Rri1.0p055F_1.1	973095	T	C	Y	T	T	Y	T	Y
RRI1.1ch01	21.89	Rri1.0p055F_1.1	973128	A	C	M	A	A	M	A	M
RRI1.1ch01	21.89	Rri1.0p055F_1.1	1000927	T	C	T	T	T	Y	T	Y
RRI1.1ch01	21.89	Rri1.0p055F_1.1	1003288	A	C	A	A	C	A	A	M
RRI1.1ch01	21.89	Rri1.0p055F_1.1	1003545	C	T	C	C	T	C	C	Y
RRI1.1ch01	21.89	Rri1.0p055F_1.1	1004283	C	T	C	C	C	Y	C	Y
RRI1.1ch01	21.89	Rri1.0p055F_1.1	1004551	T	C	T	T	C	T	T	Y
RRI1.1ch01	21.89	Rri1.0p055F_1.1	1049444	T	G	T	T	G	T	T	K
RRI1.1ch01	21.89	Rri1.0p055F_1.1	1054930	G	A	G	G	A	N	G	R
RRI1.1ch01	21.89	Rri1.0p055F_1.1	1160876	A	G	A	A	A	A	A	R
RRI1.1ch01	21.89	Rri1.0p055F_1.1	1456301	A	G	A	A	A	R	A	R
RRI1.1ch01	22.63	Rri1.0p055F_1.1	155887	C	G	C	N	C	C	S	C
RRI1.1ch01	22.63	Rri1.0p055F_1.1	270617	T	A	W	T	T	T	W	T
RRI1.1ch01	22.63	Rri1.0p055F_1.1	270618	T	A	W	T	T	T	W	T
RRI1.1ch01	22.63	Rri1.0p055F_1.1	270634	G	A	R	G	G	G	R	G
RRI1.1ch01	22.63	Rri1.0p055F_1.1	372898	C	T	C	C	C	C	Y	C
RRI1.1ch01	22.63	Rri1.0p055F_1.1	430169	C	G	C	C	C	G	C	S
RRI1.1ch01	22.63	Rri1.0p055F_1.1	430185	C	A	C	C	C	A	C	M
RRI1.1ch01	22.63	Rri1.0p055F_1.1	460170	A	T	A	A	W	A	A	W
RRI1.1ch01	22.63	Rri1.0p055F_1.1	478904	G	T	G	T	K	T	K	K
RRI1.1ch01	22.63	Rri1.0p055F_1.1	478908	A	G	A	N	A	A	R	A
RRI1.1ch01	22.63	Rri1.0p055F_1.1	534019	G	C	C	S	S	C	S	S
RRI1.1ch01	22.63	Rri1.0p055F_1.1	534044	T	C	Y	T	T	T	Y	T
RRI1.1ch01	22.63	Rri1.0p055F_1.1	570769	T	A	T	A	T	T	W	T
RRI1.1ch01	22.63	Rri1.0p055F_1.1	580054	A	G	A	G	A	A	R	A
RRI1.1ch01	22.63	Rri1.0p055F_1.1	826284	C	T	C	Y	C	C	Y	C
RRI1.1ch01	22.63	Rri1.0p055F_1.1	826343	A	C	A	C	A	A	M	A
RRI1.1ch01	22.63	Rri1.0p055F_1.1	826627	C	T	C	Y	C	C	Y	C
RRI1.1ch01	22.63	Rri1.0p055F_1.1	872554	C	T	T	C	C	C	Y	C
RRI1.1ch01	22.63	Rri1.0p055F_1.1	1000900	C	T	C	T	C	C	Y	C
RRI1.1ch01	23.37	Rri1.0p055F_1.1	201115	C	T	Y	C	T	C	C	Y
RRI1.1ch01	23.37	Rri1.0p055F_1.1	201386	C	T	C	C	C	T	C	Y
RRI1.1ch01	23.37	Rri1.0p055F_1.1	201390	C	T	T	C	Y	C	T	Y
RRI1.1ch01	23.37	Rri1.0p055F_1.1	478717	C	G	S	C	C	C	S	C
RRI1.1ch01	23.74	Rri1.0p055F_1.1	372852	C	G	S	C	C	C	S	C
RRI1.1ch01	23.74	Rri1.0p055F_1.1	372896	A	G	R	A	A	A	R	A
RRI1.1ch01	24.86	Rri1.0p021F_1.1	3995025	A	G	A	R	A	A	R	A
RRI1.1ch01	24.86	Rri1.0p021F_1.1	3995067	C	T	Y	C	C	C	Y	C
RRI1.1ch01	24.86	Rri1.0p021F_1.1	3995208	T	C	T	Y	T	T	Y	T
RRI1.1ch01	24.86	Rri1.0p021F_1.1	4190620	A	G	A	R	A	A	R	A
RRI1.1ch01	24.86	Rri1.0p055F_1.1	201422	T	A	T	W	T	A	T	W
RRI1.1ch01	24.86	Rri1.0p055F_1.1	286140	T	A	T	T	T	N	T	W
RRI1.1ch01	25.6	Rri1.0p021F_1.1	3995023	G	A	G	R	G	G	R	G
RRI1.1ch01	25.6	Rri1.0p055F_1.1	49799	G	A	G	G	G	N	G	R
RRI1.1ch01	26.34	Rri1.0p021F_1.1	3918061	C	T	T	C	C	C	Y	C
RRI1.1ch01	26.34	Rri1.0p021F_1.1	3918065	C	T	T	C	C	C	Y	C
RRI1.1ch01	26.71	Rri1.0p021F_1.1	3511470	C	T	C	C	C	T	C	Y
RRI1.1ch01	26.71	Rri1.0p021F_1.1	3545120	T	A	T	T	A	T	T	W
RRI1.1ch01	26.71	Rri1.0p021F_1.1	3580585	A	G	A	A	R	N	A	R
RRI1.1ch01	26.71	Rri1.0p021F_1.1	3995022	C	T	C	C	C	T	C	Y
RRI1.1ch01	26.71	Rri1.0p021F_1.1	3995051	C	T	C	Y	C	C	Y	C
RRI1.1ch01	26.71	Rri1.0p021F_1.1	4190824	A	G	A	A	A	G	A	R
RRI1.1ch01	27.82	Rri1.0p021F_1.1	3580584	T	C	C	T	Y	N	Y	Y
RRI1.1ch01	28.19	Rri1.0p021F_1.1	3557329	T	A	T	N	T	T	W	T
RRI1.1ch01	28.93	Rri1.0p021F_1.1	3545133	C	A	C	C	C	C	M	C
RRI1.1ch01	28.93	Rri1.0p021F_1.1	3557662	T	C	T	N	C	T	T	Y
RRI1.1ch01	28.93	Rri1.0p055F_1.1	12311	C	A	C	C	M	C	C	M
RRI1.1ch01	29.3	Rri1.0p021F_1.1	3393557	A	G	A	A	R	A	A	R
RRI1.1ch01	29.3	Rri1.0p021F_1.1	3393574	G	C	G	G	S	G	G	S
RRI1.1ch01	29.67	Rri1.0p021F_1.1	3511509	C	T	Y	Y	Y	C	Y	C
RRI1.1ch01	30.41	Rri1.0p021F_1.1	2967111	A	C	M	A	A	A	M	A
RRI1.1ch01	30.41	Rri1.0p021F_1.1	3129204	C	A	M	C	C	C	M	C
RRI1.1ch01	30.41	Rri1.0p021F_1.1	3129481	A	T	W	A	A	A	W	A
RRI1.1ch01	30.41	Rri1.0p021F_1.1	3180999	G	T	G	K	G	G	K	G
RRI1.1ch01	30.41	Rri1.0p021F_1.1	3181003	C	T	C	T	C	C	Y	C
RRI1.1ch01	30.41	Rri1.0p021F_1.1	3181014	C	T	Y	C	C	C	Y	C
RRI1.1ch01	30.41	Rri1.0p021F_1.1	3218031	C	T	C	T	C	C	Y	C
RRI1.1ch01	30.41	Rri1.0p021F_1.1	3218359	A	G	G	A	A	A	R	A
RRI1.1ch01	30.41	Rri1.0p021F_1.1	3393749	C	T	C	C	Y	C	C	Y
RRI1.1ch01	30.41	Rri1.0p021F_1.1	3393763	T	C	T	T	Y	T	T	Y
RRI1.1ch01	30.78	Rri1.0p021F_1.1	3167116	G	A	G	A	R	G	R	R
RRI1.1ch01	30.78	Rri1.0p021F_1.1	3167127	A	G	A	G	R	A	R	R
RRI1.1ch01	30.78	Rri1.0p021F_1.1	3167128	A	C	A	C	M	A	M	M
RRI1.1ch01	30.78	Rri1.0p021F_1.1	3167135	G	A	G	A	R	G	R	R
RRI1.1ch01	30.78	Rri1.0p021F_1.1	3174631	A	G	G	A	A	A	R	A
RRI1.1ch01	30.78	Rri1.0p021F_1.1	3174653	G	C	G	G	S	G	G	S
RRI1.1ch01	30.78	Rri1.0p021F_1.1	3174657	T	C	T	Y	Y	T	T	Y
RRI1.1ch01	30.78	Rri1.0p021F_1.1	3174666	T	G	T	T	T	K	T	K
RRI1.1ch01	30.78	Rri1.0p021F_1.1	3174804	T	C	T	T	Y	T	T	Y
RRI1.1ch01	30.78	Rri1.0p021F_1.1	3174815	C	T	C	C	Y	C	C	Y
RRI1.1ch01	30.78	Rri1.0p021F_1.1	3174838	A	C	A	A	M	A	A	M
RRI1.1ch01	30.78	Rri1.0p021F_1.1	3174849	T	A	T	W	T	T	W	T
RRI1.1ch01	30.78	Rri1.0p021F_1.1	3181001	G	C	G	G	G	C	G	S
RRI1.1ch01	30.78	Rri1.0p021F_1.1	3181012	T	C	Y	T	T	T	Y	T
RRI1.1ch01	31.15	Rri1.0p021F_1.1	2901845	G	A	G	G	G	G	R	G
RRI1.1ch01	31.15	Rri1.0p021F_1.1	2902555	A	G	R	A	A	A	R	A
RRI1.1ch01	31.52	Rri1.0p021F_1.1	2647248	A	G	A	A	R	A	A	R
RRI1.1ch01	31.52	Rri1.0p021F_1.1	2725617	G	T	G	G	G	T	G	K
RRI1.1ch01	31.52	Rri1.0p021F_1.1	2902171	T	C	T	T	T	C	T	Y
RRI1.1ch01	31.52	Rri1.0p021F_1.1	2902225	A	G	A	A	R	A	R	R
RRI1.1ch01	31.52	Rri1.0p021F_1.1	2902257	A	T	A	A	W	A	A	W
RRI1.1ch01	31.52	Rri1.0p021F_1.1	2902535	C	T	C	C	Y	C	C	Y
RRI1.1ch01	31.89	Rri1.0p021F_1.1	2647554	A	G	G	A	R	G	R	A
RRI1.1ch01	31.89	Rri1.0p021F_1.1	2902238	A	C	A	A	M	A	A	M
RRI1.1ch01	32.26	Rri1.0p021F_1.1	2902169	T	A	T	T	W	T	T	W
RRI1.1ch01	32.62	Rri1.0p021F_1.1	1402443	C	A	C	M	C	C	M	C
RRI1.1ch01	32.62	Rri1.0p021F_1.1	1402641	T	C	T	T	T	T	Y	T
RRI1.1ch01	32.62	Rri1.0p021F_1.1	2647252	T	C	T	C	T	T	Y	T
RRI1.1ch01	32.62	Rri1.0p021F_1.1	2714934	A	G	R	A	A	A	R	A
RRI1.1ch01	32.62	Rri1.0p021F_1.1	2725615	T	C	Y	C	C	T	Y	Y
RRI1.1ch01	32.62	Rri1.0p021F_1.1	2725635	G	A	R	A	R	G	R	R
RRI1.1ch01	32.62	Rri1.0p021F_1.1	2725890	A	T	W	A	W	A	W	W
RRI1.1ch01	32.62	Rri1.0p021F_1.1	2967094	G	A	G	G	G	A	G	R
RRI1.1ch01	32.62	Rri1.0p021F_1.1	2967115	C	A	C	C	C	A	C	M
RRI1.1ch01	32.62	Rri1.0p021F_1.1	2967139	C	T	C	C	C	T	C	Y
RRI1.1ch01	32.99	Rri1.0p021F_1.1	1402668	T	A	A	T	W	T	W	W
RRI1.1ch01	32.99	Rri1.0p021F_1.1	1402692	A	G	A	G	R	A	R	R
RRI1.1ch01	32.99	Rri1.0p021F_1.1	2647560	G	C	G	C	G	G	S	G
RRI1.1ch01	32.99	Rri1.0p021F_1.1	2725878	G	A	R	G	G	G	R	G
RRI1.1ch01	33.36	Rri1.0p021F_1.1	1106150	A	G	A	A	A	A	R	A
RRI1.1ch01	33.36	Rri1.0p021F_1.1	1298604	T	A	T	T	T	T	W	T
RRI1.1ch01	33.36	Rri1.0p021F_1.1	1330326	A	G	A	G	A	N	R	A
RRI1.1ch01	33.36	Rri1.0p021F_1.1	1330346	G	A	G	A	G	N	R	G
RRI1.1ch01	33.36	Rri1.0p021F_1.1	1330360	A	T	W	A	A	N	W	A
RRI1.1ch01	34.1	Rri1.0p021F_1.1	890272	C	T	C	C	C	Y	C	Y
RRI1.1ch01	34.1	Rri1.0p021F_1.1	890283	A	T	A	A	W	A	A	W
RRI1.1ch01	34.1	Rri1.0p021F_1.1	996152	A	G	R	N	R	A	R	A
RRI1.1ch01	34.1	Rri1.0p021F_1.1	996174	C	T	T	N	T	Y	Y	Y
RRI1.1ch01	34.1	Rri1.0p021F_1.1	1330365	A	G	R	A	G	N	A	R
RRI1.1ch01	34.1	Rri1.0p021F_1.1	1330376	T	C	Y	T	C	N	T	Y
RRI1.1ch01	34.1	Rri1.0p021F_1.1	1402403	C	T	C	Y	C	T	C	Y
RRI1.1ch01	34.1	Rri1.0p021F_1.1	2481282	A	G	A	A	R	A	A	R
RRI1.1ch01	34.84	Rri1.0p112F_1.1	338194	T	C	Y	T	T	T	Y	T
RRI1.1ch01	36.34	Rri1.0p115F_1.1	1007218	C	T	N	C	C	T	C	Y
RRI1.1ch01	36.34	Rri1.0p115F_1.1	1081984	C	A	M	C	A	C	C	M
RRI1.1ch01	36.34	Rri1.0p115F_1.1	1344193	G	T	G	G	G	T	G	K
RRI1.1ch01	36.34	Rri1.0p115F_1.1	1344383	T	C	C	T	C	Y	Y	Y
RRI1.1ch01	36.34	Rri1.0p115F_1.1	1344419	A	G	G	A	R	A	R	R
RRI1.1ch01	36.34	Rri1.0p115F_1.1	1344430	T	C	C	T	Y	T	Y	Y
RRI1.1ch01	36.71	Rri1.0p010F_1.1	4667410	G	A	G	A	G	G	R	G
RRI1.1ch01	36.71	Rri1.0p010F_1.1	4696728	C	G	C	S	C	C	S	C
RRI1.1ch01	36.71	Rri1.0p010F_1.1	4729385	A	T	A	W	A	A	W	A
RRI1.1ch01	36.71	Rri1.0p010F_1.1	4729606	T	A	T	A	T	T	W	T
RRI1.1ch01	36.71	Rri1.0p010F_1.1	4748443	A	G	R	A	A	A	R	A
RRI1.1ch01	36.71	Rri1.0p010F_1.1	4919647	C	T	C	T	C	C	Y	C
RRI1.1ch01	36.71	Rri1.0p010F_1.1	5385434	G	C	G	S	G	G	S	G
RRI1.1ch01	36.71	Rri1.0p090F_1.1	499148	T	G	T	G	T	T	K	T
RRI1.1ch01	36.71	Rri1.0p090F_1.1	499363	T	G	T	G	T	T	K	T
RRI1.1ch01	36.71	Rri1.0p115F_1.1	1007071	C	G	N	G	C	C	S	C
RRI1.1ch01	36.71	Rri1.0p115F_1.1	1081594	A	T	A	T	A	A	W	A
RRI1.1ch01	36.71	Rri1.0p115F_1.1	1194936	C	A	C	M	C	C	M	C
RRI1.1ch01	36.71	Rri1.0p115F_1.1	1344219	C	G	C	S	C	C	S	C
RRI1.1ch01	36.71	Rri1.0p115F_1.1	1344406	C	A	C	M	C	C	M	C
RRI1.1ch01	36.71	Rri1.0p361F_1.1	55089	T	C	T	Y	T	T	Y	T
RRI1.1ch01	36.71	Rri1.0p361F_1.1	55103	A	G	A	G	A	A	R	A
RRI1.1ch01	36.71	Rri1.0p361F_1.1	55132	T	C	T	C	T	T	Y	T
RRI1.1ch01	36.71	Rri1.0p361F_1.1	55430	C	T	C	T	C	C	Y	C
RRI1.1ch01	36.71	Rri1.0p361F_1.1	57161	T	C	T	C	T	T	Y	T
RRI1.1ch01	36.71	Rri1.0p361F_1.1	57203	C	T	C	T	C	C	Y	C
RRI1.1ch01	36.71	Rri1.0p361F_1.1	57223	A	C	C	A	C	A	M	M
RRI1.1ch01	36.71	Rri1.0p361F_1.1	57315	C	G	G	C	G	C	S	S
RRI1.1ch01	36.71	Rri1.0p361F_1.1	74583	T	C	Y	T	T	T	Y	T
RRI1.1ch01	36.71	Rri1.0p361F_1.1	74584	G	A	R	G	G	G	R	G
RRI1.1ch01	36.71	Rri1.0p361F_1.1	75007	T	A	T	T	W	T	T	W
RRI1.1ch01	36.71	Rri1.0p361F_1.1	93187	G	A	G	A	G	G	R	G
RRI1.1ch01	36.71	Rri1.0p361F_1.1	95116	T	G	T	G	T	T	K	T
RRI1.1ch01	36.71	Rri1.0p361F_1.1	95138	C	G	C	G	C	C	S	C
RRI1.1ch01	36.71	Rri1.0p361F_1.1	95143	T	C	T	C	T	T	Y	T
RRI1.1ch01	36.71	Rri1.0p361F_1.1	95146	T	A	T	W	T	T	W	T
RRI1.1ch01	36.71	Rri1.0p361F_1.1	95346	A	G	A	G	A	A	R	A
RRI1.1ch01	36.71	Rri1.0p361F_1.1	98947	C	T	C	T	C	T	Y	Y
RRI1.1ch01	36.71	Rri1.0p361F_1.1	99105	G	A	G	G	G	R	G	R
RRI1.1ch01	37.82	Rri1.0p010F_1.1	2787400	A	G	A	A	R	A	A	R
RRI1.1ch01	37.82	Rri1.0p010F_1.1	2787405	A	C	A	A	M	A	A	M
RRI1.1ch01	37.82	Rri1.0p010F_1.1	3337751	C	T	C	C	Y	N	C	Y
RRI1.1ch01	37.82	Rri1.0p010F_1.1	3511121	A	G	A	A	R	A	A	R
RRI1.1ch01	37.82	Rri1.0p010F_1.1	4386145	G	C	G	G	G	S	G	S
RRI1.1ch01	37.82	Rri1.0p010F_1.1	4919643	A	T	A	A	W	A	A	W
RRI1.1ch01	37.82	Rri1.0p112F_1.1	436047	G	T	G	G	K	G	G	K
RRI1.1ch01	37.82	Rri1.0p115F_1.1	1007194	A	G	N	G	A	A	R	A
RRI1.1ch01	37.82	Rri1.0p361F_1.1	95373	C	T	C	C	C	C	Y	C
RRI1.1ch01	37.82	Rri1.0p361F_1.1	99106	T	C	T	Y	T	T	Y	T
RRI1.1ch01	38.19	Rri1.0p010F_1.1	1949012	C	T	C	T	C	Y	Y	C
RRI1.1ch01	38.19	Rri1.0p010F_1.1	1949039	C	T	C	T	C	C	Y	C
RRI1.1ch01	38.19	Rri1.0p010F_1.1	1949048	T	A	T	A	T	T	W	T
RRI1.1ch01	38.19	Rri1.0p010F_1.1	1949251	T	C	T	C	T	T	Y	T
RRI1.1ch01	38.19	Rri1.0p010F_1.1	2307059	G	T	G	G	G	K	G	K
RRI1.1ch01	38.19	Rri1.0p010F_1.1	2392286	C	T	C	T	C	C	Y	C
RRI1.1ch01	38.19	Rri1.0p010F_1.1	2392291	T	G	T	G	T	T	K	T
RRI1.1ch01	38.19	Rri1.0p010F_1.1	2469014	G	A	G	A	G	G	R	G
RRI1.1ch01	38.19	Rri1.0p010F_1.1	2469048	A	G	A	G	A	A	R	A
RRI1.1ch01	38.19	Rri1.0p010F_1.1	2756783	G	C	G	C	G	G	S	G
RRI1.1ch01	38.19	Rri1.0p010F_1.1	2756799	G	C	G	C	G	G	S	G
RRI1.1ch01	38.19	Rri1.0p010F_1.1	2756809	A	C	A	C	A	A	M	A
RRI1.1ch01	38.19	Rri1.0p010F_1.1	2756847	G	T	G	T	G	G	K	G
RRI1.1ch01	38.19	Rri1.0p010F_1.1	2757078	T	A	T	A	T	T	W	T
RRI1.1ch01	38.19	Rri1.0p010F_1.1	2757125	T	C	T	C	T	T	Y	T
RRI1.1ch01	38.19	Rri1.0p010F_1.1	2787422	C	A	C	A	C	C	M	C
RRI1.1ch01	38.19	Rri1.0p010F_1.1	2787780	T	G	T	G	T	T	K	T
RRI1.1ch01	38.19	Rri1.0p010F_1.1	2787792	A	G	A	G	A	A	R	A
RRI1.1ch01	38.19	Rri1.0p010F_1.1	2909581	G	A	G	A	G	G	R	G
RRI1.1ch01	38.19	Rri1.0p010F_1.1	3303476	A	C	A	C	A	A	M	A
RRI1.1ch01	38.19	Rri1.0p010F_1.1	3303510	A	G	G	A	A	A	R	A
RRI1.1ch01	38.19	Rri1.0p010F_1.1	3303517	G	A	G	G	G	A	G	R
RRI1.1ch01	38.19	Rri1.0p010F_1.1	3303828	C	T	C	T	C	C	Y	C
RRI1.1ch01	38.19	Rri1.0p010F_1.1	3337545	C	A	A	C	C	N	M	C
RRI1.1ch01	38.19	Rri1.0p010F_1.1	3510540	A	T	A	T	A	A	W	A
RRI1.1ch01	38.19	Rri1.0p010F_1.1	3510550	C	G	C	G	C	C	S	C
RRI1.1ch01	38.19	Rri1.0p010F_1.1	3510813	A	G	A	G	A	A	R	A
RRI1.1ch01	38.19	Rri1.0p010F_1.1	3510819	G	A	G	G	G	G	R	G
RRI1.1ch01	38.19	Rri1.0p010F_1.1	3510829	T	C	T	C	T	T	Y	T
RRI1.1ch01	38.19	Rri1.0p010F_1.1	3510895	A	G	A	G	A	A	R	A
RRI1.1ch01	38.19	Rri1.0p010F_1.1	3510929	A	C	A	C	A	A	M	A
RRI1.1ch01	38.19	Rri1.0p010F_1.1	3511145	T	C	T	C	T	T	Y	T
RRI1.1ch01	38.19	Rri1.0p010F_1.1	3616726	T	C	T	C	T	T	Y	T
RRI1.1ch01	38.19	Rri1.0p010F_1.1	3616902	G	A	G	A	G	G	R	G
RRI1.1ch01	38.19	Rri1.0p010F_1.1	3746896	A	T	T	A	W	A	W	A
RRI1.1ch01	38.19	Rri1.0p010F_1.1	3764844	A	C	A	C	A	A	M	A
RRI1.1ch01	38.19	Rri1.0p010F_1.1	3764867	T	A	T	A	T	T	W	T
RRI1.1ch01	38.19	Rri1.0p010F_1.1	3765023	C	T	C	T	C	C	Y	C
RRI1.1ch01	38.19	Rri1.0p010F_1.1	3849539	C	T	C	C	C	Y	C	Y
RRI1.1ch01	38.19	Rri1.0p010F_1.1	4206637	T	A	T	T	W	T	T	W
RRI1.1ch01	38.19	Rri1.0p010F_1.1	4452068	C	T	C	C	Y	C	C	Y
RRI1.1ch01	38.19	Rri1.0p010F_1.1	4452369	T	A	T	T	W	T	T	W
RRI1.1ch01	38.19	Rri1.0p010F_1.1	4581124	A	C	M	C	M	C	A	M
RRI1.1ch01	38.19	Rri1.0p010F_1.1	4581132	T	A	W	T	W	A	T	W
RRI1.1ch01	38.19	Rri1.0p010F_1.1	4632412	G	C	G	G	G	S	G	S
RRI1.1ch01	38.19	Rri1.0p010F_1.1	4667422	C	T	C	C	Y	C	C	Y
RRI1.1ch01	38.19	Rri1.0p010F_1.1	4667665	T	C	T	T	T	Y	T	Y
RRI1.1ch01	38.19	Rri1.0p010F_1.1	4748077	G	A	G	G	G	A	G	R
RRI1.1ch01	38.19	Rri1.0p010F_1.1	4794819	T	C	T	T	T	Y	T	Y
RRI1.1ch01	38.19	Rri1.0p010F_1.1	4919424	G	A	R	G	R	R	G	R
RRI1.1ch01	38.19	Rri1.0p010F_1.1	4919478	G	A	G	G	R	G	G	R
RRI1.1ch01	38.19	Rri1.0p090F_1.1	134710	G	A	G	A	G	G	R	G
RRI1.1ch01	38.19	Rri1.0p090F_1.1	134892	A	T	A	T	A	A	W	A
RRI1.1ch01	38.19	Rri1.0p090F_1.1	498542	A	G	A	G	A	G	R	R
RRI1.1ch01	38.19	Rri1.0p090F_1.1	498546	T	C	T	C	T	T	Y	T
RRI1.1ch01	38.19	Rri1.0p090F_1.1	1191526	T	C	T	C	T	T	Y	T
RRI1.1ch01	38.19	Rri1.0p090F_1.1	1191547	T	C	Y	T	T	Y	T	Y
RRI1.1ch01	38.19	Rri1.0p090F_1.1	1672172	T	C	T	C	T	Y	Y	T
RRI1.1ch01	38.19	Rri1.0p090F_1.1	1672203	G	A	G	A	G	G	R	G
RRI1.1ch01	38.19	Rri1.0p090F_1.1	1672324	A	T	A	T	A	A	W	A
RRI1.1ch01	38.19	Rri1.0p090F_1.1	1694640	G	C	G	C	G	G	S	G
RRI1.1ch01	38.19	Rri1.0p090F_1.1	1694648	G	C	G	C	G	G	S	G
RRI1.1ch01	38.19	Rri1.0p090F_1.1	1694816	G	T	G	T	G	G	K	G
RRI1.1ch01	38.19	Rri1.0p090F_1.1	1694836	G	A	G	A	G	G	R	G
RRI1.1ch01	38.19	Rri1.0p112F_1.1	44824	G	C	G	C	G	G	S	G
RRI1.1ch01	38.19	Rri1.0p112F_1.1	76312	G	A	G	A	G	G	R	G
RRI1.1ch01	38.19	Rri1.0p112F_1.1	76351	G	A	G	A	G	G	R	G
RRI1.1ch01	38.19	Rri1.0p112F_1.1	76354	T	C	T	C	T	T	Y	T
RRI1.1ch01	38.19	Rri1.0p112F_1.1	76453	G	A	G	A	G	N	R	G
RRI1.1ch01	38.19	Rri1.0p112F_1.1	76465	T	C	T	C	T	N	Y	T
RRI1.1ch01	38.19	Rri1.0p112F_1.1	76476	T	C	T	C	T	N	Y	T
RRI1.1ch01	38.19	Rri1.0p112F_1.1	76477	G	A	G	A	G	N	R	G
RRI1.1ch01	38.19	Rri1.0p112F_1.1	152053	A	C	M	A	A	A	M	A
RRI1.1ch01	38.19	Rri1.0p112F_1.1	160242	A	T	A	T	A	A	W	A
RRI1.1ch01	38.19	Rri1.0p112F_1.1	160252	A	G	A	G	R	A	R	A
RRI1.1ch01	38.19	Rri1.0p112F_1.1	160354	T	G	T	G	T	N	K	T
RRI1.1ch01	38.19	Rri1.0p112F_1.1	189458	C	T	C	T	Y	C	Y	C
RRI1.1ch01	38.19	Rri1.0p112F_1.1	189464	C	T	Y	C	C	C	Y	C
RRI1.1ch01	38.19	Rri1.0p112F_1.1	189484	C	T	C	T	C	C	Y	C
RRI1.1ch01	38.19	Rri1.0p112F_1.1	189487	G	A	G	A	R	G	R	G
RRI1.1ch01	38.19	Rri1.0p112F_1.1	436496	A	G	A	G	A	A	R	A
RRI1.1ch01	38.19	Rri1.0p112F_1.1	482787	C	T	C	T	C	C	Y	C
RRI1.1ch01	38.19	Rri1.0p112F_1.1	1199798	C	A	C	A	C	N	M	C
RRI1.1ch01	38.19	Rri1.0p112F_1.1	1199850	T	C	T	C	T	N	Y	T
RRI1.1ch01	38.19	Rri1.0p112F_1.1	1907139	G	C	G	G	G	C	G	S
RRI1.1ch01	38.19	Rri1.0p112F_1.1	1907189	G	A	G	A	G	G	R	G
RRI1.1ch01	38.19	Rri1.0p112F_1.1	1907460	T	C	T	C	T	T	Y	T
RRI1.1ch01	38.19	Rri1.0p127F_1.1	84657	T	G	T	G	T	N	K	T
RRI1.1ch01	38.19	Rri1.0p127F_1.1	107252	T	C	Y	N	Y	T	Y	T
RRI1.1ch01	38.19	Rri1.0p127F_1.1	107298	T	C	T	N	T	T	Y	T
RRI1.1ch01	38.19	Rri1.0p127F_1.1	107487	T	A	T	N	T	T	W	T
RRI1.1ch01	38.19	Rri1.0p127F_1.1	107544	T	A	T	A	T	T	W	T
RRI1.1ch01	38.19	Rri1.0p127F_1.1	481002	G	A	A	G	G	G	R	G
RRI1.1ch01	38.19	Rri1.0p127F_1.1	516212	G	T	G	T	G	G	K	G
RRI1.1ch01	38.19	Rri1.0p127F_1.1	516440	T	A	T	W	T	T	W	T
RRI1.1ch01	38.19	Rri1.0p127F_1.1	567369	C	G	G	C	C	C	S	C
RRI1.1ch01	38.19	Rri1.0p127F_1.1	567525	T	A	T	A	T	T	W	T
RRI1.1ch01	38.19	Rri1.0p127F_1.1	567541	A	C	A	C	A	A	M	A
RRI1.1ch01	38.19	Rri1.0p127F_1.1	574071	T	A	W	T	T	T	W	T
RRI1.1ch01	38.19	Rri1.0p127F_1.1	659720	C	A	M	C	C	C	M	C
RRI1.1ch01	38.19	Rri1.0p127F_1.1	805490	C	G	C	G	C	C	S	C
RRI1.1ch01	38.19	Rri1.0p127F_1.1	880604	C	T	Y	T	C	C	Y	C
RRI1.1ch01	38.19	Rri1.0p127F_1.1	1236774	A	T	A	T	A	A	W	A
RRI1.1ch01	38.19	Rri1.0p127F_1.1	1236964	T	C	T	C	T	Y	Y	T
RRI1.1ch01	38.19	Rri1.0p127F_1.1	1236975	A	G	G	A	R	A	R	A
RRI1.1ch01	38.19	Rri1.0p127F_1.1	1272048	C	G	G	C	C	S	S	C
RRI1.1ch01	38.19	Rri1.0p155F_1.1	286048	C	A	C	C	N	A	C	M
RRI1.1ch01	38.19	Rri1.0p155F_1.1	286084	A	G	G	A	N	A	R	A
RRI1.1ch01	38.19	Rri1.0p155F_1.1	361433	T	A	W	T	T	T	W	T
RRI1.1ch01	38.19	Rri1.0p155F_1.1	603879	C	A	C	C	C	A	C	M
RRI1.1ch01	38.19	Rri1.0p155F_1.1	784635	G	A	G	A	G	G	R	G
RRI1.1ch01	38.19	Rri1.0p155F_1.1	1182980	A	C	M	C	M	C	M	M
RRI1.1ch01	38.19	Rri1.0p155F_1.1	1183190	C	T	C	T	C	C	Y	C
RRI1.1ch01	38.19	Rri1.0p155F_1.1	1585764	A	G	A	G	A	A	R	A
RRI1.1ch01	38.19	Rri1.0p155F_1.1	1585998	T	C	T	C	T	T	Y	T
RRI1.1ch01	38.19	Rri1.0p155F_1.1	1586025	T	G	T	G	T	T	K	T
RRI1.1ch01	38.19	Rri1.0p155F_1.1	1586324	C	T	C	T	C	C	Y	C
RRI1.1ch01	38.19	Rri1.0p155F_1.1	1586330	A	G	A	G	A	A	R	A
RRI1.1ch01	38.19	Rri1.0p161F_1.1	86087	G	A	G	A	G	G	R	G
RRI1.1ch01	38.19	Rri1.0p161F_1.1	86459	C	A	C	A	C	C	M	C
RRI1.1ch01	38.19	Rri1.0p161F_1.1	86471	T	C	Y	T	T	T	Y	T
RRI1.1ch01	38.19	Rri1.0p161F_1.1	86486	T	G	T	G	T	T	K	T
RRI1.1ch01	38.19	Rri1.0p161F_1.1	242047	G	A	A	G	G	G	R	G
RRI1.1ch01	38.19	Rri1.0p161F_1.1	242065	A	C	C	A	A	A	M	A
RRI1.1ch01	38.19	Rri1.0p161F_1.1	395072	T	C	C	T	T	T	Y	T
RRI1.1ch01	38.19	Rri1.0p161F_1.1	395116	G	A	A	G	G	G	R	G
RRI1.1ch01	38.19	Rri1.0p161F_1.1	395125	A	T	T	A	A	A	W	A
RRI1.1ch01	38.19	Rri1.0p161F_1.1	395343	C	A	M	C	C	C	M	C
RRI1.1ch01	38.19	Rri1.0p161F_1.1	395348	T	C	T	C	T	T	Y	T
RRI1.1ch01	38.19	Rri1.0p161F_1.1	410321	T	C	T	C	T	T	Y	T
RRI1.1ch01	38.19	Rri1.0p161F_1.1	410331	T	G	K	T	T	T	K	T
RRI1.1ch01	38.19	Rri1.0p161F_1.1	410648	C	G	C	G	C	C	S	C
RRI1.1ch01	38.19	Rri1.0p161F_1.1	658082	T	C	T	C	T	T	Y	T
RRI1.1ch01	38.19	Rri1.0p161F_1.1	658233	C	T	C	T	C	C	Y	C
RRI1.1ch01	38.19	Rri1.0p188F_1.1	40338	A	C	A	A	A	M	A	M
RRI1.1ch01	38.19	Rri1.0p188F_1.1	40351	G	A	G	A	G	G	R	G
RRI1.1ch01	38.19	Rri1.0p188F_1.1	40360	G	C	G	C	G	G	S	G
RRI1.1ch01	38.19	Rri1.0p188F_1.1	393515	A	T	A	T	A	A	W	A
RRI1.1ch01	38.19	Rri1.0p188F_1.1	1044624	C	T	C	T	C	C	Y	C
RRI1.1ch01	38.19	Rri1.0p188F_1.1	1044810	A	G	A	G	A	A	R	A
RRI1.1ch01	38.19	Rri1.0p188F_1.1	1044816	A	G	A	G	A	A	R	A
RRI1.1ch01	38.19	Rri1.0p188F_1.1	1044838	A	G	A	G	A	A	R	A
RRI1.1ch01	38.19	Rri1.0p188F_1.1	1044843	A	T	A	A	A	W	A	W
RRI1.1ch01	38.19	Rri1.0p188F_1.1	1044846	T	A	T	T	T	W	T	W
RRI1.1ch01	38.19	Rri1.0p336F_1.1	6869	C	A	C	C	C	A	C	M
RRI1.1ch01	38.19	Rri1.0p336F_1.1	7163	G	A	A	G	A	G	R	R
RRI1.1ch01	38.19	Rri1.0p336F_1.1	7170	T	G	T	G	T	T	K	T
RRI1.1ch01	38.19	Rri1.0p336F_1.1	100551	C	G	C	C	S	C	C	S
RRI1.1ch01	38.19	Rri1.0p336F_1.1	100812	G	A	G	R	G	R	G	R
RRI1.1ch01	38.19	Rri1.0p336F_1.1	233712	C	A	C	C	M	C	C	M
RRI1.1ch01	38.19	Rri1.0p352F_1.1	84982	G	C	G	C	G	G	S	G
RRI1.1ch01	38.19	Rri1.0p352F_1.1	85022	C	G	C	G	C	C	S	C
RRI1.1ch01	38.56	Rri1.0p112F_1.1	58049	A	C	A	A	C	N	A	M
RRI1.1ch01	38.56	Rri1.0p112F_1.1	58060	A	C	C	A	A	N	M	M
RRI1.1ch01	38.56	Rri1.0p112F_1.1	58069	G	A	A	G	G	N	R	R
RRI1.1ch01	38.56	Rri1.0p112F_1.1	58316	T	C	T	T	C	T	T	Y
RRI1.1ch01	38.56	Rri1.0p112F_1.1	58318	A	C	A	A	C	A	A	M
RRI1.1ch01	38.56	Rri1.0p112F_1.1	58532	C	T	T	C	C	T	Y	Y
RRI1.1ch01	38.56	Rri1.0p112F_1.1	58533	A	C	C	A	A	C	M	M
RRI1.1ch01	38.56	Rri1.0p112F_1.1	58538	A	T	A	A	T	A	A	W
RRI1.1ch01	38.56	Rri1.0p112F_1.1	58584	A	C	A	A	A	M	A	M
RRI1.1ch01	38.56	Rri1.0p112F_1.1	64601	T	C	T	C	C	T	Y	Y
RRI1.1ch01	38.56	Rri1.0p112F_1.1	64609	C	T	Y	C	C	T	C	Y
RRI1.1ch01	38.56	Rri1.0p112F_1.1	64627	G	A	R	G	G	A	G	R
RRI1.1ch01	38.56	Rri1.0p112F_1.1	152024	G	C	S	G	C	G	S	S
RRI1.1ch01	38.56	Rri1.0p112F_1.1	152194	C	T	Y	C	C	T	C	Y
RRI1.1ch01	38.56	Rri1.0p112F_1.1	152197	A	G	A	A	G	A	A	R
RRI1.1ch01	38.56	Rri1.0p112F_1.1	152229	G	A	G	G	A	G	G	R
RRI1.1ch01	38.56	Rri1.0p112F_1.1	160391	T	C	Y	C	Y	C	Y	Y
RRI1.1ch01	38.56	Rri1.0p112F_1.1	189477	A	T	A	A	W	A	A	W
RRI1.1ch01	38.56	Rri1.0p127F_1.1	84618	T	G	T	T	K	N	T	K
RRI1.1ch01	38.56	Rri1.0p127F_1.1	107258	C	T	Y	N	Y	Y	Y	Y
RRI1.1ch01	38.56	Rri1.0p127F_1.1	107265	T	A	T	N	W	T	T	W
RRI1.1ch01	38.56	Rri1.0p127F_1.1	107273	A	C	M	N	M	M	M	M
RRI1.1ch01	38.56	Rri1.0p127F_1.1	107274	A	T	W	N	W	W	W	W
RRI1.1ch01	38.56	Rri1.0p127F_1.1	107297	G	A	R	N	R	R	G	R
RRI1.1ch01	38.56	Rri1.0p127F_1.1	107454	G	T	G	N	G	K	G	K
RRI1.1ch01	38.56	Rri1.0p127F_1.1	107483	C	T	Y	N	Y	Y	Y	Y
RRI1.1ch01	38.56	Rri1.0p127F_1.1	107510	A	G	A	N	R	A	R	R
RRI1.1ch01	38.56	Rri1.0p161F_1.1	14074	C	G	C	S	C	G	S	S
RRI1.1ch01	38.56	Rri1.0p161F_1.1	14093	G	T	G	G	G	K	G	K
RRI1.1ch01	38.56	Rri1.0p161F_1.1	14362	C	A	C	A	C	M	M	M
RRI1.1ch01	38.56	Rri1.0p161F_1.1	242022	C	T	C	T	Y	C	Y	Y
RRI1.1ch01	38.56	Rri1.0p161F_1.1	242023	G	A	G	G	R	G	G	R
RRI1.1ch01	38.56	Rri1.0p161F_1.1	242052	T	C	T	C	Y	T	Y	Y
RRI1.1ch01	38.56	Rri1.0p161F_1.1	242069	T	G	T	G	K	T	K	K
RRI1.1ch01	38.56	Rri1.0p161F_1.1	242438	A	G	A	A	A	R	A	R
RRI1.1ch01	38.56	Rri1.0p161F_1.1	242462	G	A	G	G	R	G	G	R
RRI1.1ch01	38.56	Rri1.0p161F_1.1	395084	C	T	C	T	C	T	Y	Y
RRI1.1ch01	38.56	Rri1.0p161F_1.1	401731	A	G	R	A	G	A	A	R
RRI1.1ch01	38.56	Rri1.0p161F_1.1	410681	G	A	G	G	G	R	G	R
RRI1.1ch01	38.93	Rri1.0p127F_1.1	107712	C	A	C	C	M	C	C	M
RRI1.1ch01	38.93	Rri1.0p127F_1.1	107719	G	C	G	G	S	G	G	S
RRI1.1ch01	38.93	Rri1.0p127F_1.1	516161	T	C	Y	T	C	T	T	Y
RRI1.1ch01	38.93	Rri1.0p127F_1.1	574026	T	A	T	T	W	T	T	W
RRI1.1ch01	38.93	Rri1.0p127F_1.1	574054	C	T	Y	C	T	Y	C	Y
RRI1.1ch01	38.93	Rri1.0p127F_1.1	574390	A	C	M	C	M	M	M	M
RRI1.1ch01	38.93	Rri1.0p127F_1.1	574570	G	A	G	G	R	G	G	R
RRI1.1ch01	38.93	Rri1.0p127F_1.1	574594	C	T	Y	T	Y	Y	Y	Y
RRI1.1ch01	38.93	Rri1.0p127F_1.1	643938	A	T	A	A	A	W	A	W
RRI1.1ch01	38.93	Rri1.0p127F_1.1	880795	A	C	A	A	A	C	A	M
RRI1.1ch01	38.93	Rri1.0p127F_1.1	1358664	T	C	T	T	C	Y	T	Y
RRI1.1ch01	39.3	Rri1.0p127F_1.1	107536	A	G	A	N	R	A	R	R
RRI1.1ch01	39.3	Rri1.0p127F_1.1	107688	G	A	R	G	R	R	R	R
RRI1.1ch01	39.67	Rri1.0p090F_1.1	1753428	T	A	T	A	T	T	W	T
RRI1.1ch01	39.67	Rri1.0p127F_1.1	1245181	C	T	C	C	C	C	Y	C
RRI1.1ch01	39.67	Rri1.0p155F_1.1	1586356	A	T	A	A	A	A	W	A
RRI1.1ch01	39.67	Rri1.0p188F_1.1	40256	A	G	R	R	A	A	R	A
RRI1.1ch01	40.04	Rri1.0p127F_1.1	1544753	G	A	G	G	G	R	G	R
RRI1.1ch01	40.4	Rri1.0p010F_1.1	1949005	G	T	G	T	G	G	K	G
RRI1.1ch01	40.4	Rri1.0p010F_1.1	2306826	G	A	G	R	G	G	R	G
RRI1.1ch01	40.4	Rri1.0p010F_1.1	3244925	T	C	T	Y	T	T	Y	T
RRI1.1ch01	40.4	Rri1.0p010F_1.1	3244933	C	A	C	C	C	C	M	C
RRI1.1ch01	40.4	Rri1.0p010F_1.1	3616695	C	G	C	C	C	C	S	C
RRI1.1ch01	40.4	Rri1.0p010F_1.1	4632657	G	A	G	R	G	G	R	G
RRI1.1ch01	40.4	Rri1.0p090F_1.1	1191195	C	T	C	Y	C	C	Y	C
RRI1.1ch01	40.4	Rri1.0p090F_1.1	1753404	T	A	T	A	T	T	W	T
RRI1.1ch01	40.4	Rri1.0p112F_1.1	44859	A	G	A	R	A	A	R	A
RRI1.1ch01	40.4	Rri1.0p112F_1.1	44869	T	A	T	W	T	T	W	T
RRI1.1ch01	40.4	Rri1.0p112F_1.1	44890	C	T	C	Y	C	C	Y	C
RRI1.1ch01	40.4	Rri1.0p112F_1.1	58362	A	T	A	W	A	A	W	A
RRI1.1ch01	40.4	Rri1.0p112F_1.1	58387	A	G	A	G	A	A	R	A
RRI1.1ch01	40.4	Rri1.0p112F_1.1	58577	G	A	G	R	G	G	R	G
RRI1.1ch01	40.4	Rri1.0p112F_1.1	64632	A	T	W	A	A	A	W	A
RRI1.1ch01	40.4	Rri1.0p112F_1.1	160387	G	C	G	S	G	G	S	G
RRI1.1ch01	40.4	Rri1.0p127F_1.1	574300	T	C	C	T	Y	Y	Y	T
RRI1.1ch01	40.4	Rri1.0p127F_1.1	659662	C	T	C	Y	C	C	Y	C
RRI1.1ch01	40.4	Rri1.0p127F_1.1	1271989	C	A	A	C	C	M	M	C
RRI1.1ch01	40.4	Rri1.0p155F_1.1	921762	A	G	A	R	A	A	R	A
RRI1.1ch01	40.4	Rri1.0p155F_1.1	1183197	T	G	T	T	T	T	K	T
RRI1.1ch01	40.4	Rri1.0p155F_1.1	1183199	T	C	T	T	T	T	Y	T
RRI1.1ch01	40.4	Rri1.0p155F_1.1	1585740	C	T	C	Y	C	C	Y	C
RRI1.1ch01	40.4	Rri1.0p161F_1.1	395361	T	A	T	W	T	T	W	T
RRI1.1ch01	40.4	Rri1.0p161F_1.1	401705	T	C	T	C	T	T	Y	T
RRI1.1ch01	40.4	Rri1.0p161F_1.1	401976	T	C	T	C	T	T	Y	T
RRI1.1ch01	40.4	Rri1.0p161F_1.1	410361	C	T	C	Y	C	C	Y	C
RRI1.1ch01	40.4	Rri1.0p262F_1.1	56036	T	C	T	T	T	Y	T	Y
RRI1.1ch01	40.4	Rri1.0p262F_1.1	56209	T	C	T	T	Y	T	T	Y
RRI1.1ch01	40.4	Rri1.0p336F_1.1	100818	G	A	G	R	G	G	R	G
RRI1.1ch01	40.4	Rri1.0p352F_1.1	84966	G	A	G	R	G	G	R	G
RRI1.1ch01	40.77	Rri1.0p090F_1.1	1694839	G	A	G	R	G	G	R	G
RRI1.1ch01	40.77	Rri1.0p112F_1.1	58090	T	C	T	Y	T	N	Y	T
RRI1.1ch01	40.77	Rri1.0p262F_1.1	171019	C	A	M	C	M	M	C	M
RRI1.1ch01	40.77	Rri1.0p336F_1.1	100811	C	T	C	C	C	C	Y	C
RRI1.1ch01	41.14	Rri1.0p127F_1.1	1358703	T	C	T	C	T	T	Y	T
RRI1.1ch01	41.14	Rri1.0p127F_1.1	1707578	G	A	G	R	G	G	R	G
RRI1.1ch01	41.14	Rri1.0p262F_1.1	170734	G	A	G	R	G	G	R	G
RRI1.1ch01	41.14	Rri1.0p262F_1.1	181190	G	A	G	N	G	G	R	G
RRI1.1ch01	41.14	Rri1.0p262F_1.1	181205	G	C	G	N	C	S	G	S
RRI1.1ch01	41.14	Rri1.0p262F_1.1	181211	A	G	A	N	A	R	A	R
RRI1.1ch01	41.51	Rri1.0p121F_1.1	89412	A	T	A	A	A	A	W	A
RRI1.1ch01	41.51	Rri1.0p121F_1.1	279286	A	T	A	W	A	A	W	A
RRI1.1ch01	41.51	Rri1.0p121F_1.1	279298	C	T	C	Y	C	C	Y	C
RRI1.1ch01	41.51	Rri1.0p121F_1.1	279331	A	G	A	G	G	A	R	R
RRI1.1ch01	41.51	Rri1.0p121F_1.1	456160	T	C	Y	C	T	T	Y	T
RRI1.1ch01	41.51	Rri1.0p127F_1.1	1544686	C	T	N	T	N	C	Y	C
RRI1.1ch01	41.51	Rri1.0p127F_1.1	1544749	G	A	G	G	G	G	R	G
RRI1.1ch01	41.51	Rri1.0p262F_1.1	56032	G	A	G	A	G	G	R	G
RRI1.1ch01	41.51	Rri1.0p262F_1.1	56206	T	C	T	T	T	T	Y	T
RRI1.1ch01	41.51	Rri1.0p262F_1.1	56253	C	T	C	T	C	C	Y	C
RRI1.1ch01	41.51	Rri1.0p262F_1.1	181217	C	T	C	N	C	C	Y	C
RRI1.1ch01	41.88	Rri1.0p121F_1.1	89452	T	C	Y	C	Y	Y	Y	Y
RRI1.1ch01	41.88	Rri1.0p121F_1.1	279330	T	C	T	C	C	T	Y	Y
RRI1.1ch01	41.88	Rri1.0p127F_1.1	1558978	C	A	C	A	C	C	M	C
RRI1.1ch01	41.88	Rri1.0p127F_1.1	1707548	T	G	T	G	T	T	K	T
RRI1.1ch01	42.25	Rri1.0p121F_1.1	455042	G	A	A	A	R	R	R	R
RRI1.1ch01	42.25	Rri1.0p121F_1.1	456141	C	T	Y	C	Y	C	Y	C
RRI1.1ch01	42.62	Rri1.0p112F_1.1	436049	C	A	C	A	C	C	M	C
RRI1.1ch01	42.99	Rri1.0p121F_1.1	279673	G	A	G	G	R	G	G	R
RRI1.1ch01	42.99	Rri1.0p121F_1.1	681777	A	G	R	G	A	G	R	R
RRI1.1ch01	42.99	Rri1.0p121F_1.1	773553	A	G	A	G	A	R	R	A
RRI1.1ch01	42.99	Rri1.0p121F_1.1	773588	C	A	C	M	C	M	M	C
RRI1.1ch01	42.99	Rri1.0p121F_1.1	773941	G	A	G	A	G	R	R	G
RRI1.1ch01	42.99	Rri1.0p121F_1.1	773985	G	A	G	G	G	R	G	R
RRI1.1ch01	42.99	Rri1.0p121F_1.1	810790	A	C	M	A	A	A	M	A
RRI1.1ch01	42.99	Rri1.0p121F_1.1	810798	C	G	C	G	C	C	S	C
RRI1.1ch01	43.36	Rri1.0p121F_1.1	1470663	G	A	G	G	G	R	G	R
RRI1.1ch01	43.73	Rri1.0p121F_1.1	940044	G	A	G	G	G	G	G	R
RRI1.1ch01	43.73	Rri1.0p121F_1.1	940294	A	C	A	C	A	A	M	A
RRI1.1ch01	43.73	Rri1.0p121F_1.1	1378077	G	T	G	T	G	K	K	G
RRI1.1ch01	44.47	Rri1.0p121F_1.1	1538216	A	G	N	R	A	A	R	A
RRI1.1ch01	45.58	Rri1.0p121F_1.1	1715540	T	C	C	T	Y	Y	T	Y
RRI1.1ch01	46.32	Rri1.0p067F_1.1	1865148	G	A	G	R	G	N	R	G
RRI1.1ch01	46.32	Rri1.0p067F_1.1	1865168	C	T	C	Y	C	N	Y	C
RRI1.1ch01	46.32	Rri1.0p067F_1.1	1971338	C	T	C	Y	C	C	Y	C
RRI1.1ch01	46.32	Rri1.0p121F_1.1	1715760	C	T	C	C	Y	C	C	Y
RRI1.1ch01	47.06	Rri1.0p067F_1.1	1865112	C	T	N	Y	C	N	Y	C
RRI1.1ch01	47.06	Rri1.0p067F_1.1	1891132	T	G	G	T	G	K	K	K
RRI1.1ch01	47.06	Rri1.0p067F_1.1	1971046	T	A	W	T	T	T	W	T
RRI1.1ch01	47.8	Rri1.0p067F_1.1	1711215	C	T	C	Y	C	C	Y	C
RRI1.1ch01	47.8	Rri1.0p067F_1.1	1743859	C	T	Y	T	Y	Y	Y	C
RRI1.1ch01	47.8	Rri1.0p067F_1.1	1743871	C	A	M	A	M	M	M	C
RRI1.1ch01	47.8	Rri1.0p067F_1.1	1743875	C	A	M	A	M	M	M	C
RRI1.1ch01	47.8	Rri1.0p067F_1.1	1743903	G	A	G	R	G	G	R	G
RRI1.1ch01	47.8	Rri1.0p067F_1.1	1744179	A	C	A	M	A	A	M	A
RRI1.1ch01	47.8	Rri1.0p067F_1.1	1744182	A	G	R	R	A	A	R	A
RRI1.1ch01	47.8	Rri1.0p074F_1.1	308311	A	C	A	A	M	M	A	M
RRI1.1ch01	47.8	Rri1.0p074F_1.1	308313	C	G	C	C	C	S	C	S
RRI1.1ch01	47.8	Rri1.0p074F_1.1	308341	C	T	C	C	Y	C	C	Y
RRI1.1ch01	47.8	Rri1.0p074F_1.1	308346	A	G	A	A	R	A	A	R
RRI1.1ch01	47.8	Rri1.0p074F_1.1	369458	C	T	C	C	Y	C	C	Y
RRI1.1ch01	47.8	Rri1.0p074F_1.1	369474	G	A	R	R	A	G	G	R
RRI1.1ch01	47.8	Rri1.0p074F_1.1	369520	G	C	G	G	G	C	G	S
RRI1.1ch01	47.8	Rri1.0p074F_1.1	464709	T	C	T	T	T	Y	T	Y
RRI1.1ch01	47.8	Rri1.0p074F_1.1	464710	T	C	T	T	T	Y	T	Y
RRI1.1ch01	47.8	Rri1.0p074F_1.1	464743	T	A	W	T	A	T	T	W
RRI1.1ch01	48.17	Rri1.0p067F_1.1	1882079	T	C	T	T	T	C	T	Y
RRI1.1ch01	48.17	Rri1.0p067F_1.1	1971033	T	A	T	T	T	A	T	W
RRI1.1ch01	48.17	Rri1.0p067F_1.1	1971335	A	G	A	A	A	G	A	R
RRI1.1ch01	48.17	Rri1.0p067F_1.1	1971362	T	C	T	T	C	T	T	Y
RRI1.1ch01	48.17	Rri1.0p067F_1.1	1971372	G	A	G	G	G	A	G	R
RRI1.1ch01	48.54	Rri1.0p067F_1.1	1657465	C	A	C	M	C	C	M	C
RRI1.1ch01	48.54	Rri1.0p067F_1.1	1657494	A	G	A	R	A	A	R	A
RRI1.1ch01	48.54	Rri1.0p067F_1.1	1657518	T	A	T	W	T	T	W	T
RRI1.1ch01	48.54	Rri1.0p067F_1.1	1865171	C	T	C	C	Y	N	C	Y
RRI1.1ch01	48.91	Rri1.0p067F_1.1	1682978	G	A	G	G	G	R	G	R
RRI1.1ch01	48.91	Rri1.0p067F_1.1	1683137	A	G	A	A	A	R	A	R
RRI1.1ch01	48.91	Rri1.0p067F_1.1	1683165	G	A	G	G	G	R	G	R
RRI1.1ch01	49.28	Rri1.0p067F_1.1	1682996	G	A	G	G	G	R	G	R
RRI1.1ch01	49.65	Rri1.0p067F_1.1	1499391	G	T	G	K	G	G	K	G
RRI1.1ch01	50.02	Rri1.0p067F_1.1	1418942	T	G	N	K	K	T	K	T
RRI1.1ch01	50.02	Rri1.0p067F_1.1	1462843	T	A	T	T	T	T	W	T
RRI1.1ch01	50.02	Rri1.0p067F_1.1	1499393	G	A	G	G	R	G	G	R
RRI1.1ch01	50.02	Rri1.0p067F_1.1	1499413	C	T	C	C	Y	C	C	Y
RRI1.1ch01	50.39	Rri1.0p067F_1.1	1462685	T	A	W	T	W	T	W	T
RRI1.1ch01	50.39	Rri1.0p067F_1.1	1462695	C	A	C	C	C	C	C	M
RRI1.1ch01	50.39	Rri1.0p067F_1.1	1499549	T	A	T	W	T	T	W	T
RRI1.1ch01	50.39	Rri1.0p067F_1.1	1499567	G	A	G	R	G	G	R	G
RRI1.1ch01	50.76	Rri1.0p067F_1.1	1410476	G	A	R	G	G	R	R	R
RRI1.1ch01	50.76	Rri1.0p067F_1.1	1462875	C	T	C	C	C	C	Y	C
RRI1.1ch01	50.76	Rri1.0p067F_1.1	1499418	T	A	T	W	T	T	W	T
RRI1.1ch01	50.76	Rri1.0p067F_1.1	1499538	A	C	A	M	A	A	M	A
RRI1.1ch01	51.5	Rri1.0p067F_1.1	1327327	T	C	Y	T	T	T	Y	T
RRI1.1ch01	52.24	Rri1.0p067F_1.1	777267	T	G	T	K	T	T	K	T
RRI1.1ch01	52.24	Rri1.0p067F_1.1	777268	A	T	A	W	A	A	W	A
RRI1.1ch01	52.24	Rri1.0p067F_1.1	1227153	A	G	A	A	A	R	A	R
RRI1.1ch01	52.24	Rri1.0p067F_1.1	1227162	C	A	C	C	C	M	C	M
RRI1.1ch01	52.24	Rri1.0p067F_1.1	1227169	A	G	A	A	A	R	A	R
RRI1.1ch01	52.24	Rri1.0p067F_1.1	1295264	T	C	T	Y	T	T	Y	T
RRI1.1ch01	52.24	Rri1.0p067F_1.1	1295269	T	A	T	A	T	T	W	T
RRI1.1ch01	52.24	Rri1.0p067F_1.1	1295317	A	G	A	R	A	A	R	A
RRI1.1ch01	52.24	Rri1.0p067F_1.1	1295534	T	A	T	A	T	T	W	T
RRI1.1ch01	52.24	Rri1.0p067F_1.1	1303105	A	G	A	A	R	A	A	R
RRI1.1ch01	52.24	Rri1.0p067F_1.1	1303115	T	A	T	T	T	W	T	W
RRI1.1ch01	52.24	Rri1.0p067F_1.1	1303151	C	T	C	C	C	Y	C	Y
RRI1.1ch01	52.24	Rri1.0p067F_1.1	1325476	C	A	C	C	C	M	C	M
RRI1.1ch01	52.24	Rri1.0p067F_1.1	1325505	A	T	W	W	A	W	A	W
RRI1.1ch01	52.24	Rri1.0p067F_1.1	1325506	G	A	R	R	G	R	G	R
RRI1.1ch01	52.24	Rri1.0p067F_1.1	1325516	T	A	W	A	T	W	W	W
RRI1.1ch01	52.24	Rri1.0p067F_1.1	1327283	A	G	A	R	A	A	R	A
RRI1.1ch01	52.24	Rri1.0p067F_1.1	1327322	G	T	G	K	G	G	K	G
RRI1.1ch01	52.61	Rri1.0p067F_1.1	581534	C	T	Y	C	C	C	Y	C
RRI1.1ch01	52.61	Rri1.0p067F_1.1	1303161	T	A	T	T	W	T	T	W
RRI1.1ch01	52.61	Rri1.0p067F_1.1	1313602	A	G	A	A	A	R	A	R
RRI1.1ch01	52.61	Rri1.0p067F_1.1	1462838	G	C	G	G	S	S	G	S
RRI1.1ch01	53.72	Rri1.0p067F_1.1	599683	T	C	Y	T	N	T	Y	T
RRI1.1ch01	53.72	Rri1.0p067F_1.1	787016	A	C	M	A	M	M	A	M
RRI1.1ch01	53.72	Rri1.0p067F_1.1	787287	A	C	M	A	M	M	A	M
RRI1.1ch01	54.09	Rri1.0p067F_1.1	758090	C	T	C	Y	C	C	Y	C
RRI1.1ch01	54.09	Rri1.0p067F_1.1	787021	A	C	M	C	M	M	M	M
RRI1.1ch01	54.09	Rri1.0p067F_1.1	787322	G	A	G	G	R	R	G	R
RRI1.1ch01	56.73	Rri1.0p034F_1.1	891171	T	A	T	W	W	W	W	W
RRI1.1ch01	56.73	Rri1.0p034F_1.1	891186	G	T	G	K	G	G	K	G
RRI1.1ch01	57.1	Rri1.0p034F_1.1	1084115	A	G	R	A	A	A	R	A
RRI1.1ch01	57.1	Rri1.0p034F_1.1	1084118	A	G	A	G	A	A	R	A
RRI1.1ch01	57.1	Rri1.0p034F_1.1	1084163	A	T	A	T	A	A	W	A
RRI1.1ch01	57.1	Rri1.0p034F_1.1	1221143	C	T	T	C	C	C	Y	C
RRI1.1ch01	57.1	Rri1.0p034F_1.1	1221202	C	T	T	C	C	C	Y	C
RRI1.1ch01	57.1	Rri1.0p034F_1.1	1221205	C	T	C	T	T	Y	Y	Y
RRI1.1ch01	57.47	Rri1.0p034F_1.1	1084165	G	A	G	G	R	G	G	R
RRI1.1ch01	57.47	Rri1.0p034F_1.1	1094624	T	C	Y	N	T	T	Y	T
RRI1.1ch01	57.47	Rri1.0p034F_1.1	1149567	A	G	A	G	A	R	R	R
RRI1.1ch01	57.47	Rri1.0p034F_1.1	1221206	C	T	C	C	Y	C	C	Y
RRI1.1ch01	57.84	Rri1.0p034F_1.1	1094888	G	A	R	G	G	G	R	G
RRI1.1ch01	57.84	Rri1.0p034F_1.1	1253306	A	G	N	A	A	G	A	R
RRI1.1ch01	57.84	Rri1.0p034F_1.1	1253326	G	C	N	G	G	C	G	S
RRI1.1ch01	57.84	Rri1.0p034F_1.1	1327345	A	G	A	A	A	R	A	R
RRI1.1ch01	58.95	Rri1.0p034F_1.1	1327178	T	C	T	Y	C	T	Y	Y
RRI1.1ch01	58.95	Rri1.0p034F_1.1	1508011	T	A	W	W	T	T	W	T
RRI1.1ch01	58.95	Rri1.0p034F_1.1	1508024	G	T	K	G	G	G	K	G
RRI1.1ch01	58.95	Rri1.0p034F_1.1	1571386	T	C	T	Y	T	T	Y	T
RRI1.1ch01	59.32	Rri1.0p034F_1.1	1508009	T	C	Y	Y	T	T	Y	T
RRI1.1ch01	59.32	Rri1.0p034F_1.1	1542429	G	C	G	G	S	G	G	S
RRI1.1ch01	59.32	Rri1.0p034F_1.1	1612925	C	A	C	M	C	C	M	C
RRI1.1ch01	59.69	Rri1.0p034F_1.1	1278988	T	C	T	Y	T	T	Y	T
RRI1.1ch01	59.69	Rri1.0p034F_1.1	1508012	T	C	Y	Y	T	T	Y	T
RRI1.1ch01	59.69	Rri1.0p034F_1.1	1529625	C	T	T	Y	C	C	Y	C
RRI1.1ch01	59.69	Rri1.0p034F_1.1	1529626	A	T	T	W	A	A	W	A
RRI1.1ch01	59.69	Rri1.0p034F_1.1	1529630	C	T	T	Y	C	C	Y	C
RRI1.1ch01	59.69	Rri1.0p034F_1.1	1529957	C	T	T	Y	C	C	Y	C
RRI1.1ch01	59.69	Rri1.0p034F_1.1	1529958	C	G	G	S	C	C	S	C
RRI1.1ch01	59.69	Rri1.0p034F_1.1	1529985	G	A	A	R	G	G	R	G
RRI1.1ch01	59.69	Rri1.0p034F_1.1	1542459	C	A	M	C	C	C	M	C
RRI1.1ch01	59.69	Rri1.0p034F_1.1	1571163	C	A	C	A	C	C	M	C
RRI1.1ch01	59.69	Rri1.0p034F_1.1	1571215	A	G	A	R	A	A	R	A
RRI1.1ch01	59.69	Rri1.0p034F_1.1	1571225	A	G	A	G	A	A	R	A
RRI1.1ch01	59.69	Rri1.0p034F_1.1	1571391	G	T	G	T	K	G	K	K
RRI1.1ch01	59.69	Rri1.0p034F_1.1	1571418	G	T	G	K	G	G	K	G
RRI1.1ch01	59.69	Rri1.0p034F_1.1	1606716	G	C	G	N	C	S	S	S
RRI1.1ch01	59.69	Rri1.0p034F_1.1	1607067	C	G	C	S	C	C	S	C
RRI1.1ch01	59.69	Rri1.0p034F_1.1	1607069	T	C	T	Y	T	T	Y	T
RRI1.1ch01	59.69	Rri1.0p034F_1.1	1607071	A	T	A	W	A	A	W	A
RRI1.1ch01	59.69	Rri1.0p034F_1.1	1613167	C	T	C	Y	C	C	Y	C
RRI1.1ch01	60.43	Rri1.0p034F_1.1	1327310	T	C	T	Y	T	T	Y	T
RRI1.1ch01	60.8	Rri1.0p034F_1.1	1880068	T	G	N	G	T	T	T	K
RRI1.1ch01	61.17	Rri1.0p034F_1.1	1529598	A	T	A	A	A	W	A	W
RRI1.1ch01	61.17	Rri1.0p034F_1.1	1529619	A	T	A	A	A	W	A	W
RRI1.1ch01	61.17	Rri1.0p034F_1.1	1613134	A	G	A	A	R	A	A	R
RRI1.1ch01	61.17	Rri1.0p034F_1.1	1902627	T	C	T	Y	T	T	Y	T
RRI1.1ch01	61.17	Rri1.0p034F_1.1	1902735	C	T	T	C	C	C	Y	C
RRI1.1ch01	61.91	Rri1.0p034F_1.1	1607037	C	T	C	C	T	C	C	Y
RRI1.1ch01	61.91	Rri1.0p034F_1.1	1624921	T	A	W	T	A	T	T	W
RRI1.1ch01	61.91	Rri1.0p034F_1.1	1625029	A	G	A	A	G	A	A	R
RRI1.1ch01	61.91	Rri1.0p034F_1.1	2045684	A	C	C	M	M	N	M	A
RRI1.1ch01	61.91	Rri1.0p034F_1.1	2166856	G	T	T	G	G	G	K	G
RRI1.1ch01	61.91	Rri1.0p034F_1.1	2167087	A	C	C	A	A	A	M	A
RRI1.1ch01	61.91	Rri1.0p034F_1.1	2167089	G	A	G	A	G	G	R	G
RRI1.1ch01	62.65	Rri1.0p034F_1.1	1880179	A	G	N	A	A	R	A	R
RRI1.1ch01	62.65	Rri1.0p034F_1.1	1902775	A	G	A	A	G	A	A	R
RRI1.1ch01	62.65	Rri1.0p034F_1.1	1973339	T	A	N	N	T	T	W	T
RRI1.1ch01	62.65	Rri1.0p034F_1.1	2045652	A	C	A	A	A	N	A	M
RRI1.1ch01	62.65	Rri1.0p034F_1.1	2240600	G	A	G	R	G	G	R	G
RRI1.1ch01	64.91	Rri1.0p034F_1.1	2405516	G	C	N	N	N	N	S	G
RRI1.1ch01	64.91	Rri1.0p034F_1.1	2520931	C	T	T	C	C	C	Y	C
RRI1.1ch01	64.91	Rri1.0p034F_1.1	2520980	C	T	T	C	C	C	Y	C
RRI1.1ch01	64.91	Rri1.0p034F_1.1	2521146	C	T	T	C	C	C	Y	C
RRI1.1ch01	64.91	Rri1.0p034F_1.1	2521171	T	G	G	T	T	T	K	T
RRI1.1ch01	65.65	Rri1.0p034F_1.1	2283396	A	C	A	M	A	N	M	A
RRI1.1ch01	65.65	Rri1.0p034F_1.1	2386572	T	C	C	T	T	T	Y	T
RRI1.1ch01	65.65	Rri1.0p034F_1.1	2436042	T	C	T	Y	T	T	Y	T
RRI1.1ch01	65.65	Rri1.0p034F_1.1	2446699	C	A	C	C	C	M	C	M
RRI1.1ch01	65.65	Rri1.0p034F_1.1	2446709	G	A	G	G	G	R	G	R
RRI1.1ch01	65.65	Rri1.0p034F_1.1	2446715	C	T	C	C	C	Y	C	Y
RRI1.1ch01	65.65	Rri1.0p034F_1.1	2520984	T	C	T	C	T	T	Y	T
RRI1.1ch01	65.65	Rri1.0p034F_1.1	2520987	T	C	T	C	T	T	Y	T
RRI1.1ch01	66.02	Rri1.0p034F_1.1	2405605	G	A	N	R	G	G	R	G
RRI1.1ch01	66.02	Rri1.0p034F_1.1	2431073	G	C	C	G	G	G	S	G
RRI1.1ch01	66.02	Rri1.0p034F_1.1	2431228	A	G	A	G	R	R	R	A
RRI1.1ch01	66.02	Rri1.0p034F_1.1	2431231	A	T	A	T	W	W	W	A
RRI1.1ch01	66.02	Rri1.0p034F_1.1	2431266	A	T	A	W	A	A	W	A
RRI1.1ch01	66.02	Rri1.0p034F_1.1	2436296	A	G	A	A	A	R	A	R
RRI1.1ch01	66.02	Rri1.0p034F_1.1	2446331	T	C	C	T	C	T	Y	Y
RRI1.1ch01	66.02	Rri1.0p034F_1.1	2446687	A	G	G	A	G	A	R	R
RRI1.1ch01	66.02	Rri1.0p034F_1.1	2520971	G	A	A	G	A	G	R	R
RRI1.1ch01	66.02	Rri1.0p034F_1.1	2714173	T	C	Y	Y	T	T	Y	T
RRI1.1ch01	66.02	Rri1.0p034F_1.1	2714281	A	G	R	A	A	A	R	A
RRI1.1ch01	66.39	Rri1.0p034F_1.1	2386279	T	A	T	N	W	T	T	W
RRI1.1ch01	66.39	Rri1.0p034F_1.1	2714175	G	A	G	R	G	G	R	G
RRI1.1ch01	66.39	Rri1.0p034F_1.1	2714329	T	G	K	N	T	T	K	T
RRI1.1ch01	67.13	Rri1.0p034F_1.1	2971499	T	C	C	T	Y	T	Y	T
RRI1.1ch01	67.5	Rri1.0p034F_1.1	2446690	A	G	A	A	R	A	A	R
RRI1.1ch01	67.5	Rri1.0p034F_1.1	2616575	G	T	G	G	T	T	G	K
RRI1.1ch01	67.5	Rri1.0p034F_1.1	3388560	C	G	C	S	C	C	S	C
RRI1.1ch01	67.5	Rri1.0p034F_1.1	3388569	C	T	C	Y	C	C	Y	C
RRI1.1ch01	69.37	Rri1.0p034F_1.1	3178685	A	G	G	A	R	A	R	A
RRI1.1ch01	69.37	Rri1.0p034F_1.1	3178686	C	G	G	C	S	C	S	C
RRI1.1ch01	69.37	Rri1.0p034F_1.1	3309559	G	A	G	R	G	G	R	G
RRI1.1ch01	69.37	Rri1.0p034F_1.1	3309609	C	G	S	G	S	S	S	S
RRI1.1ch01	69.37	Rri1.0p034F_1.1	3322846	C	G	S	G	G	C	S	S
RRI1.1ch01	70.49	Rri1.0p034F_1.1	3178747	T	C	Y	Y	Y	C	T	Y
RRI1.1ch01	70.49	Rri1.0p034F_1.1	3210088	C	T	C	C	Y	C	C	Y
RRI1.1ch01	70.49	Rri1.0p227F_1.1	348948	T	G	T	K	K	T	K	K
RRI1.1ch01	70.49	Rri1.0p227F_1.1	348988	C	T	C	T	Y	Y	Y	Y
RRI1.1ch01	70.49	Rri1.0p227F_1.1	349147	C	T	C	T	Y	Y	Y	Y
RRI1.1ch01	70.85	Rri1.0p034F_1.1	3210090	T	A	T	T	T	W	T	W
RRI1.1ch01	70.85	Rri1.0p034F_1.1	3374506	C	T	C	C	Y	C	C	Y
RRI1.1ch01	70.85	Rri1.0p227F_1.1	341596	T	C	T	Y	T	T	Y	T
RRI1.1ch01	70.85	Rri1.0p227F_1.1	341630	C	T	C	Y	C	C	Y	C
RRI1.1ch01	70.85	Rri1.0p227F_1.1	341850	G	A	R	G	R	A	G	R
RRI1.1ch01	70.85	Rri1.0p227F_1.1	349120	G	C	G	G	G	S	G	S
RRI1.1ch01	70.85	Rri1.0p227F_1.1	377821	T	G	T	K	T	T	K	T
RRI1.1ch01	70.85	Rri1.0p227F_1.1	377987	T	G	T	K	T	T	K	T
RRI1.1ch01	70.85	Rri1.0p227F_1.1	490344	T	C	T	T	Y	T	T	Y
RRI1.1ch01	70.85	Rri1.0p227F_1.1	490349	C	G	C	S	C	C	S	C
RRI1.1ch01	71.22	Rri1.0p034F_1.1	3178715	A	G	R	R	A	R	A	R
RRI1.1ch01	71.22	Rri1.0p227F_1.1	378005	G	A	G	R	G	G	R	G
RRI1.1ch01	73.1	Rri1.0p084F_1.1	147936	A	G	R	A	A	G	R	R
RRI1.1ch01	73.47	Rri1.0p084F_1.1	52400	A	T	A	W	A	A	W	A
RRI1.1ch01	73.47	Rri1.0p084F_1.1	52408	G	T	T	G	G	G	K	G
RRI1.1ch01	73.47	Rri1.0p084F_1.1	105922	T	A	A	T	W	T	W	W
RRI1.1ch01	73.47	Rri1.0p084F_1.1	106128	G	A	A	G	R	G	R	R
RRI1.1ch01	73.47	Rri1.0p084F_1.1	106156	C	T	T	C	Y	C	Y	Y
RRI1.1ch01	73.47	Rri1.0p084F_1.1	120863	G	T	G	N	G	K	K	G
RRI1.1ch01	73.47	Rri1.0p084F_1.1	120869	A	G	A	N	A	A	R	A
RRI1.1ch01	73.47	Rri1.0p084F_1.1	147740	A	G	R	A	A	A	R	A
RRI1.1ch01	73.83	Rri1.0p084F_1.1	211934	A	G	G	G	A	A	R	A
RRI1.1ch01	73.83	Rri1.0p084F_1.1	212268	A	G	A	R	A	A	R	A
RRI1.1ch01	73.83	Rri1.0p084F_1.1	212283	T	C	T	Y	T	T	Y	T
RRI1.1ch01	73.83	Rri1.0p084F_1.1	212302	G	A	G	R	G	G	R	G
RRI1.1ch01	73.83	Rri1.0p084F_1.1	267823	T	C	C	T	T	T	Y	T
RRI1.1ch01	73.83	Rri1.0p084F_1.1	271507	A	C	M	M	A	A	M	A
RRI1.1ch01	73.83	Rri1.0p084F_1.1	271510	A	T	W	W	A	A	W	A
RRI1.1ch01	73.83	Rri1.0p084F_1.1	271695	G	T	G	K	G	G	K	G
RRI1.1ch01	73.83	Rri1.0p084F_1.1	303289	G	T	G	K	G	G	K	G
RRI1.1ch01	73.83	Rri1.0p084F_1.1	307351	T	C	Y	T	T	T	Y	T
RRI1.1ch01	73.83	Rri1.0p084F_1.1	340598	C	A	C	M	C	C	M	C
RRI1.1ch01	73.83	Rri1.0p084F_1.1	340627	T	C	T	Y	T	T	Y	T
RRI1.1ch01	73.83	Rri1.0p084F_1.1	340630	T	A	A	W	T	T	W	T
RRI1.1ch01	73.83	Rri1.0p084F_1.1	340847	T	A	T	W	T	T	W	T
RRI1.1ch01	74.2	Rri1.0p084F_1.1	240735	C	G	C	G	C	C	S	C
RRI1.1ch01	74.2	Rri1.0p084F_1.1	267988	C	T	Y	C	C	C	Y	C
RRI1.1ch01	74.2	Rri1.0p084F_1.1	303295	C	T	C	Y	C	C	Y	C
RRI1.1ch01	74.2	Rri1.0p084F_1.1	303296	G	A	R	G	R	G	R	R
RRI1.1ch01	74.2	Rri1.0p084F_1.1	303297	T	G	T	K	T	T	K	T
RRI1.1ch01	74.2	Rri1.0p084F_1.1	340592	C	A	C	M	C	C	M	C
RRI1.1ch01	74.2	Rri1.0p084F_1.1	340622	C	T	T	Y	C	C	Y	C
RRI1.1ch01	74.57	Rri1.0p084F_1.1	619407	G	A	A	R	R	R	R	G
RRI1.1ch01	74.57	Rri1.0p084F_1.1	619428	A	G	G	R	R	R	R	A
RRI1.1ch01	74.57	Rri1.0p084F_1.1	619432	G	A	A	R	R	R	R	G
RRI1.1ch01	74.57	Rri1.0p084F_1.1	619451	G	C	C	S	S	S	S	G
RRI1.1ch01	74.57	Rri1.0p084F_1.1	652506	C	A	N	C	M	C	M	C
RRI1.1ch01	74.94	Rri1.0p084F_1.1	716594	G	A	G	R	G	G	R	G
RRI1.1ch01	75.31	Rri1.0p084F_1.1	820449	C	T	C	T	C	T	Y	C
RRI1.1ch01	75.31	Rri1.0p084F_1.1	820985	T	C	C	T	T	T	Y	T
RRI1.1ch01	75.31	Rri1.0p084F_1.1	821019	T	A	A	T	A	T	W	W
RRI1.1ch01	75.31	Rri1.0p084F_1.1	821252	A	C	A	A	M	A	A	M
RRI1.1ch01	75.31	Rri1.0p084F_1.1	847518	T	C	C	T	Y	T	Y	Y
RRI1.1ch01	75.31	Rri1.0p084F_1.1	927558	A	G	A	R	A	A	R	A
RRI1.1ch01	75.31	Rri1.0p084F_1.1	927562	A	G	A	R	A	A	R	A
RRI1.1ch01	75.31	Rri1.0p084F_1.1	927563	T	C	T	Y	Y	Y	Y	Y
RRI1.1ch01	75.31	Rri1.0p084F_1.1	927583	A	G	A	R	R	R	R	R
RRI1.1ch01	75.31	Rri1.0p084F_1.1	927593	A	T	A	W	A	A	W	A
RRI1.1ch01	75.31	Rri1.0p084F_1.1	927599	A	T	A	W	A	A	W	A
RRI1.1ch01	75.31	Rri1.0p084F_1.1	959468	T	C	C	T	T	Y	Y	T
RRI1.1ch01	76.8	Rri1.0p084F_1.1	147747	T	C	T	T	C	T	T	Y
RRI1.1ch01	76.8	Rri1.0p084F_1.1	1346496	T	C	T	T	T	Y	T	Y
RRI1.1ch01	76.8	Rri1.0p084F_1.1	1731500	T	C	T	T	Y	T	T	Y
RRI1.1ch01	76.8	Rri1.0p084F_1.1	1779965	G	T	G	K	G	T	K	K
RRI1.1ch01	76.8	Rri1.0p378F_1.1	62061	A	G	A	A	A	G	A	R
RRI1.1ch01	77.92	Rri1.0p084F_1.1	147885	G	C	G	G	C	G	G	S
RRI1.1ch01	77.92	Rri1.0p084F_1.1	340628	A	C	A	A	M	C	A	M
RRI1.1ch01	77.92	Rri1.0p084F_1.1	1731262	C	T	C	N	Y	C	C	Y
RRI1.1ch01	77.92	Rri1.0p084F_1.1	1731497	A	C	A	A	M	A	A	M
RRI1.1ch01	77.92	Rri1.0p378F_1.1	184627	C	T	Y	C	Y	Y	Y	Y
RRI1.1ch01	77.92	Rri1.0p378F_1.1	184674	C	T	Y	C	Y	C	Y	C
RRI1.1ch01	78.29	Rri1.0p084F_1.1	147928	G	C	G	G	G	S	G	S
RRI1.1ch01	78.29	Rri1.0p084F_1.1	2012273	A	T	T	A	A	A	W	A
RRI1.1ch01	78.29	Rri1.0p378F_1.1	184873	G	A	G	R	G	G	R	G
RRI1.1ch01	78.66	Rri1.0p084F_1.1	240726	G	A	G	G	A	G	G	R
RRI1.1ch01	78.66	Rri1.0p084F_1.1	267808	C	G	C	C	C	S	C	S
RRI1.1ch01	78.66	Rri1.0p084F_1.1	503256	C	A	C	C	C	M	C	M
RRI1.1ch01	78.66	Rri1.0p084F_1.1	619410	C	A	C	C	C	M	C	M
RRI1.1ch01	78.66	Rri1.0p084F_1.1	716774	T	C	T	T	T	Y	T	Y
RRI1.1ch01	78.66	Rri1.0p084F_1.1	847520	A	G	A	A	A	R	A	R
RRI1.1ch01	78.66	Rri1.0p084F_1.1	927536	G	T	G	G	G	K	G	K
RRI1.1ch01	78.66	Rri1.0p084F_1.1	2012270	T	A	A	T	T	T	W	T
RRI1.1ch01	78.66	Rri1.0p378F_1.1	32231	A	T	W	A	W	A	W	A
RRI1.1ch01	78.66	Rri1.0p378F_1.1	201099	A	T	W	A	W	A	W	A
RRI1.1ch01	79.03	Rri1.0p378F_1.1	62041	A	G	R	A	R	A	R	A
RRI1.1ch01	79.03	Rri1.0p378F_1.1	62093	G	A	G	A	G	G	R	G
RRI1.1ch01	79.03	Rri1.0p378F_1.1	62361	G	A	G	A	G	G	R	G
RRI1.1ch01	79.39	Rri1.0p084F_1.1	271474	C	T	C	C	C	Y	C	Y
RRI1.1ch01	79.39	Rri1.0p378F_1.1	62097	A	G	R	A	R	A	R	A
RRI1.1ch01	80.51	Rri1.0p084F_1.1	267950	T	A	T	T	T	W	T	W
RRI1.1ch01	80.51	Rri1.0p084F_1.1	267980	G	A	G	G	G	R	G	R
RRI1.1ch01	80.51	Rri1.0p378F_1.1	31828	T	G	T	G	T	T	K	T
RRI1.1ch01	80.51	Rri1.0p378F_1.1	32253	C	T	C	T	C	C	Y	C
RRI1.1ch01	80.51	Rri1.0p378F_1.1	32260	T	C	T	C	T	T	Y	T
RRI1.1ch01	80.51	Rri1.0p378F_1.1	62334	A	T	A	T	A	A	W	A
RRI1.1ch01	80.51	Rri1.0p378F_1.1	201061	T	C	Y	T	Y	T	Y	T
RRI1.1ch01	80.51	Rri1.0p378F_1.1	201086	G	C	S	G	S	G	S	G
RRI1.1ch01	80.51	Rri1.0p378F_1.1	201348	A	G	R	A	R	A	R	A
RRI1.1ch02	0	Rri1.0p349F_1.1	242757	A	T	W	A	A	W	W	A
RRI1.1ch02	0.37	Rri1.0p349F_1.1	48672	A	C	A	C	A	C	M	M
RRI1.1ch02	0.37	Rri1.0p349F_1.1	56666	C	T	C	T	C	T	Y	Y
RRI1.1ch02	0.37	Rri1.0p349F_1.1	189039	T	C	T	T	T	C	T	Y
RRI1.1ch02	0.37	Rri1.0p349F_1.1	189055	T	C	T	Y	T	T	Y	T
RRI1.1ch02	0.37	Rri1.0p349F_1.1	189091	G	T	G	K	K	G	K	G
RRI1.1ch02	0.37	Rri1.0p349F_1.1	189354	T	C	T	Y	Y	T	Y	T
RRI1.1ch02	0.37	Rri1.0p349F_1.1	200436	C	G	C	S	C	C	S	C
RRI1.1ch02	0.37	Rri1.0p349F_1.1	243075	T	A	T	T	W	T	T	W
RRI1.1ch02	0.74	Rri1.0p349F_1.1	43518	T	A	A	T	W	T	W	T
RRI1.1ch02	0.74	Rri1.0p349F_1.1	200430	A	T	T	A	A	W	W	A
RRI1.1ch02	0.74	Rri1.0p349F_1.1	330405	T	C	T	T	T	C	T	Y
RRI1.1ch02	1.11	Rri1.0p349F_1.1	43309	A	C	C	A	C	A	M	M
RRI1.1ch02	1.48	Rri1.0p114F_1.1	1756419	C	G	C	C	C	G	C	S
RRI1.1ch02	1.48	Rri1.0p349F_1.1	43305	G	C	S	G	G	G	S	G
RRI1.1ch02	1.48	Rri1.0p349F_1.1	68160	G	A	R	G	G	G	R	G
RRI1.1ch02	1.48	Rri1.0p349F_1.1	189307	C	A	M	C	C	C	M	C
RRI1.1ch02	1.48	Rri1.0p349F_1.1	200079	T	C	T	T	Y	T	Y	T
RRI1.1ch02	1.48	Rri1.0p349F_1.1	452193	C	T	C	C	C	Y	C	Y
RRI1.1ch02	1.85	Rri1.0p114F_1.1	1665152	A	G	R	A	A	R	A	R
RRI1.1ch02	1.85	Rri1.0p114F_1.1	1752190	C	G	C	C	C	G	C	S
RRI1.1ch02	1.85	Rri1.0p114F_1.1	1756132	G	A	G	G	A	G	G	R
RRI1.1ch02	1.85	Rri1.0p114F_1.1	1802653	A	G	A	A	A	R	A	R
RRI1.1ch02	1.85	Rri1.0p114F_1.1	1802972	T	C	T	T	Y	Y	T	Y
RRI1.1ch02	1.85	Rri1.0p114F_1.1	1802974	T	G	T	K	T	T	K	T
RRI1.1ch02	1.85	Rri1.0p114F_1.1	1802975	G	C	C	G	S	G	S	S
RRI1.1ch02	1.85	Rri1.0p114F_1.1	1802976	T	C	T	T	Y	Y	T	Y
RRI1.1ch02	1.85	Rri1.0p114F_1.1	1802997	T	G	T	K	K	K	T	K
RRI1.1ch02	1.85	Rri1.0p114F_1.1	1803001	A	G	A	A	R	R	A	R
RRI1.1ch02	1.85	Rri1.0p114F_1.1	1905275	T	C	Y	T	T	C	T	Y
RRI1.1ch02	1.85	Rri1.0p114F_1.1	1905290	C	T	Y	C	C	C	Y	C
RRI1.1ch02	1.85	Rri1.0p349F_1.1	451786	G	A	A	G	R	G	R	R
RRI1.1ch02	1.85	Rri1.0p349F_1.1	451793	A	G	A	G	A	A	R	A
RRI1.1ch02	1.85	Rri1.0p349F_1.1	451825	G	T	T	G	T	G	K	K
RRI1.1ch02	1.85	Rri1.0p349F_1.1	452187	G	A	G	A	G	G	R	G
RRI1.1ch02	1.85	Rri1.0p349F_1.1	452190	G	A	G	G	G	R	G	R
RRI1.1ch02	2.21	Rri1.0p114F_1.1	1186277	C	T	C	C	C	Y	C	Y
RRI1.1ch02	2.21	Rri1.0p349F_1.1	452161	A	T	A	T	A	A	W	A
RRI1.1ch02	2.58	Rri1.0p114F_1.1	538731	G	A	G	G	G	R	G	R
RRI1.1ch02	2.58	Rri1.0p114F_1.1	1186324	A	T	A	A	A	W	A	W
RRI1.1ch02	2.58	Rri1.0p114F_1.1	1390248	G	A	G	G	G	A	G	R
RRI1.1ch02	2.58	Rri1.0p114F_1.1	1390288	G	T	G	G	G	T	G	K
RRI1.1ch02	2.58	Rri1.0p114F_1.1	1751807	C	T	Y	C	C	C	Y	C
RRI1.1ch02	2.58	Rri1.0p114F_1.1	1752179	A	T	A	W	A	A	W	A
RRI1.1ch02	2.58	Rri1.0p114F_1.1	1756143	C	T	C	Y	C	C	Y	C
RRI1.1ch02	2.58	Rri1.0p114F_1.1	1756151	G	A	G	A	G	G	R	G
RRI1.1ch02	2.58	Rri1.0p114F_1.1	1756462	A	G	R	A	A	A	R	A
RRI1.1ch02	4.46	Rri1.0p114F_1.1	1136117	A	T	W	A	A	A	W	A
RRI1.1ch02	4.82	Rri1.0p114F_1.1	656546	C	T	Y	T	T	C	Y	Y
RRI1.1ch02	4.82	Rri1.0p114F_1.1	656572	G	T	K	T	T	G	K	K
RRI1.1ch02	4.82	Rri1.0p114F_1.1	656837	T	C	Y	T	T	T	Y	T
RRI1.1ch02	4.82	Rri1.0p114F_1.1	656855	T	G	K	T	T	T	K	T
RRI1.1ch02	4.82	Rri1.0p114F_1.1	656868	A	G	R	G	G	A	R	R
RRI1.1ch02	5.19	Rri1.0p114F_1.1	1186143	G	A	G	G	R	G	G	R
RRI1.1ch02	5.19	Rri1.0p382F_1.1	246506	G	T	G	G	G	T	G	K
RRI1.1ch02	5.19	Rri1.0p382F_1.1	246558	G	T	G	G	G	T	G	K
RRI1.1ch02	5.56	Rri1.0p032F_1.1	1938500	C	T	C	C	C	Y	C	Y
RRI1.1ch02	5.56	Rri1.0p032F_1.1	1938628	A	G	A	A	A	R	A	R
RRI1.1ch02	5.56	Rri1.0p032F_1.1	2814778	A	G	A	A	A	R	A	R
RRI1.1ch02	5.56	Rri1.0p032F_1.1	2814955	A	T	A	A	A	W	A	W
RRI1.1ch02	5.93	Rri1.0p032F_1.1	1938607	A	G	A	A	G	R	A	R
RRI1.1ch02	6.3	Rri1.0p114F_1.1	638853	A	T	W	A	A	W	W	A
RRI1.1ch02	9.72	Rri1.0p032F_1.1	2629397	T	A	W	W	T	T	W	T
RRI1.1ch02	11.98	Rri1.0p032F_1.1	1276002	A	T	T	T	W	A	T	W
RRI1.1ch02	13.47	Rri1.0p032F_1.1	1114542	T	C	T	T	T	Y	T	Y
RRI1.1ch02	13.47	Rri1.0p032F_1.1	1114562	C	T	C	C	C	Y	C	Y
RRI1.1ch02	13.47	Rri1.0p032F_1.1	1123561	T	C	T	T	T	Y	T	Y
RRI1.1ch02	14.21	Rri1.0p032F_1.1	679689	A	T	A	N	A	W	A	W
RRI1.1ch02	14.21	Rri1.0p032F_1.1	680020	A	C	A	N	A	C	M	M
RRI1.1ch02	18.43	Rri1.0p139F_1.1	1728332	G	A	G	N	R	A	R	G
RRI1.1ch02	19.17	Rri1.0p139F_1.1	1497232	T	C	T	N	T	C	T	Y
RRI1.1ch02	19.91	Rri1.0p433F_1.1	61130	C	T	T	C	T	C	C	Y
RRI1.1ch02	20.28	Rri1.0p139F_1.1	1578936	T	G	G	T	K	T	K	K
RRI1.1ch02	20.28	Rri1.0p139F_1.1	1578950	G	C	G	S	G	G	S	G
RRI1.1ch02	20.28	Rri1.0p139F_1.1	1579225	T	G	T	G	K	K	K	T
RRI1.1ch02	20.28	Rri1.0p139F_1.1	1597360	G	T	G	T	G	N	K	G
RRI1.1ch02	20.28	Rri1.0p139F_1.1	1728351	G	T	G	G	K	G	G	K
RRI1.1ch02	20.28	Rri1.0p433F_1.1	61082	C	A	M	C	C	C	M	C
RRI1.1ch02	20.65	Rri1.0p139F_1.1	1578976	A	G	A	A	A	R	A	R
RRI1.1ch02	21.02	Rri1.0p139F_1.1	1597327	T	C	C	C	C	N	C	Y
RRI1.1ch02	21.02	Rri1.0p139F_1.1	1597351	A	G	G	G	R	N	G	R
RRI1.1ch02	21.39	Rri1.0p215F_1.1	801357	T	A	T	A	T	A	W	W
RRI1.1ch02	21.76	Rri1.0p215F_1.1	771980	A	C	A	M	A	A	M	A
RRI1.1ch02	21.76	Rri1.0p215F_1.1	772211	C	T	C	Y	C	C	Y	C
RRI1.1ch02	22.13	Rri1.0p215F_1.1	679568	A	C	A	C	A	A	M	A
RRI1.1ch02	22.5	Rri1.0p215F_1.1	243635	G	A	A	G	G	G	R	G
RRI1.1ch02	22.5	Rri1.0p215F_1.1	583000	A	G	R	A	A	N	R	A
RRI1.1ch02	22.5	Rri1.0p215F_1.1	771947	C	G	C	C	C	G	C	S
RRI1.1ch02	22.86	Rri1.0p215F_1.1	243629	C	T	T	C	C	C	Y	C
RRI1.1ch02	22.86	Rri1.0p215F_1.1	679602	A	C	C	A	A	A	M	A
RRI1.1ch02	23.23	Rri1.0p129F_1.1	77051	C	T	Y	C	C	C	Y	C
RRI1.1ch02	23.23	Rri1.0p129F_1.1	77090	A	C	M	A	A	A	M	A
RRI1.1ch02	23.23	Rri1.0p215F_1.1	594955	T	C	T	T	Y	N	T	Y
RRI1.1ch02	23.6	Rri1.0p215F_1.1	673690	T	C	T	Y	T	C	T	Y
RRI1.1ch02	23.6	Rri1.0p215F_1.1	679613	A	G	A	A	A	G	A	R
RRI1.1ch02	23.97	Rri1.0p129F_1.1	139538	G	A	N	G	A	R	G	R
RRI1.1ch02	23.97	Rri1.0p129F_1.1	323288	T	G	T	G	T	T	K	T
RRI1.1ch02	23.97	Rri1.0p129F_1.1	372690	G	A	G	R	G	G	R	G
RRI1.1ch02	23.97	Rri1.0p129F_1.1	372976	C	A	C	M	C	C	M	C
RRI1.1ch02	23.97	Rri1.0p129F_1.1	373011	G	A	R	R	R	G	R	R
RRI1.1ch02	23.97	Rri1.0p129F_1.1	373020	G	A	R	R	R	G	R	R
RRI1.1ch02	23.97	Rri1.0p129F_1.1	373032	A	G	R	R	R	A	R	R
RRI1.1ch02	23.97	Rri1.0p129F_1.1	373034	G	C	S	S	S	G	S	S
RRI1.1ch02	23.97	Rri1.0p129F_1.1	374796	A	T	W	W	W	A	W	W
RRI1.1ch02	23.97	Rri1.0p129F_1.1	375061	G	A	R	R	R	G	R	R
RRI1.1ch02	24.34	Rri1.0p129F_1.1	136410	T	A	T	T	T	T	W	T
RRI1.1ch02	24.34	Rri1.0p129F_1.1	136438	G	T	T	G	T	K	K	K
RRI1.1ch02	24.34	Rri1.0p129F_1.1	136461	A	T	T	A	T	W	W	W
RRI1.1ch02	24.34	Rri1.0p129F_1.1	372677	A	C	A	M	A	A	M	A
RRI1.1ch02	24.71	Rri1.0p129F_1.1	77062	T	A	W	W	T	W	T	W
RRI1.1ch02	24.71	Rri1.0p129F_1.1	77063	T	C	T	Y	T	Y	T	Y
RRI1.1ch02	24.71	Rri1.0p129F_1.1	77066	G	T	G	K	G	K	G	K
RRI1.1ch02	24.71	Rri1.0p129F_1.1	77086	A	G	R	R	A	R	A	R
RRI1.1ch02	24.71	Rri1.0p129F_1.1	77234	G	T	G	G	G	T	G	K
RRI1.1ch02	24.71	Rri1.0p129F_1.1	97800	C	G	C	C	S	S	C	S
RRI1.1ch02	24.71	Rri1.0p129F_1.1	144559	T	C	T	T	T	Y	T	Y
RRI1.1ch02	24.71	Rri1.0p129F_1.1	320026	A	C	A	N	A	C	A	M
RRI1.1ch02	24.71	Rri1.0p129F_1.1	375055	T	C	T	T	T	Y	T	Y
RRI1.1ch02	25.08	Rri1.0p129F_1.1	640073	G	T	K	K	T	G	K	K
RRI1.1ch02	25.08	Rri1.0p129F_1.1	648991	G	A	R	A	A	R	R	R
RRI1.1ch02	25.08	Rri1.0p129F_1.1	983161	C	A	C	C	C	A	C	M
RRI1.1ch02	25.08	Rri1.0p129F_1.1	983338	A	T	A	A	A	W	A	W
RRI1.1ch02	25.08	Rri1.0p129F_1.1	984841	T	A	W	T	A	T	W	W
RRI1.1ch02	25.08	Rri1.0p129F_1.1	984862	C	T	Y	C	T	C	Y	Y
RRI1.1ch02	25.08	Rri1.0p129F_1.1	984868	A	G	R	R	G	A	R	R
RRI1.1ch02	25.08	Rri1.0p129F_1.1	985024	A	T	W	A	T	A	W	W
RRI1.1ch02	25.08	Rri1.0p129F_1.1	985051	A	G	R	A	G	A	R	R
RRI1.1ch02	25.08	Rri1.0p129F_1.1	985059	C	G	C	C	C	G	C	S
RRI1.1ch02	25.08	Rri1.0p129F_1.1	1011008	T	G	T	K	T	T	K	T
RRI1.1ch02	25.08	Rri1.0p129F_1.1	1030605	T	C	T	Y	T	T	Y	T
RRI1.1ch02	25.08	Rri1.0p129F_1.1	1059962	G	A	A	G	A	R	R	R
RRI1.1ch02	25.08	Rri1.0p129F_1.1	1060128	C	T	Y	C	C	C	Y	C
RRI1.1ch02	25.82	Rri1.0p129F_1.1	648792	G	A	G	R	R	G	R	R
RRI1.1ch02	26.19	Rri1.0p103F_1.1	1928335	G	A	G	G	R	N	G	R
RRI1.1ch02	26.19	Rri1.0p103F_1.1	1963466	G	T	G	G	G	K	G	K
RRI1.1ch02	26.19	Rri1.0p103F_1.1	1963486	A	T	A	A	A	W	A	W
RRI1.1ch02	26.19	Rri1.0p129F_1.1	1126788	T	C	T	C	T	T	Y	T
RRI1.1ch02	26.19	Rri1.0p129F_1.1	1277094	T	C	C	T	T	T	Y	T
RRI1.1ch02	26.19	Rri1.0p129F_1.1	1317837	G	T	T	G	T	G	K	K
RRI1.1ch02	26.19	Rri1.0p129F_1.1	1317850	C	T	T	C	T	C	Y	Y
RRI1.1ch02	26.56	Rri1.0p103F_1.1	1963624	A	C	A	A	A	M	A	M
RRI1.1ch02	26.56	Rri1.0p103F_1.1	1999093	T	C	T	C	T	T	Y	T
RRI1.1ch02	26.56	Rri1.0p129F_1.1	1283957	G	A	G	G	G	R	G	R
RRI1.1ch02	26.56	Rri1.0p129F_1.1	1510984	T	C	T	C	T	T	Y	T
RRI1.1ch02	26.93	Rri1.0p103F_1.1	1504355	G	T	G	G	G	T	G	K
RRI1.1ch02	26.93	Rri1.0p129F_1.1	1461652	A	G	A	G	A	A	R	A
RRI1.1ch02	26.93	Rri1.0p129F_1.1	1461934	C	G	C	G	C	C	S	C
RRI1.1ch02	26.93	Rri1.0p129F_1.1	1511008	G	A	G	A	G	G	R	G
RRI1.1ch02	26.93	Rri1.0p129F_1.1	1511031	T	C	T	C	T	T	Y	T
RRI1.1ch02	27.3	Rri1.0p103F_1.1	1865218	G	A	R	G	G	G	R	G
RRI1.1ch02	27.3	Rri1.0p103F_1.1	1865427	C	A	C	M	C	C	M	C
RRI1.1ch02	27.66	Rri1.0p103F_1.1	1732933	C	T	C	T	Y	Y	Y	C
RRI1.1ch02	28.03	Rri1.0p103F_1.1	1608635	T	C	C	T	T	T	Y	T
RRI1.1ch02	28.03	Rri1.0p103F_1.1	1608889	G	A	G	G	G	R	G	R
RRI1.1ch02	28.03	Rri1.0p103F_1.1	1614922	T	C	T	T	T	Y	T	Y
RRI1.1ch02	28.03	Rri1.0p103F_1.1	1614938	G	A	G	G	G	R	G	R
RRI1.1ch02	28.03	Rri1.0p103F_1.1	1732964	G	A	G	G	G	R	G	R
RRI1.1ch02	28.4	Rri1.0p103F_1.1	1608659	G	A	A	G	G	G	R	G
RRI1.1ch02	28.4	Rri1.0p103F_1.1	1608662	A	G	G	R	A	A	R	A
RRI1.1ch02	29.14	Rri1.0p103F_1.1	1401204	C	A	C	C	M	C	C	M
RRI1.1ch02	29.14	Rri1.0p103F_1.1	1401375	C	T	T	C	T	C	C	Y
RRI1.1ch02	29.14	Rri1.0p103F_1.1	1401378	T	A	A	T	A	T	T	W
RRI1.1ch02	29.14	Rri1.0p103F_1.1	1401433	G	A	G	G	R	G	G	R
RRI1.1ch02	29.14	Rri1.0p103F_1.1	1423344	A	C	M	A	C	N	M	M
RRI1.1ch02	29.14	Rri1.0p103F_1.1	1423493	T	A	T	W	T	N	W	T
RRI1.1ch02	29.14	Rri1.0p103F_1.1	1423518	C	T	Y	C	T	N	Y	Y
RRI1.1ch02	29.14	Rri1.0p103F_1.1	1515573	A	G	R	N	A	N	R	A
RRI1.1ch02	29.14	Rri1.0p103F_1.1	1515732	G	A	R	N	G	N	R	G
RRI1.1ch02	30.64	Rri1.0p103F_1.1	854976	G	A	G	R	G	G	R	G
RRI1.1ch02	30.64	Rri1.0p103F_1.1	1007619	T	G	T	G	T	T	K	T
RRI1.1ch02	30.64	Rri1.0p103F_1.1	1007656	A	G	A	G	A	A	R	A
RRI1.1ch02	30.64	Rri1.0p103F_1.1	1007985	A	C	A	A	A	C	A	M
RRI1.1ch02	30.64	Rri1.0p103F_1.1	1007999	A	G	A	G	A	A	R	A
RRI1.1ch02	30.64	Rri1.0p103F_1.1	1008021	C	T	T	C	T	C	Y	Y
RRI1.1ch02	31.38	Rri1.0p103F_1.1	242688	A	T	A	T	A	A	W	A
RRI1.1ch02	31.38	Rri1.0p103F_1.1	242894	T	A	A	T	T	T	W	T
RRI1.1ch02	31.38	Rri1.0p103F_1.1	242930	C	T	C	C	C	C	Y	C
RRI1.1ch02	31.38	Rri1.0p103F_1.1	459715	C	T	C	T	C	C	Y	C
RRI1.1ch02	31.38	Rri1.0p103F_1.1	1187573	T	C	T	T	T	Y	T	Y
RRI1.1ch02	31.75	Rri1.0p068F_1.1	2288741	T	G	K	G	T	K	K	T
RRI1.1ch02	31.75	Rri1.0p068F_1.1	2288766	A	C	M	C	A	A	M	A
RRI1.1ch02	31.75	Rri1.0p068F_1.1	2335235	C	A	C	M	C	C	M	C
RRI1.1ch02	31.75	Rri1.0p068F_1.1	2335476	C	T	C	Y	C	C	Y	C
RRI1.1ch02	31.75	Rri1.0p068F_1.1	2478400	C	T	C	T	C	C	Y	C
RRI1.1ch02	31.75	Rri1.0p068F_1.1	2478417	C	G	C	G	C	C	S	C
RRI1.1ch02	32.11	Rri1.0p068F_1.1	1888604	T	A	T	T	T	T	W	T
RRI1.1ch02	32.11	Rri1.0p103F_1.1	854841	G	A	G	G	R	G	G	R
RRI1.1ch02	32.11	Rri1.0p103F_1.1	992341	C	T	Y	N	Y	C	C	Y
RRI1.1ch02	32.11	Rri1.0p103F_1.1	992566	G	A	G	G	G	R	G	R
RRI1.1ch02	32.11	Rri1.0p103F_1.1	1007623	C	G	C	C	C	G	C	S
RRI1.1ch02	32.48	Rri1.0p068F_1.1	1888964	G	C	C	S	G	G	S	G
RRI1.1ch02	32.48	Rri1.0p068F_1.1	1888989	T	C	C	T	T	T	Y	T
RRI1.1ch02	32.85	Rri1.0p068F_1.1	1843917	A	G	G	A	A	A	R	A
RRI1.1ch02	32.85	Rri1.0p068F_1.1	1843919	A	G	G	A	A	A	R	A
RRI1.1ch02	33.22	Rri1.0p068F_1.1	1072067	G	A	G	R	G	G	R	G
RRI1.1ch02	33.22	Rri1.0p068F_1.1	1128083	C	T	C	T	C	C	Y	C
RRI1.1ch02	33.22	Rri1.0p068F_1.1	1600613	A	G	A	G	A	A	R	A
RRI1.1ch02	33.22	Rri1.0p068F_1.1	1600649	A	G	A	G	A	A	R	A
RRI1.1ch02	33.22	Rri1.0p103F_1.1	459753	A	T	A	A	A	W	A	W
RRI1.1ch02	33.59	Rri1.0p068F_1.1	1072028	T	C	T	C	T	T	Y	T
RRI1.1ch02	33.59	Rri1.0p068F_1.1	1128040	G	A	G	A	G	G	R	G
RRI1.1ch02	33.59	Rri1.0p068F_1.1	1128254	G	A	G	R	G	G	R	G
RRI1.1ch02	33.59	Rri1.0p103F_1.1	242915	T	C	T	T	T	C	T	Y
RRI1.1ch02	34.33	Rri1.0p068F_1.1	501189	A	G	G	A	A	A	R	A
RRI1.1ch02	34.33	Rri1.0p068F_1.1	1071780	C	T	C	T	C	C	Y	C
RRI1.1ch02	34.33	Rri1.0p068F_1.1	1072041	T	G	T	G	T	T	K	T
RRI1.1ch02	34.33	Rri1.0p068F_1.1	2423887	G	A	G	G	G	N	G	R
RRI1.1ch02	34.33	Rri1.0p068F_1.1	2478404	T	C	T	T	T	Y	T	Y
RRI1.1ch02	35.45	Rri1.0p068F_1.1	1888584	A	G	A	A	A	R	A	R
RRI1.1ch02	35.45	Rri1.0p068F_1.1	2288756	A	G	A	A	R	A	A	R
RRI1.1ch02	35.45	Rri1.0p068F_1.1	2288759	G	A	G	G	R	G	G	R
RRI1.1ch02	36.19	Rri1.0p068F_1.1	1600615	T	C	T	T	T	Y	T	Y
RRI1.1ch02	36.56	Rri1.0p068F_1.1	500849	C	G	C	G	G	C	S	S
RRI1.1ch02	36.56	Rri1.0p068F_1.1	1071766	G	A	G	G	G	A	G	R
RRI1.1ch02	36.93	Rri1.0p068F_1.1	1037648	C	T	C	C	C	Y	C	Y
RRI1.1ch02	36.93	Rri1.0p295F_1.1	52886	A	T	A	A	A	A	W	A
RRI1.1ch02	36.93	Rri1.0p295F_1.1	52888	C	T	C	C	C	C	Y	C
RRI1.1ch02	36.93	Rri1.0p295F_1.1	52891	G	T	G	G	G	G	K	G
RRI1.1ch02	36.93	Rri1.0p295F_1.1	53210	A	G	R	A	A	A	R	A
RRI1.1ch02	37.29	Rri1.0p295F_1.1	289473	G	A	R	G	G	G	R	G
RRI1.1ch02	37.66	Rri1.0p068F_1.1	1070237	G	A	G	N	G	A	G	R
RRI1.1ch02	37.66	Rri1.0p068F_1.1	1184421	A	T	A	N	A	W	A	W
RRI1.1ch02	38.4	Rri1.0p033F_1.1	1279040	G	A	G	R	G	G	R	G
RRI1.1ch02	38.4	Rri1.0p033F_1.1	1279051	A	G	A	R	A	A	R	A
RRI1.1ch02	38.4	Rri1.0p068F_1.1	501191	T	A	T	T	W	T	T	W
RRI1.1ch02	38.4	Rri1.0p068F_1.1	501230	C	A	C	C	M	C	C	M
RRI1.1ch02	39.52	Rri1.0p033F_1.1	1279025	G	T	G	K	G	G	K	G
RRI1.1ch02	39.52	Rri1.0p314F_1.1	208300	G	A	G	A	G	R	R	G
RRI1.1ch02	39.89	Rri1.0p033F_1.1	1090060	T	G	T	G	T	T	K	T
RRI1.1ch02	39.89	Rri1.0p033F_1.1	1090267	C	T	C	T	C	C	Y	C
RRI1.1ch02	39.89	Rri1.0p033F_1.1	1182366	A	G	A	G	A	A	R	A
RRI1.1ch02	39.89	Rri1.0p033F_1.1	1354771	G	A	G	A	G	G	R	G
RRI1.1ch02	39.89	Rri1.0p033F_1.1	1354777	C	T	C	Y	C	C	Y	C
RRI1.1ch02	39.89	Rri1.0p033F_1.1	1374373	T	C	Y	T	T	T	Y	T
RRI1.1ch02	39.89	Rri1.0p033F_1.1	2797773	T	C	Y	T	T	T	Y	T
RRI1.1ch02	39.89	Rri1.0p033F_1.1	2797807	A	C	A	C	A	A	M	A
RRI1.1ch02	39.89	Rri1.0p033F_1.1	3302531	G	A	G	A	G	G	R	G
RRI1.1ch02	39.89	Rri1.0p033F_1.1	3384915	C	T	C	N	C	T	C	Y
RRI1.1ch02	39.89	Rri1.0p068F_1.1	126395	C	T	C	C	C	T	C	Y
RRI1.1ch02	39.89	Rri1.0p088F_1.1	2122486	G	C	G	S	G	G	S	G
RRI1.1ch02	39.89	Rri1.0p102F_1.1	1110647	A	G	A	G	A	A	R	A
RRI1.1ch02	39.89	Rri1.0p102F_1.1	1110695	T	A	T	A	T	T	W	T
RRI1.1ch02	39.89	Rri1.0p102F_1.1	1110929	G	A	G	A	G	G	R	G
RRI1.1ch02	39.89	Rri1.0p102F_1.1	1110930	C	A	C	A	C	C	M	C
RRI1.1ch02	39.89	Rri1.0p102F_1.1	1110957	T	C	T	C	T	T	Y	T
RRI1.1ch02	39.89	Rri1.0p102F_1.1	1110974	T	A	T	A	T	T	W	T
RRI1.1ch02	39.89	Rri1.0p102F_1.1	1442624	T	C	C	T	Y	T	Y	T
RRI1.1ch02	39.89	Rri1.0p234F_1.1	86248	G	A	G	A	G	G	R	G
RRI1.1ch02	39.89	Rri1.0p234F_1.1	86292	T	G	K	G	T	T	K	T
RRI1.1ch02	39.89	Rri1.0p234F_1.1	86517	C	T	Y	T	C	C	Y	C
RRI1.1ch02	39.89	Rri1.0p234F_1.1	86520	C	T	C	T	C	C	Y	C
RRI1.1ch02	39.89	Rri1.0p234F_1.1	562021	A	G	A	R	A	A	R	A
RRI1.1ch02	39.89	Rri1.0p290F_1.1	105169	G	A	G	A	G	R	R	G
RRI1.1ch02	39.89	Rri1.0p290F_1.1	105403	C	G	C	G	C	C	S	C
RRI1.1ch02	39.89	Rri1.0p295F_1.1	289444	A	T	A	A	A	A	A	W
RRI1.1ch02	39.89	Rri1.0p295F_1.1	289455	T	C	Y	T	C	T	T	Y
RRI1.1ch02	39.89	Rri1.0p329F_1.1	378238	A	G	A	N	A	G	A	R
RRI1.1ch02	39.89	Rri1.0p331F_1.1	170021	G	T	T	N	K	G	K	G
RRI1.1ch02	39.89	Rri1.0p331F_1.1	372176	C	T	T	C	Y	C	Y	C
RRI1.1ch02	40.26	Rri1.0p033F_1.1	967387	T	C	T	N	N	T	Y	T
RRI1.1ch02	40.26	Rri1.0p033F_1.1	1354750	T	C	T	C	T	T	Y	T
RRI1.1ch02	40.26	Rri1.0p033F_1.1	1354776	A	G	A	G	A	A	R	A
RRI1.1ch02	40.26	Rri1.0p033F_1.1	1354803	G	A	G	A	G	G	R	G
RRI1.1ch02	40.26	Rri1.0p033F_1.1	1686602	G	A	G	R	G	G	R	G
RRI1.1ch02	40.26	Rri1.0p033F_1.1	1707893	G	T	K	G	G	G	K	G
RRI1.1ch02	40.26	Rri1.0p033F_1.1	1707897	T	A	W	T	T	T	W	T
RRI1.1ch02	40.26	Rri1.0p033F_1.1	2797829	A	T	A	T	A	W	W	A
RRI1.1ch02	40.26	Rri1.0p033F_1.1	2871267	C	T	Y	C	C	C	Y	C
RRI1.1ch02	40.26	Rri1.0p033F_1.1	3373241	C	T	T	C	Y	C	Y	C
RRI1.1ch02	40.26	Rri1.0p033F_1.1	3373260	C	G	G	C	S	G	S	C
RRI1.1ch02	40.26	Rri1.0p033F_1.1	3373277	G	A	A	G	R	G	R	G
RRI1.1ch02	40.26	Rri1.0p102F_1.1	1110975	G	A	G	A	G	G	R	G
RRI1.1ch02	40.26	Rri1.0p102F_1.1	1110991	A	C	A	C	A	A	M	A
RRI1.1ch02	40.26	Rri1.0p234F_1.1	499736	T	C	Y	T	T	T	Y	T
RRI1.1ch02	40.26	Rri1.0p234F_1.1	562027	A	G	A	G	A	A	R	A
RRI1.1ch02	40.26	Rri1.0p234F_1.1	562333	G	A	A	G	R	G	R	G
RRI1.1ch02	40.26	Rri1.0p290F_1.1	105199	T	A	T	A	T	T	W	T
RRI1.1ch02	40.26	Rri1.0p331F_1.1	372168	A	C	C	A	A	A	M	A
RRI1.1ch02	40.63	Rri1.0p033F_1.1	558160	A	C	A	C	A	A	M	A
RRI1.1ch02	40.63	Rri1.0p033F_1.1	558377	C	T	C	T	C	C	Y	C
RRI1.1ch02	40.63	Rri1.0p033F_1.1	967341	G	C	G	N	N	G	S	G
RRI1.1ch02	40.63	Rri1.0p033F_1.1	2854710	C	A	C	N	C	A	C	M
RRI1.1ch02	40.63	Rri1.0p033F_1.1	2854923	A	T	A	N	A	T	A	W
RRI1.1ch02	40.63	Rri1.0p102F_1.1	1442638	A	G	A	G	A	A	R	A
RRI1.1ch02	40.63	Rri1.0p234F_1.1	427850	T	C	T	Y	T	T	Y	T
RRI1.1ch02	40.63	Rri1.0p234F_1.1	604139	T	A	T	W	T	T	W	T
RRI1.1ch02	40.63	Rri1.0p290F_1.1	646314	T	G	T	G	T	T	K	T
RRI1.1ch02	40.63	Rri1.0p331F_1.1	169919	C	G	C	N	C	C	S	C
RRI1.1ch02	41	Rri1.0p033F_1.1	558421	G	T	G	T	G	G	K	G
RRI1.1ch02	41	Rri1.0p033F_1.1	1148677	C	A	C	A	C	C	M	C
RRI1.1ch02	41	Rri1.0p033F_1.1	1157705	T	A	T	A	T	T	W	T
RRI1.1ch02	41	Rri1.0p033F_1.1	1157963	T	C	T	C	T	T	Y	T
RRI1.1ch02	41	Rri1.0p033F_1.1	2331672	A	T	A	T	A	A	W	A
RRI1.1ch02	41	Rri1.0p033F_1.1	2331713	A	G	A	A	R	A	A	R
RRI1.1ch02	41	Rri1.0p088F_1.1	2122428	G	A	G	A	G	G	R	G
RRI1.1ch02	41	Rri1.0p102F_1.1	1442584	G	A	G	A	G	G	R	G
RRI1.1ch02	41	Rri1.0p102F_1.1	1442941	G	C	G	C	G	G	S	G
RRI1.1ch02	41	Rri1.0p234F_1.1	486991	T	C	Y	T	T	T	Y	T
RRI1.1ch02	41	Rri1.0p234F_1.1	641717	G	A	R	A	R	G	R	G
RRI1.1ch02	41	Rri1.0p234F_1.1	641718	T	C	Y	C	Y	T	Y	T
RRI1.1ch02	41	Rri1.0p290F_1.1	646301	C	G	C	G	C	C	S	C
RRI1.1ch02	41.36	Rri1.0p033F_1.1	1148932	C	T	C	T	C	C	Y	C
RRI1.1ch02	41.36	Rri1.0p033F_1.1	1198424	A	T	A	T	A	A	W	A
RRI1.1ch02	41.36	Rri1.0p033F_1.1	1279045	A	T	A	T	W	A	W	W
RRI1.1ch02	41.36	Rri1.0p033F_1.1	1279054	T	C	T	C	Y	T	Y	Y
RRI1.1ch02	41.36	Rri1.0p033F_1.1	1640099	T	G	K	G	G	T	K	K
RRI1.1ch02	41.36	Rri1.0p033F_1.1	1707933	A	C	A	A	A	C	A	M
RRI1.1ch02	41.36	Rri1.0p033F_1.1	3381633	A	G	A	G	A	A	R	A
RRI1.1ch02	41.36	Rri1.0p102F_1.1	1442943	G	A	G	A	G	G	R	G
RRI1.1ch02	41.36	Rri1.0p331F_1.1	169896	G	A	G	N	G	G	R	G
RRI1.1ch02	41.73	Rri1.0p033F_1.1	1374331	C	T	C	C	C	Y	C	Y
RRI1.1ch02	41.73	Rri1.0p033F_1.1	1686605	A	G	A	A	A	R	A	R
RRI1.1ch02	41.73	Rri1.0p033F_1.1	1694880	C	T	C	C	C	T	C	Y
RRI1.1ch02	42.1	Rri1.0p033F_1.1	1090070	C	T	T	C	Y	C	Y	Y
RRI1.1ch02	42.1	Rri1.0p033F_1.1	1090375	C	T	T	C	Y	C	Y	C
RRI1.1ch02	42.1	Rri1.0p033F_1.1	1148665	A	G	G	A	G	A	R	R
RRI1.1ch02	42.1	Rri1.0p033F_1.1	1198403	C	T	T	C	T	Y	Y	Y
RRI1.1ch02	42.1	Rri1.0p033F_1.1	1198421	G	C	C	G	C	S	S	S
RRI1.1ch02	42.1	Rri1.0p088F_1.1	220001	A	G	A	A	A	R	R	A
RRI1.1ch02	42.1	Rri1.0p088F_1.1	485149	C	T	C	C	Y	N	C	Y
RRI1.1ch02	42.1	Rri1.0p088F_1.1	1426875	G	T	T	G	K	G	K	K
RRI1.1ch02	42.1	Rri1.0p088F_1.1	2122153	T	A	T	T	T	A	T	W
RRI1.1ch02	42.1	Rri1.0p102F_1.1	1110992	G	A	G	G	G	R	G	R
RRI1.1ch02	42.1	Rri1.0p234F_1.1	19345	G	T	G	N	N	T	G	K
RRI1.1ch02	42.1	Rri1.0p234F_1.1	86510	A	T	A	A	A	W	A	W
RRI1.1ch02	42.1	Rri1.0p234F_1.1	445841	C	A	C	C	C	A	C	M
RRI1.1ch02	42.1	Rri1.0p234F_1.1	446065	T	C	T	T	T	C	T	Y
RRI1.1ch02	42.1	Rri1.0p234F_1.1	446116	A	T	T	A	T	A	W	W
RRI1.1ch02	42.1	Rri1.0p290F_1.1	404322	A	G	A	A	A	N	A	R
RRI1.1ch02	42.1	Rri1.0p290F_1.1	638599	A	C	A	A	A	M	A	M
RRI1.1ch02	42.1	Rri1.0p331F_1.1	372380	C	A	C	N	C	M	C	M
RRI1.1ch02	42.47	Rri1.0p033F_1.1	702094	T	C	T	N	T	Y	T	Y
RRI1.1ch02	42.47	Rri1.0p033F_1.1	1695116	G	A	G	A	G	G	R	G
RRI1.1ch02	42.47	Rri1.0p088F_1.1	1427107	A	C	A	A	A	A	A	M
RRI1.1ch02	42.47	Rri1.0p102F_1.1	1442950	C	T	C	C	C	Y	C	Y
RRI1.1ch02	42.47	Rri1.0p234F_1.1	445847	A	G	A	G	R	A	R	R
RRI1.1ch02	42.47	Rri1.0p234F_1.1	486986	A	G	A	A	A	G	A	R
RRI1.1ch02	42.47	Rri1.0p234F_1.1	604083	A	G	A	N	A	G	A	R
RRI1.1ch02	42.47	Rri1.0p290F_1.1	103311	C	A	C	A	C	C	M	C
RRI1.1ch02	42.47	Rri1.0p290F_1.1	638889	G	A	G	A	G	G	R	G
RRI1.1ch02	42.47	Rri1.0p331F_1.1	170061	C	A	C	N	C	M	C	M
RRI1.1ch02	42.84	Rri1.0p033F_1.1	2331724	G	A	R	G	G	G	R	G
RRI1.1ch02	42.84	Rri1.0p033F_1.1	2955179	C	T	N	T	C	C	Y	C
RRI1.1ch02	42.84	Rri1.0p033F_1.1	2955593	G	A	N	N	G	G	R	G
RRI1.1ch02	42.84	Rri1.0p052F_1.1	345364	C	T	C	C	C	Y	C	Y
RRI1.1ch02	42.84	Rri1.0p088F_1.1	216273	A	C	M	N	C	N	A	M
RRI1.1ch02	42.84	Rri1.0p290F_1.1	103309	G	A	G	A	G	G	R	G
RRI1.1ch02	42.84	Rri1.0p290F_1.1	103360	C	G	C	G	C	C	S	C
RRI1.1ch02	42.84	Rri1.0p290F_1.1	103674	T	A	T	A	T	T	W	T
RRI1.1ch02	42.84	Rri1.0p290F_1.1	638930	A	C	A	C	A	A	M	A
RRI1.1ch02	42.84	Rri1.0p290F_1.1	638938	C	T	C	T	C	C	Y	C
RRI1.1ch02	42.84	Rri1.0p329F_1.1	381335	A	T	A	T	A	A	W	A
RRI1.1ch02	42.84	Rri1.0p329F_1.1	381348	T	C	Y	C	T	Y	Y	T
RRI1.1ch02	43.21	Rri1.0p052F_1.1	345352	T	C	T	T	Y	T	T	Y
RRI1.1ch02	43.21	Rri1.0p052F_1.1	848588	A	T	A	A	A	N	A	W
RRI1.1ch02	43.21	Rri1.0p088F_1.1	221569	T	C	T	T	T	Y	T	Y
RRI1.1ch02	43.21	Rri1.0p088F_1.1	221610	G	A	G	R	N	A	G	R
RRI1.1ch02	43.58	Rri1.0p033F_1.1	1032247	T	A	T	A	T	T	W	T
RRI1.1ch02	43.58	Rri1.0p033F_1.1	1090356	G	T	G	T	G	G	K	G
RRI1.1ch02	43.58	Rri1.0p033F_1.1	1090594	C	G	C	G	C	C	S	C
RRI1.1ch02	43.58	Rri1.0p033F_1.1	1090614	C	G	C	G	C	C	S	C
RRI1.1ch02	43.58	Rri1.0p033F_1.1	1090651	T	C	T	C	T	T	Y	T
RRI1.1ch02	43.58	Rri1.0p033F_1.1	2625627	G	T	G	K	G	G	K	G
RRI1.1ch02	43.58	Rri1.0p033F_1.1	2955234	G	A	N	G	G	G	R	G
RRI1.1ch02	43.58	Rri1.0p052F_1.1	25988	A	G	A	A	R	A	A	R
RRI1.1ch02	43.58	Rri1.0p052F_1.1	231572	C	T	C	C	C	Y	C	Y
RRI1.1ch02	43.58	Rri1.0p052F_1.1	231578	T	A	T	T	W	T	T	W
RRI1.1ch02	43.58	Rri1.0p052F_1.1	231591	T	C	T	Y	Y	T	T	Y
RRI1.1ch02	43.58	Rri1.0p052F_1.1	231683	T	C	T	Y	Y	T	T	Y
RRI1.1ch02	43.58	Rri1.0p052F_1.1	328273	C	T	C	C	T	C	C	Y
RRI1.1ch02	43.58	Rri1.0p052F_1.1	328274	G	A	G	G	G	A	G	R
RRI1.1ch02	43.58	Rri1.0p052F_1.1	328275	T	C	T	T	C	T	T	Y
RRI1.1ch02	43.58	Rri1.0p052F_1.1	328276	T	G	T	T	G	T	T	K
RRI1.1ch02	43.58	Rri1.0p088F_1.1	216299	A	C	A	N	M	N	A	M
RRI1.1ch02	43.58	Rri1.0p088F_1.1	221884	C	T	C	C	Y	C	C	Y
RRI1.1ch02	43.58	Rri1.0p088F_1.1	273775	C	T	Y	C	Y	T	C	Y
RRI1.1ch02	43.58	Rri1.0p088F_1.1	273806	C	T	Y	C	Y	Y	C	Y
RRI1.1ch02	43.58	Rri1.0p102F_1.1	1571527	A	G	A	G	A	A	R	A
RRI1.1ch02	43.58	Rri1.0p102F_1.1	1571763	C	A	C	A	C	C	M	C
RRI1.1ch02	43.58	Rri1.0p102F_1.1	1571783	T	G	T	G	T	T	K	T
RRI1.1ch02	43.58	Rri1.0p290F_1.1	638548	G	A	G	R	G	G	R	G
RRI1.1ch02	43.95	Rri1.0p088F_1.1	1346940	T	C	C	N	N	T	Y	T
RRI1.1ch02	43.95	Rri1.0p088F_1.1	1764411	G	A	G	G	G	G	R	G
RRI1.1ch02	43.95	Rri1.0p088F_1.1	1764417	A	G	A	A	A	A	R	A
RRI1.1ch02	43.95	Rri1.0p088F_1.1	1764469	C	T	C	Y	Y	C	Y	Y
RRI1.1ch02	44.32	Rri1.0p088F_1.1	485157	C	A	M	C	C	N	M	C
RRI1.1ch02	44.32	Rri1.0p088F_1.1	1108007	G	A	A	G	G	G	R	G
RRI1.1ch02	44.69	Rri1.0p052F_1.1	74919	C	A	M	M	C	C	M	C
RRI1.1ch02	44.69	Rri1.0p052F_1.1	75045	G	A	R	G	G	G	R	G
RRI1.1ch02	44.69	Rri1.0p052F_1.1	75081	C	T	Y	C	C	C	Y	C
RRI1.1ch02	45.05	Rri1.0p052F_1.1	222706	T	A	W	T	T	T	W	T
RRI1.1ch02	45.05	Rri1.0p088F_1.1	107340	T	G	K	T	T	T	K	T
RRI1.1ch02	45.05	Rri1.0p088F_1.1	216450	A	T	T	N	A	N	W	A
RRI1.1ch02	45.05	Rri1.0p088F_1.1	379609	G	A	G	G	G	R	G	R
RRI1.1ch02	45.42	Rri1.0p052F_1.1	603727	G	C	C	G	G	G	S	G
RRI1.1ch02	45.42	Rri1.0p052F_1.1	848873	A	G	A	A	A	A	R	A
RRI1.1ch02	45.42	Rri1.0p052F_1.1	849145	G	T	K	T	G	G	K	G
RRI1.1ch02	45.79	Rri1.0p052F_1.1	328520	G	A	R	G	G	G	R	G
RRI1.1ch02	45.79	Rri1.0p052F_1.1	848570	C	T	Y	C	T	N	Y	Y
RRI1.1ch02	46.16	Rri1.0p052F_1.1	345081	C	G	S	C	G	S	S	S
RRI1.1ch02	46.53	Rri1.0p052F_1.1	965984	C	T	C	C	C	Y	C	Y
RRI1.1ch02	46.9	Rri1.0p052F_1.1	328468	A	T	W	W	A	A	W	A
RRI1.1ch02	46.9	Rri1.0p052F_1.1	778877	C	T	N	Y	C	C	Y	C
RRI1.1ch02	46.9	Rri1.0p052F_1.1	848596	A	G	A	A	A	N	R	A
RRI1.1ch02	46.9	Rri1.0p052F_1.1	1459846	A	G	A	R	A	R	A	R
RRI1.1ch02	47.27	Rri1.0p052F_1.1	1052828	G	A	R	G	G	G	R	G
RRI1.1ch02	47.27	Rri1.0p052F_1.1	1190406	G	A	G	G	G	R	G	R
RRI1.1ch02	47.27	Rri1.0p052F_1.1	1190408	C	T	Y	C	C	C	Y	C
RRI1.1ch02	47.27	Rri1.0p052F_1.1	1292483	A	T	A	T	A	T	W	W
RRI1.1ch02	47.27	Rri1.0p052F_1.1	1292507	C	T	Y	C	C	C	Y	C
RRI1.1ch02	47.27	Rri1.0p052F_1.1	1370887	A	T	W	A	A	A	W	A
RRI1.1ch02	47.27	Rri1.0p052F_1.1	1370895	C	G	C	C	C	G	C	S
RRI1.1ch02	47.27	Rri1.0p052F_1.1	1459807	T	A	T	W	T	W	T	W
RRI1.1ch02	47.27	Rri1.0p052F_1.1	1459833	G	A	G	R	G	R	G	R
RRI1.1ch02	47.64	Rri1.0p052F_1.1	1370890	G	A	R	G	A	G	R	R
RRI1.1ch02	47.64	Rri1.0p052F_1.1	1600276	G	A	G	R	G	A	G	R
RRI1.1ch02	48.38	Rri1.0p052F_1.1	1844580	A	G	A	N	A	R	A	R
RRI1.1ch02	48.75	Rri1.0p052F_1.1	1730078	A	T	A	N	W	A	A	W
RRI1.1ch02	48.75	Rri1.0p052F_1.1	1730218	T	G	T	N	K	T	T	K
RRI1.1ch02	48.75	Rri1.0p052F_1.1	1844388	T	C	T	Y	T	Y	T	Y
RRI1.1ch02	48.75	Rri1.0p052F_1.1	1905889	A	G	A	G	A	R	A	R
RRI1.1ch02	48.75	Rri1.0p052F_1.1	1929091	G	A	R	G	G	G	R	G
RRI1.1ch02	49.12	Rri1.0p052F_1.1	1844383	T	A	A	T	T	T	W	T
RRI1.1ch02	49.12	Rri1.0p052F_1.1	1844390	T	C	C	T	T	T	Y	T
RRI1.1ch02	49.12	Rri1.0p052F_1.1	1928924	G	C	S	G	G	G	S	G
RRI1.1ch02	49.12	Rri1.0p052F_1.1	1928928	C	T	Y	C	C	C	Y	C
RRI1.1ch02	49.12	Rri1.0p052F_1.1	1929071	G	C	S	G	G	G	S	G
RRI1.1ch02	49.12	Rri1.0p052F_1.1	1929078	C	T	T	C	Y	Y	Y	C
RRI1.1ch02	49.12	Rri1.0p052F_1.1	1929079	A	G	G	A	R	R	R	A
RRI1.1ch02	49.12	Rri1.0p052F_1.1	1929090	G	A	A	G	R	R	R	G
RRI1.1ch02	49.12	Rri1.0p052F_1.1	2687262	A	G	A	R	A	R	A	R
RRI1.1ch02	49.49	Rri1.0p052F_1.1	1729618	G	A	R	G	G	G	G	R
RRI1.1ch02	49.49	Rri1.0p052F_1.1	2405186	T	G	T	K	T	K	K	T
RRI1.1ch02	49.49	Rri1.0p052F_1.1	2405197	A	T	A	W	A	W	W	A
RRI1.1ch02	49.49	Rri1.0p052F_1.1	2405209	C	T	C	Y	C	Y	Y	C
RRI1.1ch02	49.49	Rri1.0p052F_1.1	2499092	G	A	R	G	G	G	R	G
RRI1.1ch02	49.49	Rri1.0p052F_1.1	2499298	G	C	G	G	C	S	G	S
RRI1.1ch02	49.49	Rri1.0p052F_1.1	2687418	C	G	C	C	G	S	C	S
RRI1.1ch02	49.85	Rri1.0p052F_1.1	1729239	C	A	M	C	A	C	M	C
RRI1.1ch02	49.85	Rri1.0p052F_1.1	2706804	T	C	T	Y	T	Y	T	Y
RRI1.1ch02	50.22	Rri1.0p052F_1.1	2824793	G	A	R	G	G	G	R	G
RRI1.1ch02	50.22	Rri1.0p052F_1.1	2825958	G	A	G	A	G	A	R	R
RRI1.1ch02	50.22	Rri1.0p052F_1.1	2826187	C	T	C	T	C	T	Y	Y
RRI1.1ch02	50.96	Rri1.0p052F_1.1	2784041	A	G	R	R	A	R	A	R
RRI1.1ch02	50.96	Rri1.0p052F_1.1	2824653	C	T	C	Y	C	T	C	Y
RRI1.1ch02	50.96	Rri1.0p052F_1.1	2824683	T	C	Y	Y	Y	Y	T	Y
RRI1.1ch02	51.7	Rri1.0p030F_1.1	117405	G	A	R	G	N	G	R	G
RRI1.1ch02	51.7	Rri1.0p030F_1.1	218850	T	C	Y	T	T	T	Y	T
RRI1.1ch02	51.7	Rri1.0p030F_1.1	218852	G	A	R	G	G	G	R	G
RRI1.1ch02	51.7	Rri1.0p030F_1.1	350694	T	C	T	Y	T	Y	T	Y
RRI1.1ch02	51.7	Rri1.0p030F_1.1	355032	T	C	T	T	Y	Y	T	Y
RRI1.1ch02	51.7	Rri1.0p030F_1.1	355040	C	A	M	C	M	M	C	M
RRI1.1ch02	51.7	Rri1.0p030F_1.1	355054	C	A	C	M	C	M	C	M
RRI1.1ch02	51.7	Rri1.0p030F_1.1	355083	G	A	G	G	R	R	G	R
RRI1.1ch02	51.7	Rri1.0p030F_1.1	376805	C	T	C	Y	C	Y	C	Y
RRI1.1ch02	51.7	Rri1.0p052F_1.1	2707141	C	A	A	C	C	C	M	C
RRI1.1ch02	51.7	Rri1.0p052F_1.1	2783718	G	C	S	G	G	G	S	G
RRI1.1ch02	51.7	Rri1.0p052F_1.1	2783720	T	G	T	K	T	T	K	T
RRI1.1ch02	52.82	Rri1.0p030F_1.1	350675	T	G	T	G	T	K	K	K
RRI1.1ch02	52.82	Rri1.0p030F_1.1	355024	A	T	A	A	W	W	A	W
RRI1.1ch02	53.19	Rri1.0p030F_1.1	355284	T	C	Y	T	C	Y	T	Y
RRI1.1ch02	53.19	Rri1.0p030F_1.1	605004	A	T	T	W	T	W	W	W
RRI1.1ch02	53.19	Rri1.0p030F_1.1	605007	A	G	A	R	A	R	R	R
RRI1.1ch02	53.19	Rri1.0p030F_1.1	664622	G	A	G	G	R	G	G	R
RRI1.1ch02	55.06	Rri1.0p030F_1.1	1041199	G	A	R	R	G	A	R	R
RRI1.1ch02	55.8	Rri1.0p030F_1.1	1037999	T	C	Y	T	C	T	Y	Y
RRI1.1ch02	55.8	Rri1.0p030F_1.1	1038010	T	C	Y	T	C	T	Y	Y
RRI1.1ch02	55.8	Rri1.0p030F_1.1	1038018	A	T	W	A	T	A	W	W
RRI1.1ch02	55.8	Rri1.0p030F_1.1	1038041	T	C	Y	T	C	T	Y	Y
RRI1.1ch02	55.8	Rri1.0p030F_1.1	1038270	T	C	Y	Y	C	T	Y	Y
RRI1.1ch02	55.8	Rri1.0p030F_1.1	1038293	A	C	M	M	C	A	M	M
RRI1.1ch02	55.8	Rri1.0p030F_1.1	1114795	C	T	C	Y	C	Y	Y	Y
RRI1.1ch02	55.8	Rri1.0p030F_1.1	1141962	G	C	C	S	C	S	S	S
RRI1.1ch02	55.8	Rri1.0p030F_1.1	1142266	A	G	G	R	R	R	R	R
RRI1.1ch02	56.17	Rri1.0p030F_1.1	1220172	A	G	G	R	G	R	R	R
RRI1.1ch02	56.17	Rri1.0p030F_1.1	1251287	C	T	C	T	C	Y	Y	Y
RRI1.1ch02	56.17	Rri1.0p030F_1.1	1251306	A	G	A	G	A	R	R	R
RRI1.1ch02	56.17	Rri1.0p030F_1.1	1251317	G	A	G	R	G	R	R	R
RRI1.1ch02	56.54	Rri1.0p030F_1.1	1182733	T	A	T	W	T	W	W	W
RRI1.1ch02	56.54	Rri1.0p030F_1.1	1592272	G	T	K	G	T	K	G	K
RRI1.1ch02	56.91	Rri1.0p030F_1.1	1473668	T	A	T	A	T	W	W	W
RRI1.1ch02	57.65	Rri1.0p166F_1.1	1112184	T	C	T	C	C	Y	T	Y
RRI1.1ch02	57.65	Rri1.0p166F_1.1	1112394	A	T	A	T	T	W	A	W
RRI1.1ch02	57.65	Rri1.0p166F_1.1	1112398	G	A	G	A	A	R	G	R
RRI1.1ch02	57.65	Rri1.0p166F_1.1	1112422	G	A	G	G	A	R	G	R
RRI1.1ch02	58.02	Rri1.0p030F_1.1	2479201	A	T	A	N	A	T	W	W
RRI1.1ch02	58.76	Rri1.0p030F_1.1	1697680	C	T	C	Y	C	N	Y	Y
RRI1.1ch02	58.76	Rri1.0p030F_1.1	1697713	C	G	S	G	C	N	S	S
RRI1.1ch02	58.76	Rri1.0p030F_1.1	1761554	G	C	C	G	C	S	S	S
RRI1.1ch02	58.76	Rri1.0p030F_1.1	1761840	C	T	C	Y	C	N	Y	Y
RRI1.1ch02	58.76	Rri1.0p030F_1.1	1767592	C	T	Y	C	Y	Y	C	Y
RRI1.1ch02	58.76	Rri1.0p030F_1.1	1767973	T	C	T	Y	T	C	Y	Y
RRI1.1ch02	58.76	Rri1.0p030F_1.1	1767977	G	C	G	S	G	C	S	S
RRI1.1ch02	60.25	Rri1.0p030F_1.1	1918732	G	T	K	N	T	G	K	K
RRI1.1ch02	60.99	Rri1.0p030F_1.1	1952439	A	C	C	A	C	M	M	M
RRI1.1ch02	60.99	Rri1.0p030F_1.1	1952446	T	C	C	T	T	Y	Y	Y
RRI1.1ch02	60.99	Rri1.0p030F_1.1	1952450	A	G	G	A	G	R	R	R
RRI1.1ch02	60.99	Rri1.0p030F_1.1	1952460	A	G	G	A	A	R	R	R
RRI1.1ch02	60.99	Rri1.0p030F_1.1	1952637	G	A	A	G	A	R	G	R
RRI1.1ch02	60.99	Rri1.0p030F_1.1	3047234	C	T	C	C	C	Y	C	Y
RRI1.1ch02	60.99	Rri1.0p030F_1.1	3047391	T	A	T	T	T	W	T	W
RRI1.1ch02	61.36	Rri1.0p030F_1.1	2049527	A	G	G	R	G	R	R	R
RRI1.1ch02	61.36	Rri1.0p030F_1.1	2104890	T	A	W	T	A	N	W	T
RRI1.1ch02	61.36	Rri1.0p030F_1.1	2105035	T	C	C	T	Y	N	Y	Y
RRI1.1ch02	61.36	Rri1.0p030F_1.1	2105063	T	C	T	C	T	N	Y	Y
RRI1.1ch02	61.36	Rri1.0p030F_1.1	2105079	G	A	A	G	R	N	R	R
RRI1.1ch02	61.36	Rri1.0p030F_1.1	2434966	A	G	R	R	R	A	A	R
RRI1.1ch02	61.36	Rri1.0p030F_1.1	2517794	G	T	K	K	T	K	G	K
RRI1.1ch02	61.36	Rri1.0p030F_1.1	3046367	C	A	C	C	C	M	C	M
RRI1.1ch02	61.73	Rri1.0p030F_1.1	2105098	A	G	G	A	R	A	R	R
RRI1.1ch02	61.73	Rri1.0p030F_1.1	2105104	C	A	A	M	A	M	M	M
RRI1.1ch02	61.73	Rri1.0p030F_1.1	2105120	C	A	A	C	M	M	M	M
RRI1.1ch02	61.73	Rri1.0p030F_1.1	2105131	C	T	T	C	T	Y	Y	Y
RRI1.1ch02	61.73	Rri1.0p030F_1.1	2467739	C	T	C	N	Y	N	C	Y
RRI1.1ch02	61.73	Rri1.0p030F_1.1	2467785	A	G	A	N	R	N	A	R
RRI1.1ch02	62.1	Rri1.0p030F_1.1	2108519	G	A	A	R	A	R	R	R
RRI1.1ch02	62.1	Rri1.0p030F_1.1	2307751	T	C	C	T	C	Y	Y	Y
RRI1.1ch02	62.1	Rri1.0p030F_1.1	2307774	T	C	C	T	C	T	Y	Y
RRI1.1ch02	62.1	Rri1.0p030F_1.1	2308008	A	G	G	A	G	R	R	R
RRI1.1ch02	62.47	Rri1.0p030F_1.1	2197235	C	T	Y	Y	Y	Y	C	Y
RRI1.1ch02	62.47	Rri1.0p030F_1.1	2308399	C	T	T	Y	T	Y	Y	Y
RRI1.1ch02	62.47	Rri1.0p030F_1.1	2377280	C	T	T	C	T	Y	Y	Y
RRI1.1ch02	62.47	Rri1.0p030F_1.1	2410319	T	A	A	W	A	W	W	W
RRI1.1ch02	62.84	Rri1.0p030F_1.1	2558442	A	G	A	A	R	R	A	R
RRI1.1ch02	62.84	Rri1.0p030F_1.1	2558812	G	A	G	G	G	R	G	R
RRI1.1ch02	63.21	Rri1.0p030F_1.1	2532225	A	T	W	T	W	T	W	W
RRI1.1ch02	63.21	Rri1.0p030F_1.1	2532232	T	C	T	C	T	Y	Y	Y
RRI1.1ch02	63.21	Rri1.0p030F_1.1	2532236	T	C	T	C	T	Y	Y	Y
RRI1.1ch02	63.21	Rri1.0p030F_1.1	2532241	A	T	A	T	A	W	W	W
RRI1.1ch02	63.58	Rri1.0p030F_1.1	2543345	C	T	C	Y	C	N	Y	Y
RRI1.1ch02	63.58	Rri1.0p030F_1.1	2558935	A	G	G	R	R	R	R	R
RRI1.1ch02	63.58	Rri1.0p030F_1.1	2858430	T	C	C	Y	Y	T	Y	Y
RRI1.1ch02	63.95	Rri1.0p030F_1.1	2914708	T	G	G	K	G	T	K	K
RRI1.1ch02	64.69	Rri1.0p030F_1.1	3046350	A	G	G	A	G	R	R	R
RRI1.1ch02	64.69	Rri1.0p030F_1.1	3047239	C	A	A	C	A	M	M	M
RRI1.1ch02	64.69	Rri1.0p030F_1.1	3047244	C	T	T	C	T	Y	Y	Y
RRI1.1ch02	64.69	Rri1.0p030F_1.1	3257323	T	C	Y	T	Y	T	Y	Y
RRI1.1ch02	64.69	Rri1.0p030F_1.1	3257368	A	G	R	R	R	R	R	R
RRI1.1ch02	64.69	Rri1.0p030F_1.1	3257375	G	T	K	K	T	K	K	K
RRI1.1ch02	64.69	Rri1.0p030F_1.1	3257383	G	A	R	R	A	R	R	R
RRI1.1ch02	65.8	Rri1.0p030F_1.1	3537884	T	C	T	T	T	Y	T	Y
RRI1.1ch02	65.8	Rri1.0p030F_1.1	3537886	G	C	G	G	G	G	G	S
RRI1.1ch02	65.8	Rri1.0p030F_1.1	3537929	T	C	Y	T	Y	Y	T	Y
RRI1.1ch02	65.8	Rri1.0p030F_1.1	3537944	T	G	K	T	K	K	T	K
RRI1.1ch02	66.92	Rri1.0p030F_1.1	3537883	T	C	T	T	C	Y	T	Y
RRI1.1ch02	67.29	Rri1.0p166F_1.1	1085471	G	T	T	K	T	G	K	K
RRI1.1ch02	67.29	Rri1.0p166F_1.1	1085488	C	A	A	M	A	C	M	M
RRI1.1ch02	67.29	Rri1.0p166F_1.1	1085505	G	T	T	K	T	G	K	K
RRI1.1ch02	68.03	Rri1.0p166F_1.1	1085516	C	A	M	C	M	C	C	M
RRI1.1ch02	68.77	Rri1.0p077F_1.1	1362292	T	C	C	C	Y	C	C	Y
RRI1.1ch02	69.14	Rri1.0p077F_1.1	1362306	A	G	R	A	R	A	A	R
RRI1.1ch02	70.25	Rri1.0p166F_1.1	664250	T	A	A	W	W	W	W	W
RRI1.1ch02	71.74	Rri1.0p166F_1.1	333866	T	A	A	W	A	W	W	T
RRI1.1ch02	72.11	Rri1.0p166F_1.1	171736	G	T	K	G	G	G	K	G
RRI1.1ch02	72.11	Rri1.0p166F_1.1	337231	A	G	G	A	R	R	R	A
RRI1.1ch02	72.11	Rri1.0p166F_1.1	337485	G	A	G	G	R	G	G	R
RRI1.1ch02	72.11	Rri1.0p166F_1.1	478200	A	C	M	A	M	A	A	M
RRI1.1ch02	72.11	Rri1.0p166F_1.1	478201	G	A	R	G	R	G	G	R
RRI1.1ch02	73.99	Rri1.0p166F_1.1	171787	G	C	C	G	S	S	S	G
RRI1.1ch02	74.36	Rri1.0p077F_1.1	2255924	A	T	A	T	A	W	W	W
RRI1.1ch02	74.36	Rri1.0p077F_1.1	2255934	A	T	T	A	T	W	W	W
RRI1.1ch02	74.36	Rri1.0p077F_1.1	2255938	T	A	T	A	T	W	W	W
RRI1.1ch02	74.36	Rri1.0p077F_1.1	2255963	C	T	C	C	Y	C	C	Y
RRI1.1ch02	75.1	Rri1.0p077F_1.1	2239340	A	G	A	A	A	R	A	R
RRI1.1ch02	75.1	Rri1.0p077F_1.1	2239347	C	G	C	G	C	S	S	S
RRI1.1ch02	75.1	Rri1.0p077F_1.1	2239365	A	C	A	M	A	M	M	M
RRI1.1ch02	75.1	Rri1.0p077F_1.1	2239689	C	T	C	T	C	Y	Y	Y
RRI1.1ch02	75.1	Rri1.0p077F_1.1	2239697	A	C	A	C	A	M	M	M
RRI1.1ch02	75.1	Rri1.0p077F_1.1	2239711	C	T	C	T	C	Y	Y	Y
RRI1.1ch02	75.1	Rri1.0p077F_1.1	2239720	G	C	G	C	G	S	S	S
RRI1.1ch02	75.46	Rri1.0p077F_1.1	2238702	A	C	A	A	A	M	A	M
RRI1.1ch02	75.83	Rri1.0p077F_1.1	1491799	A	C	A	A	M	A	A	M
RRI1.1ch02	75.83	Rri1.0p077F_1.1	1664463	C	T	Y	C	Y	Y	C	Y
RRI1.1ch02	75.83	Rri1.0p077F_1.1	1860693	G	A	G	G	R	G	G	R
RRI1.1ch02	75.83	Rri1.0p077F_1.1	1860706	T	C	T	T	Y	T	T	Y
RRI1.1ch02	75.83	Rri1.0p077F_1.1	1860745	G	A	G	G	R	G	G	R
RRI1.1ch02	75.83	Rri1.0p077F_1.1	1882254	G	A	R	G	R	R	R	G
RRI1.1ch02	75.83	Rri1.0p077F_1.1	1882286	C	T	C	C	Y	C	C	Y
RRI1.1ch02	75.83	Rri1.0p077F_1.1	1882295	C	T	Y	C	C	C	Y	C
RRI1.1ch02	75.83	Rri1.0p077F_1.1	1882422	G	A	G	R	G	R	R	R
RRI1.1ch02	75.83	Rri1.0p077F_1.1	1882540	T	G	T	T	K	T	T	K
RRI1.1ch02	75.83	Rri1.0p077F_1.1	2001496	G	T	K	G	G	G	K	G
RRI1.1ch02	75.83	Rri1.0p077F_1.1	2001688	A	G	A	A	R	A	A	R
RRI1.1ch02	75.83	Rri1.0p077F_1.1	2001694	C	G	S	C	G	S	C	S
RRI1.1ch02	75.83	Rri1.0p077F_1.1	2001697	T	G	K	T	T	T	K	T
RRI1.1ch02	75.83	Rri1.0p077F_1.1	2001736	G	C	S	G	G	G	S	G
RRI1.1ch02	75.83	Rri1.0p077F_1.1	2012984	A	G	A	A	R	A	A	R
RRI1.1ch02	75.83	Rri1.0p077F_1.1	2050550	G	A	G	G	R	N	G	R
RRI1.1ch02	75.83	Rri1.0p077F_1.1	2050561	C	A	M	C	C	N	M	C
RRI1.1ch02	75.83	Rri1.0p077F_1.1	2050632	C	T	C	C	Y	C	C	Y
RRI1.1ch02	75.83	Rri1.0p077F_1.1	2050635	T	A	A	W	W	T	W	T
RRI1.1ch02	75.83	Rri1.0p077F_1.1	2050842	A	C	C	A	M	A	M	A
RRI1.1ch02	75.83	Rri1.0p077F_1.1	2050844	G	A	G	G	R	G	G	R
RRI1.1ch02	75.83	Rri1.0p077F_1.1	2050856	C	G	C	C	S	C	C	S
RRI1.1ch02	75.83	Rri1.0p077F_1.1	2255918	A	G	R	A	A	A	R	A
RRI1.1ch02	76.2	Rri1.0p077F_1.1	1898720	G	A	A	G	A	R	A	R
RRI1.1ch02	76.57	Rri1.0p077F_1.1	1571486	T	C	T	N	Y	Y	T	Y
RRI1.1ch02	76.57	Rri1.0p077F_1.1	1664434	C	T	Y	C	C	C	Y	C
RRI1.1ch02	76.57	Rri1.0p077F_1.1	1664438	T	A	T	W	T	T	W	T
RRI1.1ch02	76.57	Rri1.0p077F_1.1	1664464	G	A	R	G	R	G	R	G
RRI1.1ch02	76.57	Rri1.0p077F_1.1	1713928	T	C	C	Y	C	Y	Y	Y
RRI1.1ch02	76.57	Rri1.0p077F_1.1	1714054	T	C	T	Y	T	Y	Y	Y
RRI1.1ch02	76.57	Rri1.0p077F_1.1	1860676	C	T	C	N	Y	C	C	Y
RRI1.1ch02	76.57	Rri1.0p077F_1.1	1860961	A	G	A	A	A	R	A	R
RRI1.1ch02	76.57	Rri1.0p077F_1.1	1882284	G	A	R	G	G	G	R	G
RRI1.1ch02	76.94	Rri1.0p077F_1.1	945966	C	G	S	C	S	C	S	C
RRI1.1ch02	76.94	Rri1.0p077F_1.1	1252636	T	C	C	T	C	Y	T	Y
RRI1.1ch02	76.94	Rri1.0p077F_1.1	1252650	A	C	C	A	C	M	A	M
RRI1.1ch02	76.94	Rri1.0p077F_1.1	1371866	A	G	R	R	G	A	R	A
RRI1.1ch02	76.94	Rri1.0p077F_1.1	1555323	C	T	C	Y	C	Y	Y	Y
RRI1.1ch02	76.94	Rri1.0p077F_1.1	1555364	A	G	A	R	A	R	R	R
RRI1.1ch02	76.94	Rri1.0p077F_1.1	1571516	G	C	C	N	C	S	S	S
RRI1.1ch02	77.68	Rri1.0p077F_1.1	767083	G	A	A	N	A	G	R	R
RRI1.1ch02	77.68	Rri1.0p077F_1.1	946333	G	A	A	G	A	R	R	G
RRI1.1ch02	77.68	Rri1.0p077F_1.1	946650	C	T	Y	N	Y	C	Y	C
RRI1.1ch02	78.05	Rri1.0p077F_1.1	603328	G	C	N	G	C	N	G	S
RRI1.1ch02	78.05	Rri1.0p077F_1.1	603373	G	A	N	G	A	N	G	R
RRI1.1ch02	78.05	Rri1.0p077F_1.1	644342	G	A	G	G	R	G	G	R
RRI1.1ch02	78.05	Rri1.0p077F_1.1	682484	T	G	T	T	K	T	T	K
RRI1.1ch02	78.05	Rri1.0p077F_1.1	767070	T	G	G	N	G	T	K	K
RRI1.1ch02	78.05	Rri1.0p077F_1.1	946376	T	C	T	Y	T	Y	Y	Y
RRI1.1ch02	78.05	Rri1.0p077F_1.1	946609	T	G	T	T	T	K	K	K
RRI1.1ch02	78.05	Rri1.0p077F_1.1	1252869	C	G	G	C	S	S	S	C
RRI1.1ch02	78.42	Rri1.0p077F_1.1	682438	C	A	M	C	C	C	M	C
RRI1.1ch02	78.42	Rri1.0p077F_1.1	682681	C	T	Y	C	C	C	Y	C
RRI1.1ch02	78.42	Rri1.0p077F_1.1	682682	A	G	R	A	R	R	R	R
RRI1.1ch02	78.42	Rri1.0p077F_1.1	682693	T	C	Y	T	Y	Y	Y	Y
RRI1.1ch02	78.42	Rri1.0p077F_1.1	682701	G	A	R	G	G	G	R	G
RRI1.1ch02	78.42	Rri1.0p077F_1.1	682723	C	T	C	C	C	Y	Y	Y
RRI1.1ch02	78.42	Rri1.0p077F_1.1	1371865	A	T	A	W	W	A	W	A
RRI1.1ch02	78.42	Rri1.0p077F_1.1	1371905	C	G	C	C	C	C	S	C
RRI1.1ch02	78.79	Rri1.0p077F_1.1	616635	G	C	G	C	G	N	S	S
RRI1.1ch02	78.79	Rri1.0p077F_1.1	616748	C	A	C	C	C	N	M	M
RRI1.1ch02	78.79	Rri1.0p077F_1.1	616785	G	A	G	G	G	N	R	R
RRI1.1ch02	78.79	Rri1.0p077F_1.1	767299	T	C	C	N	C	T	T	Y
RRI1.1ch02	79.16	Rri1.0p077F_1.1	612432	A	T	A	A	A	T	W	W
RRI1.1ch02	79.16	Rri1.0p077F_1.1	644375	A	T	W	T	A	A	W	A
RRI1.1ch02	79.53	Rri1.0p077F_1.1	589832	G	A	A	A	R	R	R	G
RRI1.1ch02	79.53	Rri1.0p077F_1.1	616331	T	C	T	T	T	Y	Y	Y
RRI1.1ch02	79.9	Rri1.0p077F_1.1	612461	C	T	T	C	C	C	Y	C
RRI1.1ch02	79.9	Rri1.0p077F_1.1	644163	C	T	Y	T	Y	C	Y	C
RRI1.1ch02	80.26	Rri1.0p077F_1.1	616515	C	T	Y	C	C	C	Y	C
RRI1.1ch02	80.26	Rri1.0p077F_1.1	616545	T	C	C	T	T	T	Y	T
RRI1.1ch02	80.63	Rri1.0p077F_1.1	576915	A	T	T	T	T	A	W	W
RRI1.1ch02	81.75	Rri1.0p077F_1.1	224631	A	G	R	A	R	A	R	A
RRI1.1ch02	81.75	Rri1.0p077F_1.1	317271	C	T	T	C	Y	C	Y	C
RRI1.1ch02	81.75	Rri1.0p077F_1.1	590086	A	G	A	A	G	A	A	R
RRI1.1ch02	82.49	Rri1.0p077F_1.1	9471	C	T	T	C	Y	Y	Y	C
RRI1.1ch02	82.49	Rri1.0p077F_1.1	9559	C	T	T	N	N	N	Y	C
RRI1.1ch02	82.49	Rri1.0p077F_1.1	386787	C	T	Y	C	C	C	Y	C
RRI1.1ch02	82.49	Rri1.0p077F_1.1	495080	T	C	T	N	Y	T	T	Y
RRI1.1ch02	82.49	Rri1.0p077F_1.1	517107	C	T	T	C	C	C	Y	C
RRI1.1ch02	82.49	Rri1.0p077F_1.1	517152	A	G	G	R	A	R	R	A
RRI1.1ch02	82.49	Rri1.0p077F_1.1	534559	T	G	G	T	K	T	K	K
RRI1.1ch02	82.49	Rri1.0p077F_1.1	534588	A	G	G	R	R	R	R	R
RRI1.1ch02	82.49	Rri1.0p158F_1.1	148500	G	A	R	G	G	G	R	G
RRI1.1ch02	83.23	Rri1.0p077F_1.1	255529	T	A	A	T	A	T	W	W
RRI1.1ch02	83.23	Rri1.0p077F_1.1	255542	T	C	Y	T	Y	T	Y	Y
RRI1.1ch02	83.23	Rri1.0p077F_1.1	313731	G	T	G	G	G	K	K	K
RRI1.1ch02	83.23	Rri1.0p077F_1.1	317289	A	G	A	A	A	R	R	R
RRI1.1ch02	83.23	Rri1.0p077F_1.1	382768	A	G	G	R	G	R	R	A
RRI1.1ch02	83.23	Rri1.0p077F_1.1	382779	C	T	T	Y	T	Y	Y	C
RRI1.1ch02	83.23	Rri1.0p077F_1.1	382962	G	A	A	R	A	R	R	G
RRI1.1ch02	83.23	Rri1.0p077F_1.1	382973	A	G	G	R	G	R	R	A
RRI1.1ch02	83.23	Rri1.0p077F_1.1	382985	G	A	A	R	A	R	R	G
RRI1.1ch02	83.23	Rri1.0p077F_1.1	386788	A	T	A	A	A	W	W	W
RRI1.1ch02	83.23	Rri1.0p077F_1.1	387119	A	C	A	A	A	M	M	M
RRI1.1ch02	83.23	Rri1.0p077F_1.1	387414	A	T	A	A	A	W	W	W
RRI1.1ch02	83.97	Rri1.0p077F_1.1	224620	C	A	C	C	C	M	M	M
RRI1.1ch02	84.34	Rri1.0p077F_1.1	9477	G	A	G	G	R	G	G	R
RRI1.1ch02	84.34	Rri1.0p077F_1.1	317663	A	G	G	R	A	R	R	A
RRI1.1ch02	84.34	Rri1.0p319F_1.1	195496	G	T	G	G	K	G	G	K
RRI1.1ch02	84.34	Rri1.0p319F_1.1	195522	T	C	C	C	C	Y	Y	Y
RRI1.1ch02	84.71	Rri1.0p077F_1.1	9520	T	C	T	N	N	N	T	Y
RRI1.1ch03	0	Rri1.0p016F_1.1	4538748	T	C	T	Y	T	Y	Y	Y
RRI1.1ch03	0.74	Rri1.0p016F_1.1	4193359	G	T	K	T	K	K	K	K
RRI1.1ch03	0.74	Rri1.0p016F_1.1	4193410	T	G	K	G	K	K	K	K
RRI1.1ch03	0.74	Rri1.0p016F_1.1	4193413	T	C	T	T	T	Y	Y	Y
RRI1.1ch03	0.74	Rri1.0p016F_1.1	4193586	G	A	R	G	G	A	R	R
RRI1.1ch03	1.11	Rri1.0p016F_1.1	3738195	G	A	G	A	G	R	G	R
RRI1.1ch03	1.11	Rri1.0p016F_1.1	4062493	G	C	S	S	S	N	S	S
RRI1.1ch03	1.11	Rri1.0p016F_1.1	4078341	A	G	A	G	A	R	R	R
RRI1.1ch03	1.11	Rri1.0p016F_1.1	4078360	A	T	A	W	A	W	W	W
RRI1.1ch03	1.48	Rri1.0p016F_1.1	3738152	G	A	G	A	G	R	G	R
RRI1.1ch03	1.48	Rri1.0p016F_1.1	3738189	A	G	A	G	A	G	A	R
RRI1.1ch03	1.48	Rri1.0p016F_1.1	3987412	C	T	Y	C	Y	C	Y	Y
RRI1.1ch03	1.48	Rri1.0p016F_1.1	3987431	G	T	G	T	G	K	K	K
RRI1.1ch03	1.48	Rri1.0p016F_1.1	4078324	A	G	R	A	R	A	R	A
RRI1.1ch03	1.48	Rri1.0p016F_1.1	4193368	G	A	R	R	G	G	R	G
RRI1.1ch03	1.48	Rri1.0p016F_1.1	4193579	G	T	K	K	G	G	K	G
RRI1.1ch03	1.48	Rri1.0p016F_1.1	4250577	C	G	G	C	N	C	S	C
RRI1.1ch03	1.85	Rri1.0p016F_1.1	3769501	C	T	C	T	C	T	Y	Y
RRI1.1ch03	1.85	Rri1.0p016F_1.1	3769846	C	G	C	G	S	G	S	S
RRI1.1ch03	1.85	Rri1.0p016F_1.1	3769851	G	T	G	T	G	T	K	K
RRI1.1ch03	2.59	Rri1.0p016F_1.1	3596321	A	G	A	R	A	R	A	R
RRI1.1ch03	2.59	Rri1.0p016F_1.1	3610336	C	A	A	M	M	M	M	M
RRI1.1ch03	3.7	Rri1.0p016F_1.1	3413201	T	C	C	Y	T	T	Y	T
RRI1.1ch03	3.7	Rri1.0p016F_1.1	3596047	T	G	T	G	T	K	T	K
RRI1.1ch03	4.07	Rri1.0p016F_1.1	3101116	C	T	C	T	C	Y	C	Y
RRI1.1ch03	4.07	Rri1.0p016F_1.1	3101126	A	T	A	T	A	W	A	W
RRI1.1ch03	4.07	Rri1.0p016F_1.1	3412968	A	T	T	W	A	A	W	A
RRI1.1ch03	4.07	Rri1.0p016F_1.1	3412976	G	A	A	R	G	G	R	G
RRI1.1ch03	4.07	Rri1.0p016F_1.1	3413197	G	A	A	R	G	G	R	G
RRI1.1ch03	4.07	Rri1.0p016F_1.1	3431754	A	G	G	A	A	A	R	A
RRI1.1ch03	4.44	Rri1.0p016F_1.1	3101078	C	T	C	T	C	Y	C	Y
RRI1.1ch03	4.81	Rri1.0p016F_1.1	2707373	T	C	T	Y	T	Y	T	Y
RRI1.1ch03	4.81	Rri1.0p016F_1.1	2861979	C	G	C	C	C	C	C	S
RRI1.1ch03	4.81	Rri1.0p016F_1.1	3435933	G	C	G	S	G	C	G	S
RRI1.1ch03	4.81	Rri1.0p016F_1.1	3499848	G	A	A	G	A	G	R	G
RRI1.1ch03	6.3	Rri1.0p016F_1.1	2812576	T	C	T	T	Y	T	T	Y
RRI1.1ch03	6.3	Rri1.0p016F_1.1	3101542	G	A	A	G	G	G	R	G
RRI1.1ch03	6.67	Rri1.0p016F_1.1	2812273	A	C	A	C	A	M	M	M
RRI1.1ch03	6.67	Rri1.0p016F_1.1	2812295	A	T	T	A	T	W	W	W
RRI1.1ch03	6.67	Rri1.0p016F_1.1	2812559	G	T	G	T	G	K	K	K
RRI1.1ch03	6.67	Rri1.0p016F_1.1	2888538	C	T	C	C	Y	N	C	Y
RRI1.1ch03	6.67	Rri1.0p016F_1.1	2909341	C	T	T	C	C	C	Y	C
RRI1.1ch03	6.67	Rri1.0p016F_1.1	2924740	G	A	G	R	G	G	R	G
RRI1.1ch03	6.67	Rri1.0p016F_1.1	3431781	A	T	A	W	W	W	A	W
RRI1.1ch03	6.67	Rri1.0p016F_1.1	3432680	G	A	G	G	R	R	G	R
RRI1.1ch03	7.04	Rri1.0p016F_1.1	2275593	C	T	C	C	T	C	C	Y
RRI1.1ch03	7.04	Rri1.0p016F_1.1	2707676	T	C	C	T	T	Y	Y	T
RRI1.1ch03	7.41	Rri1.0p016F_1.1	2275598	T	C	T	T	C	T	T	Y
RRI1.1ch03	7.41	Rri1.0p016F_1.1	2490858	G	C	G	S	G	S	S	G
RRI1.1ch03	7.41	Rri1.0p016F_1.1	2497335	A	C	A	A	M	A	A	M
RRI1.1ch03	7.41	Rri1.0p016F_1.1	2497337	A	G	A	R	A	R	R	A
RRI1.1ch03	7.41	Rri1.0p016F_1.1	2497686	G	A	G	R	G	R	G	R
RRI1.1ch03	7.41	Rri1.0p016F_1.1	2553007	T	C	T	Y	T	Y	T	Y
RRI1.1ch03	7.41	Rri1.0p016F_1.1	2553038	T	A	T	W	T	T	W	T
RRI1.1ch03	7.41	Rri1.0p016F_1.1	2553041	A	G	A	R	A	R	A	R
RRI1.1ch03	7.41	Rri1.0p016F_1.1	2576817	T	G	T	K	T	K	T	K
RRI1.1ch03	7.41	Rri1.0p016F_1.1	2576856	T	A	T	W	T	W	T	W
RRI1.1ch03	7.41	Rri1.0p016F_1.1	2576977	A	G	A	A	R	A	A	R
RRI1.1ch03	7.78	Rri1.0p016F_1.1	2275594	G	A	G	R	G	R	G	R
RRI1.1ch03	7.78	Rri1.0p016F_1.1	2497308	T	C	T	Y	T	T	Y	T
RRI1.1ch03	7.78	Rri1.0p016F_1.1	2497710	T	C	T	Y	T	T	Y	T
RRI1.1ch03	7.78	Rri1.0p016F_1.1	2529866	T	C	C	T	C	T	Y	Y
RRI1.1ch03	7.78	Rri1.0p016F_1.1	2530191	C	T	T	C	Y	C	Y	C
RRI1.1ch03	7.78	Rri1.0p016F_1.1	2577004	G	C	C	G	G	G	S	G
RRI1.1ch03	7.78	Rri1.0p016F_1.1	2610631	G	A	G	G	R	G	G	R
RRI1.1ch03	7.78	Rri1.0p016F_1.1	2610646	T	C	T	Y	T	Y	T	Y
RRI1.1ch03	7.78	Rri1.0p016F_1.1	2610820	G	A	G	N	R	A	R	R
RRI1.1ch03	8.15	Rri1.0p016F_1.1	2610637	C	T	T	C	C	C	Y	C
RRI1.1ch03	9.64	Rri1.0p016F_1.1	2275265	A	G	A	R	A	A	R	A
RRI1.1ch03	9.64	Rri1.0p016F_1.1	2275301	T	C	C	T	C	T	Y	Y
RRI1.1ch03	9.64	Rri1.0p016F_1.1	2275302	G	A	R	G	G	G	R	G
RRI1.1ch03	9.64	Rri1.0p016F_1.1	2275307	C	T	Y	C	Y	C	Y	C
RRI1.1ch03	9.64	Rri1.0p016F_1.1	2275652	A	G	A	A	A	A	R	A
RRI1.1ch03	10.01	Rri1.0p016F_1.1	2195742	T	G	G	T	K	K	K	K
RRI1.1ch03	10.01	Rri1.0p016F_1.1	2195760	T	C	C	T	C	Y	Y	Y
RRI1.1ch03	10.75	Rri1.0p016F_1.1	2146799	G	C	S	C	S	N	S	S
RRI1.1ch03	10.75	Rri1.0p016F_1.1	2146970	G	A	R	G	R	N	R	R
RRI1.1ch03	11.12	Rri1.0p016F_1.1	2059895	C	T	T	Y	T	Y	T	Y
RRI1.1ch03	11.12	Rri1.0p016F_1.1	2146811	A	G	A	R	A	N	R	R
RRI1.1ch03	11.49	Rri1.0p016F_1.1	2006916	C	T	Y	C	C	C	Y	C
RRI1.1ch03	11.49	Rri1.0p016F_1.1	2006978	T	G	T	K	T	T	K	T
RRI1.1ch03	12.23	Rri1.0p016F_1.1	1812109	C	T	Y	C	Y	C	C	Y
RRI1.1ch03	12.23	Rri1.0p016F_1.1	1834156	A	C	C	A	C	A	M	M
RRI1.1ch03	12.23	Rri1.0p016F_1.1	1834196	A	T	A	W	A	T	A	W
RRI1.1ch03	12.23	Rri1.0p016F_1.1	1834199	T	C	T	Y	T	T	Y	T
RRI1.1ch03	12.23	Rri1.0p016F_1.1	1834426	G	A	A	G	A	G	R	R
RRI1.1ch03	12.23	Rri1.0p016F_1.1	2006949	T	C	T	Y	T	Y	T	Y
RRI1.1ch03	12.23	Rri1.0p016F_1.1	2007138	C	T	C	Y	C	Y	C	Y
RRI1.1ch03	12.97	Rri1.0p016F_1.1	1834183	T	A	T	W	T	A	T	W
RRI1.1ch03	13.34	Rri1.0p016F_1.1	1719182	C	T	T	C	C	C	Y	C
RRI1.1ch03	13.34	Rri1.0p016F_1.1	1730313	G	T	G	K	G	K	K	G
RRI1.1ch03	13.34	Rri1.0p016F_1.1	1730316	A	C	A	M	A	A	M	A
RRI1.1ch03	13.34	Rri1.0p016F_1.1	1730595	A	G	G	A	A	A	R	A
RRI1.1ch03	13.34	Rri1.0p016F_1.1	1812094	C	T	Y	C	C	C	Y	C
RRI1.1ch03	13.34	Rri1.0p016F_1.1	1812431	C	T	Y	C	C	C	Y	C
RRI1.1ch03	13.71	Rri1.0p016F_1.1	1719007	C	A	C	C	A	C	C	M
RRI1.1ch03	13.71	Rri1.0p016F_1.1	1719194	A	G	A	R	A	G	A	R
RRI1.1ch03	13.71	Rri1.0p016F_1.1	1754207	G	C	S	G	N	N	S	G
RRI1.1ch03	13.71	Rri1.0p016F_1.1	1754236	T	A	W	T	N	N	W	T
RRI1.1ch03	13.71	Rri1.0p016F_1.1	1754254	C	G	S	C	N	N	S	C
RRI1.1ch03	14.08	Rri1.0p016F_1.1	1754232	T	G	K	T	N	N	K	T
RRI1.1ch03	14.45	Rri1.0p016F_1.1	1367682	T	C	T	C	T	N	T	Y
RRI1.1ch03	14.45	Rri1.0p016F_1.1	1555356	T	C	Y	T	T	T	Y	T
RRI1.1ch03	15.19	Rri1.0p016F_1.1	1367675	C	A	C	A	C	N	C	M
RRI1.1ch03	15.19	Rri1.0p016F_1.1	1367693	C	T	C	T	C	N	C	Y
RRI1.1ch03	15.19	Rri1.0p016F_1.1	1374296	G	A	A	G	G	G	R	G
RRI1.1ch03	15.56	Rri1.0p016F_1.1	1325054	A	G	A	R	A	G	A	R
RRI1.1ch03	15.56	Rri1.0p016F_1.1	1325056	G	A	G	R	G	A	G	R
RRI1.1ch03	15.56	Rri1.0p016F_1.1	1374244	T	C	C	T	T	T	Y	T
RRI1.1ch03	15.93	Rri1.0p016F_1.1	1367694	G	A	G	G	G	N	R	G
RRI1.1ch03	15.93	Rri1.0p016F_1.1	1367697	G	A	G	G	G	N	R	G
RRI1.1ch03	15.93	Rri1.0p016F_1.1	1367831	C	T	C	C	C	N	Y	C
RRI1.1ch03	15.93	Rri1.0p016F_1.1	1374286	G	A	G	R	G	G	R	G
RRI1.1ch03	16.67	Rri1.0p016F_1.1	1209919	G	A	R	G	G	R	R	G
RRI1.1ch03	16.67	Rri1.0p016F_1.1	1258601	C	T	C	Y	C	C	Y	C
RRI1.1ch03	16.67	Rri1.0p016F_1.1	1317358	G	T	K	G	G	G	K	G
RRI1.1ch03	16.67	Rri1.0p016F_1.1	1317595	A	T	T	A	A	A	W	A
RRI1.1ch03	16.67	Rri1.0p016F_1.1	1336136	A	G	A	R	A	R	A	R
RRI1.1ch03	17.03	Rri1.0p016F_1.1	915516	C	T	T	C	T	Y	Y	Y
RRI1.1ch03	17.03	Rri1.0p016F_1.1	1317594	C	T	T	C	C	C	Y	C
RRI1.1ch03	17.03	Rri1.0p016F_1.1	1319406	C	T	C	Y	C	C	Y	C
RRI1.1ch03	17.4	Rri1.0p016F_1.1	915518	G	T	G	K	G	K	G	K
RRI1.1ch03	17.4	Rri1.0p016F_1.1	1210209	T	G	T	K	T	T	K	T
RRI1.1ch03	17.4	Rri1.0p016F_1.1	1218462	C	G	C	S	C	C	S	C
RRI1.1ch03	17.4	Rri1.0p016F_1.1	1218487	C	A	C	M	C	C	M	C
RRI1.1ch03	17.4	Rri1.0p016F_1.1	1258838	A	G	A	R	A	A	R	A
RRI1.1ch03	17.4	Rri1.0p016F_1.1	1317342	A	G	R	A	A	A	R	A
RRI1.1ch03	17.4	Rri1.0p016F_1.1	1317598	A	C	C	A	A	A	M	A
RRI1.1ch03	17.4	Rri1.0p016F_1.1	1336437	G	T	G	K	G	G	K	G
RRI1.1ch03	17.77	Rri1.0p016F_1.1	915798	C	T	T	C	T	Y	Y	Y
RRI1.1ch03	17.77	Rri1.0p016F_1.1	919083	G	C	C	G	C	S	S	S
RRI1.1ch03	17.77	Rri1.0p016F_1.1	1049690	A	G	A	A	R	A	A	R
RRI1.1ch03	17.77	Rri1.0p016F_1.1	1139509	T	A	W	T	T	T	W	T
RRI1.1ch03	17.77	Rri1.0p016F_1.1	1139524	A	T	W	A	A	A	W	A
RRI1.1ch03	17.77	Rri1.0p016F_1.1	1139552	A	G	G	A	G	R	R	R
RRI1.1ch03	18.51	Rri1.0p016F_1.1	703019	A	G	A	R	A	R	A	R
RRI1.1ch03	18.51	Rri1.0p016F_1.1	840115	A	G	N	A	R	A	A	R
RRI1.1ch03	18.51	Rri1.0p016F_1.1	840127	A	T	N	A	A	W	A	W
RRI1.1ch03	18.51	Rri1.0p016F_1.1	840262	G	C	N	S	G	N	G	S
RRI1.1ch03	18.51	Rri1.0p016F_1.1	1139508	A	T	W	A	A	A	W	A
RRI1.1ch03	18.51	Rri1.0p016F_1.1	1139809	A	G	A	R	A	A	R	A
RRI1.1ch03	19.25	Rri1.0p016F_1.1	528463	G	A	G	A	G	R	G	R
RRI1.1ch03	19.25	Rri1.0p016F_1.1	1319116	T	C	T	Y	T	T	Y	T
RRI1.1ch03	19.25	Rri1.0p016F_1.1	1319136	G	C	G	G	G	G	S	G
RRI1.1ch03	19.25	Rri1.0p016F_1.1	1319142	T	A	T	T	T	T	W	T
RRI1.1ch03	19.62	Rri1.0p016F_1.1	335185	C	A	C	N	C	M	C	M
RRI1.1ch03	19.62	Rri1.0p016F_1.1	493896	C	A	C	A	M	A	C	M
RRI1.1ch03	19.62	Rri1.0p016F_1.1	494096	A	C	A	A	M	A	A	M
RRI1.1ch03	19.62	Rri1.0p016F_1.1	494116	C	T	C	C	C	T	C	Y
RRI1.1ch03	19.62	Rri1.0p016F_1.1	528179	A	G	A	A	A	R	A	R
RRI1.1ch03	19.62	Rri1.0p016F_1.1	919079	T	C	T	Y	T	T	Y	T
RRI1.1ch03	19.62	Rri1.0p016F_1.1	919302	T	C	T	Y	T	T	Y	T
RRI1.1ch03	19.62	Rri1.0p016F_1.1	919321	A	T	A	W	A	A	W	A
RRI1.1ch03	19.62	Rri1.0p016F_1.1	1049685	T	G	T	K	T	T	K	T
RRI1.1ch03	19.99	Rri1.0p016F_1.1	668943	T	C	Y	T	T	N	Y	T
RRI1.1ch03	19.99	Rri1.0p016F_1.1	668961	A	T	T	A	W	N	W	A
RRI1.1ch03	19.99	Rri1.0p016F_1.1	668966	T	G	G	T	K	N	K	T
RRI1.1ch03	19.99	Rri1.0p016F_1.1	702981	T	C	T	Y	T	T	Y	T
RRI1.1ch03	19.99	Rri1.0p016F_1.1	703014	C	T	Y	C	C	C	Y	C
RRI1.1ch03	19.99	Rri1.0p016F_1.1	703182	A	T	W	A	A	A	W	A
RRI1.1ch03	19.99	Rri1.0p016F_1.1	746120	C	T	C	Y	C	N	C	Y
RRI1.1ch03	19.99	Rri1.0p016F_1.1	746137	T	A	T	W	T	N	T	W
RRI1.1ch03	19.99	Rri1.0p016F_1.1	790181	C	T	C	Y	C	C	Y	C
RRI1.1ch03	20.36	Rri1.0p016F_1.1	528176	G	A	R	G	G	G	R	G
RRI1.1ch03	20.36	Rri1.0p016F_1.1	528178	T	C	T	Y	T	T	Y	T
RRI1.1ch03	20.36	Rri1.0p016F_1.1	528183	C	G	C	S	C	C	S	C
RRI1.1ch03	20.36	Rri1.0p016F_1.1	528424	A	G	A	R	A	A	R	A
RRI1.1ch03	20.73	Rri1.0p016F_1.1	268486	T	C	T	Y	T	N	Y	T
RRI1.1ch03	21.1	Rri1.0p016F_1.1	349058	C	T	C	Y	C	C	Y	C
RRI1.1ch03	21.47	Rri1.0p016F_1.1	335134	C	T	Y	C	C	C	Y	C
RRI1.1ch03	21.47	Rri1.0p016F_1.1	335135	G	A	G	R	G	G	R	G
RRI1.1ch03	21.47	Rri1.0p016F_1.1	335140	A	G	A	R	A	A	R	A
RRI1.1ch03	21.47	Rri1.0p016F_1.1	335195	T	A	T	N	T	T	W	T
RRI1.1ch03	21.47	Rri1.0p016F_1.1	338950	C	T	C	N	T	N	C	Y
RRI1.1ch03	21.47	Rri1.0p016F_1.1	348802	A	T	W	A	A	A	W	A
RRI1.1ch03	22.21	Rri1.0p016F_1.1	324778	T	C	Y	T	T	T	Y	T
RRI1.1ch03	22.21	Rri1.0p042F_1.1	66367	A	G	A	A	A	R	A	R
RRI1.1ch03	22.95	Rri1.0p016F_1.1	46382	A	T	A	W	W	A	W	A
RRI1.1ch03	22.95	Rri1.0p016F_1.1	46754	A	T	W	N	A	A	W	A
RRI1.1ch03	22.95	Rri1.0p016F_1.1	104635	C	T	N	N	T	N	C	Y
RRI1.1ch03	22.95	Rri1.0p042F_1.1	135032	C	T	T	C	Y	C	Y	Y
RRI1.1ch03	23.32	Rri1.0p016F_1.1	46315	T	C	T	Y	Y	T	Y	T
RRI1.1ch03	23.32	Rri1.0p016F_1.1	46373	G	A	R	G	G	G	R	G
RRI1.1ch03	23.32	Rri1.0p042F_1.1	56662	A	T	T	A	A	A	W	A
RRI1.1ch03	23.32	Rri1.0p042F_1.1	57029	G	C	C	G	G	G	S	G
RRI1.1ch03	23.32	Rri1.0p042F_1.1	66158	A	G	R	A	A	A	R	A
RRI1.1ch03	23.69	Rri1.0p042F_1.1	301969	C	G	G	S	G	C	C	S
RRI1.1ch03	23.69	Rri1.0p042F_1.1	302340	G	A	A	R	A	G	G	R
RRI1.1ch03	23.69	Rri1.0p042F_1.1	302344	T	G	G	K	G	T	T	K
RRI1.1ch03	23.69	Rri1.0p042F_1.1	424319	A	G	A	R	A	R	A	R
RRI1.1ch03	24.06	Rri1.0p042F_1.1	424291	G	A	A	N	A	R	R	R
RRI1.1ch03	24.06	Rri1.0p042F_1.1	424295	G	A	A	G	A	R	R	R
RRI1.1ch03	24.06	Rri1.0p042F_1.1	424507	T	C	C	T	C	Y	Y	Y
RRI1.1ch03	24.06	Rri1.0p042F_1.1	514314	C	T	T	Y	T	Y	Y	Y
RRI1.1ch03	24.06	Rri1.0p042F_1.1	514358	G	A	R	R	G	R	R	G
RRI1.1ch03	24.06	Rri1.0p042F_1.1	514466	C	A	C	M	C	M	C	M
RRI1.1ch03	24.43	Rri1.0p042F_1.1	424280	G	T	G	N	G	K	K	G
RRI1.1ch03	24.8	Rri1.0p042F_1.1	542051	C	T	T	Y	N	Y	T	Y
RRI1.1ch03	24.8	Rri1.0p042F_1.1	664446	C	G	C	S	C	S	C	S
RRI1.1ch03	24.8	Rri1.0p042F_1.1	664453	G	A	G	R	G	A	G	R
RRI1.1ch03	24.8	Rri1.0p042F_1.1	664460	A	G	A	R	A	A	R	A
RRI1.1ch03	24.8	Rri1.0p042F_1.1	664468	T	C	C	T	Y	T	Y	Y
RRI1.1ch03	24.8	Rri1.0p042F_1.1	664785	G	T	T	K	T	K	K	K
RRI1.1ch03	25.16	Rri1.0p042F_1.1	664459	A	G	A	R	A	A	R	A
RRI1.1ch03	25.16	Rri1.0p042F_1.1	822237	T	A	T	W	T	W	T	W
RRI1.1ch03	25.16	Rri1.0p042F_1.1	822417	A	G	G	A	G	R	R	R
RRI1.1ch03	25.16	Rri1.0p042F_1.1	832522	G	T	G	K	G	G	K	G
RRI1.1ch03	25.16	Rri1.0p042F_1.1	832558	A	G	A	G	R	R	R	A
RRI1.1ch03	25.16	Rri1.0p042F_1.1	832567	G	C	G	S	G	G	S	G
RRI1.1ch03	25.53	Rri1.0p042F_1.1	924137	C	G	G	C	G	S	S	S
RRI1.1ch03	25.53	Rri1.0p042F_1.1	924161	G	T	T	G	T	G	K	K
RRI1.1ch03	25.53	Rri1.0p042F_1.1	924167	T	A	A	T	A	T	W	W
RRI1.1ch03	25.53	Rri1.0p042F_1.1	924476	G	C	G	S	G	G	S	G
RRI1.1ch03	26.27	Rri1.0p042F_1.1	1049315	T	A	A	T	A	W	W	W
RRI1.1ch03	26.27	Rri1.0p042F_1.1	1051976	G	T	G	G	G	G	K	G
RRI1.1ch03	26.27	Rri1.0p042F_1.1	1162120	T	C	T	T	T	Y	T	Y
RRI1.1ch03	27.39	Rri1.0p042F_1.1	1205441	G	A	G	G	G	G	R	G
RRI1.1ch03	27.39	Rri1.0p042F_1.1	1205444	G	A	A	G	G	G	R	G
RRI1.1ch03	27.76	Rri1.0p042F_1.1	1363017	G	T	G	K	G	G	K	G
RRI1.1ch03	27.76	Rri1.0p042F_1.1	1754487	A	G	G	A	G	R	R	R
RRI1.1ch03	28.13	Rri1.0p042F_1.1	1754468	G	A	G	N	G	G	R	G
RRI1.1ch03	28.13	Rri1.0p042F_1.1	1754469	G	A	G	N	G	G	R	G
RRI1.1ch03	28.13	Rri1.0p042F_1.1	1754480	G	A	G	A	G	G	R	G
RRI1.1ch03	28.5	Rri1.0p042F_1.1	1754532	A	C	C	A	C	M	M	M
RRI1.1ch03	28.87	Rri1.0p042F_1.1	1826423	C	T	C	C	C	N	Y	Y
RRI1.1ch03	28.87	Rri1.0p042F_1.1	1826425	A	T	W	T	A	N	W	W
RRI1.1ch03	28.87	Rri1.0p042F_1.1	1826432	G	A	G	A	G	N	R	R
RRI1.1ch03	28.87	Rri1.0p042F_1.1	1964902	G	A	G	R	G	G	R	G
RRI1.1ch03	28.87	Rri1.0p042F_1.1	1964926	C	T	C	Y	C	C	Y	C
RRI1.1ch03	30.36	Rri1.0p042F_1.1	1627597	G	A	G	A	G	G	R	G
RRI1.1ch03	30.36	Rri1.0p042F_1.1	2009712	A	G	A	R	A	R	A	R
RRI1.1ch03	30.36	Rri1.0p042F_1.1	2009771	T	C	T	Y	T	T	Y	T
RRI1.1ch03	30.36	Rri1.0p042F_1.1	2010009	T	C	T	Y	T	T	Y	T
RRI1.1ch03	30.73	Rri1.0p042F_1.1	1965075	T	C	Y	T	C	Y	T	Y
RRI1.1ch03	30.73	Rri1.0p042F_1.1	2009715	T	C	T	Y	T	Y	T	Y
RRI1.1ch03	31.1	Rri1.0p042F_1.1	2297864	G	C	G	S	G	S	G	S
RRI1.1ch03	31.1	Rri1.0p042F_1.1	2297903	C	T	C	Y	C	Y	C	Y
RRI1.1ch03	31.46	Rri1.0p042F_1.1	2315294	C	T	Y	C	Y	N	Y	Y
RRI1.1ch03	32.21	Rri1.0p042F_1.1	2360014	T	A	W	T	T	T	W	T
RRI1.1ch03	32.95	Rri1.0p042F_1.1	2315330	C	T	C	C	C	N	C	Y
RRI1.1ch03	32.95	Rri1.0p042F_1.1	2456487	T	C	C	T	C	T	Y	Y
RRI1.1ch03	32.95	Rri1.0p042F_1.1	2456489	C	T	T	C	T	C	Y	Y
RRI1.1ch03	32.95	Rri1.0p042F_1.1	2456689	T	C	C	T	T	T	Y	T
RRI1.1ch03	33.69	Rri1.0p042F_1.1	2456468	C	T	T	C	C	C	Y	C
RRI1.1ch03	33.69	Rri1.0p042F_1.1	2456705	C	T	T	C	C	C	Y	C
RRI1.1ch03	34.43	Rri1.0p042F_1.1	2680368	G	A	G	R	G	G	R	G
RRI1.1ch03	34.43	Rri1.0p042F_1.1	2699494	C	G	C	S	G	C	G	S
RRI1.1ch03	34.43	Rri1.0p042F_1.1	2699497	T	C	C	C	C	T	C	Y
RRI1.1ch03	35.17	Rri1.0p042F_1.1	2699878	T	G	T	T	N	G	T	K
RRI1.1ch03	36.28	Rri1.0p007F_1.1	195438	A	C	M	A	C	A	A	M
RRI1.1ch03	36.28	Rri1.0p042F_1.1	2680365	G	A	R	G	G	G	R	G
RRI1.1ch03	36.28	Rri1.0p042F_1.1	2749513	T	C	T	C	T	N	Y	T
RRI1.1ch03	36.65	Rri1.0p007F_1.1	92494	C	A	M	C	C	C	M	M
RRI1.1ch03	36.65	Rri1.0p007F_1.1	180991	A	G	R	A	A	A	R	A
RRI1.1ch03	36.65	Rri1.0p007F_1.1	195387	T	C	T	Y	T	T	Y	T
RRI1.1ch03	36.65	Rri1.0p007F_1.1	195389	C	T	C	C	C	Y	C	Y
RRI1.1ch03	36.65	Rri1.0p007F_1.1	195391	C	T	C	Y	C	C	Y	C
RRI1.1ch03	36.65	Rri1.0p007F_1.1	195407	G	A	R	R	A	G	R	R
RRI1.1ch03	36.65	Rri1.0p007F_1.1	195712	C	T	C	C	Y	Y	C	Y
RRI1.1ch03	36.65	Rri1.0p007F_1.1	223511	T	G	T	T	T	K	T	K
RRI1.1ch03	36.65	Rri1.0p007F_1.1	243676	G	A	G	G	R	G	G	R
RRI1.1ch03	36.65	Rri1.0p007F_1.1	244061	T	G	T	G	K	T	K	K
RRI1.1ch03	36.65	Rri1.0p007F_1.1	403370	T	C	T	Y	T	T	Y	T
RRI1.1ch03	36.65	Rri1.0p007F_1.1	1057679	T	C	T	Y	T	T	Y	T
RRI1.1ch03	37.77	Rri1.0p007F_1.1	195396	T	C	T	Y	T	Y	Y	T
RRI1.1ch03	37.77	Rri1.0p007F_1.1	195403	G	A	G	G	G	G	R	G
RRI1.1ch03	37.77	Rri1.0p007F_1.1	223505	C	G	C	S	C	C	S	C
RRI1.1ch03	37.77	Rri1.0p007F_1.1	243726	G	A	R	G	G	R	R	G
RRI1.1ch03	37.77	Rri1.0p007F_1.1	429469	C	T	C	C	C	Y	C	Y
RRI1.1ch03	37.77	Rri1.0p007F_1.1	429604	A	G	A	G	R	A	R	R
RRI1.1ch03	37.77	Rri1.0p007F_1.1	1057664	T	G	T	K	T	T	K	T
RRI1.1ch03	38.14	Rri1.0p007F_1.1	244012	G	T	G	T	G	G	K	G
RRI1.1ch03	38.14	Rri1.0p007F_1.1	382729	G	A	R	A	A	G	R	R
RRI1.1ch03	38.14	Rri1.0p007F_1.1	403390	G	C	S	G	G	G	S	G
RRI1.1ch03	38.14	Rri1.0p007F_1.1	403429	T	A	W	T	W	T	W	W
RRI1.1ch03	38.14	Rri1.0p007F_1.1	430274	T	C	Y	N	T	Y	T	Y
RRI1.1ch03	38.14	Rri1.0p007F_1.1	492122	C	T	C	C	C	T	C	Y
RRI1.1ch03	38.14	Rri1.0p007F_1.1	492160	T	A	T	T	T	A	T	W
RRI1.1ch03	38.14	Rri1.0p007F_1.1	513752	T	C	T	T	T	N	T	Y
RRI1.1ch03	39.25	Rri1.0p007F_1.1	223503	C	G	C	G	C	C	S	C
RRI1.1ch03	39.25	Rri1.0p007F_1.1	382485	A	G	R	A	A	A	R	A
RRI1.1ch03	39.25	Rri1.0p007F_1.1	475877	C	T	Y	C	C	C	Y	C
RRI1.1ch03	39.25	Rri1.0p007F_1.1	491861	T	C	C	T	T	T	Y	T
RRI1.1ch03	39.25	Rri1.0p007F_1.1	837264	A	T	T	A	W	A	W	W
RRI1.1ch03	39.25	Rri1.0p007F_1.1	837277	G	A	A	G	R	G	R	R
RRI1.1ch03	39.25	Rri1.0p007F_1.1	837294	C	G	G	C	S	S	S	S
RRI1.1ch03	39.25	Rri1.0p007F_1.1	1023696	G	C	G	N	S	C	S	S
RRI1.1ch03	39.62	Rri1.0p007F_1.1	475888	C	A	C	A	C	C	M	C
RRI1.1ch03	39.99	Rri1.0p007F_1.1	1059026	G	A	N	N	R	A	G	R
RRI1.1ch03	39.99	Rri1.0p007F_1.1	1060182	T	C	Y	T	Y	Y	T	Y
RRI1.1ch03	39.99	Rri1.0p007F_1.1	1257000	T	C	T	N	T	C	T	Y
RRI1.1ch03	39.99	Rri1.0p007F_1.1	1257034	T	C	T	N	T	C	T	Y
RRI1.1ch03	39.99	Rri1.0p007F_1.1	1257200	A	C	A	N	A	C	A	M
RRI1.1ch03	39.99	Rri1.0p007F_1.1	1257209	T	G	T	N	T	G	T	K
RRI1.1ch03	41.48	Rri1.0p007F_1.1	1023675	G	A	G	N	R	A	G	R
RRI1.1ch03	41.48	Rri1.0p007F_1.1	2175081	G	C	S	C	G	S	S	G
RRI1.1ch03	41.48	Rri1.0p007F_1.1	2175113	A	G	R	G	A	R	R	A
RRI1.1ch03	41.85	Rri1.0p001F_1.1	2424967	A	T	N	N	A	A	W	A
RRI1.1ch03	41.85	Rri1.0p001F_1.1	2424968	G	A	N	G	G	G	R	G
RRI1.1ch03	41.85	Rri1.0p001F_1.1	2424977	G	C	N	S	G	G	S	G
RRI1.1ch03	41.85	Rri1.0p001F_1.1	2425107	G	A	N	R	G	G	R	G
RRI1.1ch03	41.85	Rri1.0p001F_1.1	2425131	A	T	N	W	A	A	W	A
RRI1.1ch03	41.85	Rri1.0p001F_1.1	2425141	T	C	N	Y	T	T	Y	T
RRI1.1ch03	41.85	Rri1.0p007F_1.1	1476230	C	A	C	M	M	A	C	M
RRI1.1ch03	41.85	Rri1.0p007F_1.1	1515215	C	T	C	C	Y	C	C	Y
RRI1.1ch03	41.85	Rri1.0p007F_1.1	2174896	C	T	C	C	C	C	Y	C
RRI1.1ch03	41.85	Rri1.0p007F_1.1	2174933	G	C	S	C	G	S	S	G
RRI1.1ch03	41.85	Rri1.0p007F_1.1	2175087	G	A	G	G	G	G	R	G
RRI1.1ch03	41.85	Rri1.0p007F_1.1	2175105	G	A	R	A	G	G	R	G
RRI1.1ch03	42.22	Rri1.0p007F_1.1	1490187	T	C	T	N	T	Y	Y	T
RRI1.1ch03	42.22	Rri1.0p007F_1.1	1490201	C	G	C	G	C	S	S	C
RRI1.1ch03	42.22	Rri1.0p007F_1.1	1490376	A	G	A	G	A	R	R	A
RRI1.1ch03	42.22	Rri1.0p007F_1.1	1976167	G	A	G	A	G	G	R	G
RRI1.1ch03	42.59	Rri1.0p001F_1.1	667471	G	C	G	S	G	G	S	G
RRI1.1ch03	42.59	Rri1.0p001F_1.1	6339701	A	G	N	N	A	A	R	A
RRI1.1ch03	42.59	Rri1.0p007F_1.1	1448547	T	C	Y	T	T	Y	Y	Y
RRI1.1ch03	42.59	Rri1.0p007F_1.1	1448553	A	G	A	G	G	A	R	R
RRI1.1ch03	42.59	Rri1.0p007F_1.1	1448812	C	T	C	Y	C	C	Y	C
RRI1.1ch03	42.59	Rri1.0p007F_1.1	1448855	C	T	Y	C	C	Y	Y	Y
RRI1.1ch03	42.59	Rri1.0p007F_1.1	1475886	T	C	Y	C	Y	T	Y	Y
RRI1.1ch03	42.59	Rri1.0p007F_1.1	1475905	T	C	Y	C	Y	T	Y	Y
RRI1.1ch03	42.59	Rri1.0p007F_1.1	1476232	G	C	G	S	G	G	S	G
RRI1.1ch03	42.59	Rri1.0p007F_1.1	1476270	C	G	S	S	S	C	S	S
RRI1.1ch03	42.59	Rri1.0p007F_1.1	1490391	A	G	R	A	A	A	R	A
RRI1.1ch03	42.59	Rri1.0p007F_1.1	1515032	A	G	R	A	A	A	R	A
RRI1.1ch03	42.59	Rri1.0p007F_1.1	1895278	C	T	C	Y	C	C	Y	C
RRI1.1ch03	42.59	Rri1.0p007F_1.1	1895545	C	T	C	Y	C	C	Y	C
RRI1.1ch03	42.59	Rri1.0p007F_1.1	1926867	T	C	T	C	T	T	Y	T
RRI1.1ch03	42.59	Rri1.0p007F_1.1	1926876	T	C	T	C	T	T	Y	T
RRI1.1ch03	42.59	Rri1.0p007F_1.1	2460015	C	G	S	C	C	C	S	C
RRI1.1ch03	42.59	Rri1.0p007F_1.1	2460016	A	G	R	A	A	R	R	A
RRI1.1ch03	42.59	Rri1.0p007F_1.1	2475895	A	C	A	M	A	A	M	A
RRI1.1ch03	43.33	Rri1.0p007F_1.1	1475933	A	G	R	A	A	A	R	A
RRI1.1ch03	43.33	Rri1.0p007F_1.1	1895500	T	C	T	Y	T	T	Y	T
RRI1.1ch03	43.33	Rri1.0p007F_1.1	1938192	G	T	G	G	G	K	G	K
RRI1.1ch03	43.33	Rri1.0p007F_1.1	1938221	A	G	A	A	R	A	A	R
RRI1.1ch03	43.33	Rri1.0p007F_1.1	1938223	A	C	A	A	A	A	M	A
RRI1.1ch03	43.33	Rri1.0p007F_1.1	1938240	A	G	A	A	A	A	R	A
RRI1.1ch03	43.33	Rri1.0p007F_1.1	1938452	C	T	C	C	T	Y	C	Y
RRI1.1ch03	43.33	Rri1.0p007F_1.1	1938484	G	A	G	A	A	R	R	R
RRI1.1ch03	43.7	Rri1.0p007F_1.1	2586531	T	C	Y	T	Y	Y	T	Y
RRI1.1ch03	43.7	Rri1.0p007F_1.1	2586551	A	T	W	A	W	W	A	W
RRI1.1ch03	43.7	Rri1.0p007F_1.1	2603869	C	G	G	C	G	C	S	C
RRI1.1ch03	43.7	Rri1.0p007F_1.1	2634845	C	T	C	C	C	Y	C	Y
RRI1.1ch03	43.7	Rri1.0p007F_1.1	2635029	T	C	T	T	T	Y	T	Y
RRI1.1ch03	43.7	Rri1.0p007F_1.1	2722794	C	A	C	C	C	M	C	M
RRI1.1ch03	44.07	Rri1.0p001F_1.1	2773489	G	A	G	R	G	G	R	G
RRI1.1ch03	44.07	Rri1.0p001F_1.1	6149545	A	G	A	G	A	A	R	A
RRI1.1ch03	44.07	Rri1.0p001F_1.1	6149729	A	G	A	G	A	A	R	A
RRI1.1ch03	44.07	Rri1.0p007F_1.1	2175084	T	A	T	T	T	W	T	W
RRI1.1ch03	44.07	Rri1.0p007F_1.1	2586742	G	A	A	G	R	A	G	R
RRI1.1ch03	44.07	Rri1.0p007F_1.1	2586803	G	A	R	G	R	R	G	R
RRI1.1ch03	44.07	Rri1.0p007F_1.1	2719389	A	G	R	A	A	A	R	A
RRI1.1ch03	44.07	Rri1.0p007F_1.1	2722447	C	T	Y	C	C	C	Y	C
RRI1.1ch03	44.07	Rri1.0p007F_1.1	2722481	C	T	C	Y	C	C	Y	C
RRI1.1ch03	44.07	Rri1.0p007F_1.1	2722766	C	T	C	C	C	Y	C	Y
RRI1.1ch03	44.07	Rri1.0p007F_1.1	3023234	G	T	K	G	K	G	K	G
RRI1.1ch03	44.07	Rri1.0p007F_1.1	3023276	T	C	T	C	T	T	Y	T
RRI1.1ch03	44.07	Rri1.0p007F_1.1	4946131	C	T	C	N	C	C	Y	C
RRI1.1ch03	44.07	Rri1.0p095F_1.1	199058	G	A	G	R	G	G	R	G
RRI1.1ch03	44.44	Rri1.0p001F_1.1	104369	T	C	T	Y	T	T	Y	T
RRI1.1ch03	44.44	Rri1.0p001F_1.1	496327	C	A	C	M	C	N	M	C
RRI1.1ch03	44.44	Rri1.0p001F_1.1	3840581	C	T	C	Y	C	C	Y	C
RRI1.1ch03	44.44	Rri1.0p001F_1.1	3840627	C	T	C	Y	C	C	Y	C
RRI1.1ch03	44.44	Rri1.0p001F_1.1	3885031	T	C	T	N	T	T	Y	T
RRI1.1ch03	44.44	Rri1.0p001F_1.1	4315851	G	A	R	G	N	G	R	G
RRI1.1ch03	44.44	Rri1.0p001F_1.1	5533572	T	C	T	T	T	T	Y	T
RRI1.1ch03	44.44	Rri1.0p001F_1.1	7554172	C	G	C	S	C	C	S	C
RRI1.1ch03	44.44	Rri1.0p001F_1.1	7554429	C	G	G	C	C	C	S	C
RRI1.1ch03	44.44	Rri1.0p001F_1.1	7942081	A	T	T	A	A	A	W	A
RRI1.1ch03	44.44	Rri1.0p001F_1.1	10200626	G	T	G	K	G	G	K	G
RRI1.1ch03	44.44	Rri1.0p001F_1.1	10537604	C	T	C	C	C	C	Y	C
RRI1.1ch03	44.44	Rri1.0p007F_1.1	2169930	A	G	R	A	G	A	R	R
RRI1.1ch03	44.44	Rri1.0p007F_1.1	3683353	A	G	A	R	A	A	R	A
RRI1.1ch03	44.44	Rri1.0p007F_1.1	4357474	C	T	C	Y	C	C	Y	C
RRI1.1ch03	44.44	Rri1.0p007F_1.1	4450194	T	C	T	Y	T	T	Y	T
RRI1.1ch03	44.44	Rri1.0p007F_1.1	4743470	G	A	A	G	G	N	R	G
RRI1.1ch03	44.44	Rri1.0p007F_1.1	4743482	T	C	T	C	T	N	Y	T
RRI1.1ch03	44.44	Rri1.0p007F_1.1	4743680	T	A	A	T	T	N	W	T
RRI1.1ch03	44.44	Rri1.0p007F_1.1	4808938	T	A	T	T	T	T	W	T
RRI1.1ch03	44.44	Rri1.0p007F_1.1	4813797	G	A	G	G	G	G	R	G
RRI1.1ch03	44.44	Rri1.0p007F_1.1	4852134	C	T	C	Y	C	C	Y	C
RRI1.1ch03	44.44	Rri1.0p007F_1.1	5399137	T	G	T	K	T	T	K	T
RRI1.1ch03	44.44	Rri1.0p007F_1.1	5399178	G	A	G	N	G	G	R	G
RRI1.1ch03	44.44	Rri1.0p007F_1.1	5650190	G	T	K	G	G	G	K	G
RRI1.1ch03	44.44	Rri1.0p007F_1.1	5650204	C	T	C	C	C	C	Y	C
RRI1.1ch03	44.44	Rri1.0p095F_1.1	208692	C	T	C	Y	C	C	Y	C
RRI1.1ch03	44.44	Rri1.0p095F_1.1	715807	C	A	C	C	C	N	M	C
RRI1.1ch03	44.44	Rri1.0p095F_1.1	839548	T	C	T	C	T	T	Y	T
RRI1.1ch03	44.44	Rri1.0p095F_1.1	839552	T	A	T	A	T	T	W	T
RRI1.1ch03	44.44	Rri1.0p141F_1.1	127636	T	G	T	K	T	T	K	T
RRI1.1ch03	44.44	Rri1.0p216F_1.1	228492	C	G	G	C	C	C	S	C
RRI1.1ch03	44.44	Rri1.0p216F_1.1	660196	T	C	T	Y	T	T	Y	T
RRI1.1ch03	44.44	Rri1.0p229F_1.1	132365	T	A	T	W	T	T	W	T
RRI1.1ch03	44.44	Rri1.0p229F_1.1	132540	G	A	G	R	G	G	R	G
RRI1.1ch03	44.44	Rri1.0p312F_1.1	215775	T	C	T	T	T	N	Y	T
RRI1.1ch03	44.44	Rri1.0p638F_1.1	75354	T	G	T	K	T	T	K	T
RRI1.1ch03	44.81	Rri1.0p001F_1.1	104372	G	C	G	S	G	G	S	G
RRI1.1ch03	44.81	Rri1.0p001F_1.1	496326	T	A	T	W	T	N	W	T
RRI1.1ch03	44.81	Rri1.0p001F_1.1	3840285	C	A	C	M	C	C	M	C
RRI1.1ch03	44.81	Rri1.0p007F_1.1	3006727	C	T	Y	C	Y	C	C	Y
RRI1.1ch03	44.81	Rri1.0p007F_1.1	3023267	A	G	A	A	R	A	A	R
RRI1.1ch03	44.81	Rri1.0p007F_1.1	3930740	T	C	T	Y	T	T	Y	T
RRI1.1ch03	44.81	Rri1.0p007F_1.1	4450351	A	T	A	W	A	A	W	A
RRI1.1ch03	44.81	Rri1.0p007F_1.1	4522849	G	A	G	R	G	G	R	G
RRI1.1ch03	44.81	Rri1.0p007F_1.1	4743641	G	A	A	G	G	N	R	G
RRI1.1ch03	44.81	Rri1.0p007F_1.1	5425207	T	C	T	Y	T	N	Y	T
RRI1.1ch03	44.81	Rri1.0p007F_1.1	6077476	C	T	C	Y	C	N	Y	C
RRI1.1ch03	44.81	Rri1.0p095F_1.1	208514	C	T	C	Y	C	C	Y	C
RRI1.1ch03	44.81	Rri1.0p095F_1.1	839520	T	G	T	G	T	T	K	T
RRI1.1ch03	45.18	Rri1.0p007F_1.1	3183121	C	T	C	C	C	N	C	Y
RRI1.1ch03	45.18	Rri1.0p007F_1.1	3388761	A	C	A	A	A	C	A	M
[truncated: 6,725 more rows]

## Sheet: TableS4
Supplementary Table S4 Functional annotations of predicted genes
Gene ID	UniProtKB Acc. No.	Sequence identity (%)	E-value	Bitscore	Gene name	Protein Evidence	EC code	Evidence	GO BP	GO BP name	GO MF	GO MF name	GO CC	GO CC name
Rri00g0009.1	A0A2R6QNX7	88.4	1e-92	342.4	Myosin-15 like isoform 2	PE 3	NA	IEA	GO:0007015	actin filament organization	GO:0051015	actin filament binding	GO:0016459	myosin complex
Rri00g0020.1	A0A2R6Q2G4	96.1	1.7e-98	361.3	Serine/arginine-rich splicing factor RSZ22A like	PE 4	NA	NA	NA	NA	GO:0008270	zinc ion binding	NA	NA
Rri00g0073.1	A0A1U7ZZ71	86	3.4e-199	697.2	beta-ureidopropionase	PE 4	NA	IEA	GO:0006807	nitrogen compound metabolic process	GO:0016787	hydrolase activity	NA	NA
Rri00g0074.1	A0A2R6Q695	90.2	5.5e-129	463	Nicotinamidase	PE 4	NA	NA	NA	NA	GO:0003824	catalytic activity	NA	NA
Rri00g0075.1	W0D846	86.2	5e-196	686.4	Fructose-1,6-bisphosphatase	PE 2	NA	IEA	GO:0005975	carbohydrate metabolic process	GO:0042132	fructose 1,6-bisphosphate 1-phosphatase activity	NA	NA
Rri00g0079.1	A5C8U7	80.6	4.1e-55	216.9	NA	PE 4	NA	NA	NA	NA	NA	NA	NA	NA
Rri00g0085.1	A0A2R6Q687	85.9	5.4e-127	456.4	Methylmalonate-semialdehyde dehydrogenase	PE 4	NA	IEA	GO:0006979	response to oxidative stress	GO:0004491	methylmalonate-semialdehyde dehydrogenase (acylating) activity	GO:0005739	mitochondrion
Rri00g0115.1	A0A2R6Q683	86.3	8.3e-227	788.9	Zinc transport protein like	PE 4	NA	NA	NA	NA	GO:0046873	metal ion transmembrane transporter activity	GO:0016021	integral component of membrane
Rri00g0117.1	F6HCT7	88.3	0	1055.4	NA	PE 3	NA	IBA	GO:0042026	protein refolding	GO:0005524	ATP binding	GO:0005774	vacuolar membrane
Rri00g0120.1	A0A2R6Q6I5	81	1.3e-245	851.7	Fatty acid amide hydrolase	PE 4	NA	NA	NA	NA	GO:0004040	amidase activity	NA	NA
Rri00g0121.1	A0A2R6RGX2	80.6	0	1092.8	K(+) efflux antiporter 3 like	PE 4	NA	IEA	GO:0006813	potassium ion transport	GO:0015299	solute:proton antiporter activity	GO:0016021	integral component of membrane
Rri00g0125.1	E0CT21	89.7	2.1e-196	687.6	mRNA cap guanine-N7 methyltransferase	PE 3	2.1.1.56	IBA	GO:0006370	7-methylguanosine mRNA capping	GO:0004482	mRNA (guanine-N7-)-methyltransferase activity	GO:0005634	nucleus
Rri00g0131.1	Q84LI1	91.8	9.1e-164	578.9	Galactose dehydrogenase	PE 2	NA	NA	NA	NA	NA	NA	NA	NA
Rri00g0134.1	A0A2R6RGT4	92.4	1.7e-187	657.9	Malate dehydrogenase	PE 3	1.1.1.37	IEA	GO:0005975	carbohydrate metabolic process	GO:0030060	L-malate dehydrogenase activity	NA	NA
Rri00g0137.1	B0LF72	85.2	1.6e-73	278.1	Malate dehydrogenase	PE 2	1.1.1.37	IEA	GO:0006099	tricarboxylic acid cycle	GO:0030060	L-malate dehydrogenase activity	NA	NA
Rri00g0153.1	A0A2R6QT67	80.7	0	1553.5	Nuclear pore complex protein	PE 4	NA	NA	NA	NA	GO:0017056	structural constituent of nuclear pore	GO:0009507	chloroplast
Rri00g0154.1	A0A0K9RD74	92.7	9e-55	215.3	NA	PE 4	NA	NA	NA	NA	GO:0016301	kinase activity	NA	NA
Rri00g0157.1	A0A2R6QT93	80.9	1.3e-103	378.6	Thymidine kinase	PE 3	2.7.1.21	IEA	GO:0071897	DNA biosynthetic process	GO:0004797	thymidine kinase activity	NA	NA
Rri00g0195.1	A5BHW8	81.4	0	1043.9	NA	PE 3	NA	IEA	GO:0006435	threonyl-tRNA aminoacylation	GO:0005524	ATP binding	GO:0005737	cytoplasm
Rri00g0221.1	A0A2N9HSD2	82.1	6.6e-277	955.7	NA	PE 4	NA	NA	NA	NA	NA	NA	NA	NA
Rri00g0223.1	A0A067ETQ2	87.6	4.8e-199	696.4	NA	PE 4	NA	NA	NA	NA	NA	NA	NA	NA
Rri00g0227.1	A0A022R6D4	81.1	8.7e-147	522.7	NA	PE 4	NA	NA	NA	NA	NA	NA	NA	NA
Rri00g0284.1	A0A068LJB0	87.5	0	1051.2	Pyruvate decarboxylase	PE 2	NA	NA	NA	NA	GO:0000287	magnesium ion binding	NA	NA
Rri00g0305.1	A0A2R6QUP0	96.1	1.6e-113	411.4	MOB kinase activator-like 1B	PE 4	NA	NA	NA	NA	GO:0016301	kinase activity	NA	NA
Rri00g0321.1	A0A2R6PGC4	83.7	2.1e-180	634.4	DNA-damage-repair/toleration protein	PE 4	NA	NA	NA	NA	NA	NA	NA	NA
Rri00g0322.1	A0A2R6P864	82	0	1454.5	Agglutinin-like protein	PE 4	NA	IEA	GO:0046373	L-arabinose metabolic process	GO:0046556	alpha-L-arabinofuranosidase activity	NA	NA
Rri00g0325.1	A0A2R6PWH2	83.1	3.8e-228	793.5	Protein like	PE 4	NA	NA	NA	NA	GO:0004722	protein serine/threonine phosphatase activity	NA	NA
Rri00g0335.1	A0A0A0K9G1	95.3	3.1e-83	310.8	NA	PE 4	NA	IEA	GO:0006887	exocytosis	NA	NA	GO:0000145	exocyst
Rri00g0385.1	A0A218XL46	82.2	1.1e-201	705.3	Tubby-like F-box protein	PE 3	NA	NA	NA	NA	GO:0016787	hydrolase activity	NA	NA
Rri00g0426.1	Q6J8X1	84.9	0	1978.8	Cellulose synthase	PE 2	2.4.1.12	IEA	GO:0071555	cell wall organization	GO:0046872	metal ion binding	GO:0005886	plasma membrane
Rri00g0428.1	A0A1J0A0R5	91.5	1.3e-218	761.5	RPL3	PE 2	NA	IEA	GO:0006412	translation	GO:0003735	structural constituent of ribosome	GO:0005840	ribosome
Rri00g0429.1	A0A2R6Q868	82.2	2.4e-210	734.2	UDP-glucuronate 4-epimerase	PE 4	NA	NA	NA	NA	NA	NA	GO:0005802	trans-Golgi network
Rri00g0499.1	A0A2R6PH03	80.1	2.5e-125	451.1	Leaf rust 10 disease-resistance locus receptor-like protein kinase	PE 4	NA	NA	NA	NA	GO:0004672	protein kinase activity	NA	NA
Rri00g0501.1	A0A2R6PH03	81.4	4.9e-150	533.5	Leaf rust 10 disease-resistance locus receptor-like protein kinase	PE 4	NA	NA	NA	NA	GO:0004672	protein kinase activity	NA	NA
Rri00g0503.1	A0A2R6PGX5	87.3	1.7e-189	664.8	Bystin like	PE 4	NA	NA	NA	NA	NA	NA	NA	NA
Rri00g0506.1	A0A2R6PH81	80.3	6.7e-184	646.4	Nicotinamide mononucleotide adenylyltransferase	PE 4	NA	IEA	GO:0009058	biosynthetic process	GO:0016779	nucleotidyltransferase activity	NA	NA
Rri00g0507.1	A0A2R6P9S7	86.9	0	1242.6	Receptor protein kinase-like protein	PE 3	NA	NA	NA	NA	GO:0005524	ATP binding	GO:0016021	integral component of membrane
Rri00g0510.1	A0A2R6PGZ3	83.5	0	1441	Elongator complex protein	PE 4	NA	NA	NA	NA	NA	NA	NA	NA
Rri00g0541.1	C6GFP3	83.5	4.9e-145	516.9	ATP synthase subunit beta	PE 2	7.1.2.2	IEA	GO:0015986	ATP synthesis coupled proton transport	GO:0046933	proton-transporting ATP synthase activity, rotational mechanism	GO:0000275	mitochondrial proton-transporting ATP synthase complex, catalytic core F(1)
Rri00g0543.1	A0A2R6P9T7	81.5	1.4e-146	521.9	Protein DETOXIFICATION	PE 3	NA	NA	NA	NA	GO:0015238	drug transmembrane transporter activity	GO:0016021	integral component of membrane
Rri00g0547.1	V9VIA0	97.6	3.2e-66	253.8	Ribosomal protein S12	PE 2	NA	IEA	GO:0006412	translation	GO:0003735	structural constituent of ribosome	GO:0015935	small ribosomal subunit
Rri00g0568.1	A0A2R6QMZ4	80.6	9.6e-237	822	3-oxoacyl-[acyl-carrier-protein] synthase	PE 3	NA	IEA	GO:0006633	fatty acid biosynthetic process	GO:0016747	transferase activity, transferring acyl groups other than amino-acyl groups	NA	NA
Rri00g0598.1	A0A2R6QVV8	88	7.9e-208	725.7	Solanesyl diphosphate synthase	PE 3	NA	IEA	GO:0015979	photosynthesis	GO:0016765	transferase activity, transferring alkyl or aryl (other than methyl) groups	NA	NA
Rri00g0599.1	A0A286QXX2	86.3	6.4e-97	356.3	Chalcone-flavonone isomerase family protein	PE 2	NA	NA	NA	NA	GO:0016872	intramolecular lyase activity	NA	NA
Rri00g0630.1	A0A2R6Q1R4	82.8	1.9e-187	657.9	Pectin acetylesterase	PE 3	3.1.1.-	IEA	GO:0071555	cell wall organization	GO:0016787	hydrolase activity	GO:0005576	extracellular region
Rri00g0762.1	P81370	80.5	3.4e-112	407.1	Thaumatin-like protein	PE 1	NA	IEA	GO:0031640	killing of cells of other organism	NA	NA	GO:0005576	extracellular region
Rri00g0767.1	A0A0K2G611	80.3	3.8e-100	367.1	Thaumatin-like protein (Fragment)	PE 2	NA	NA	NA	NA	NA	NA	NA	NA
Rri00g0772.1	A0A059CH82	88.4	1.7e-171	604.7	NA	PE 4	NA	IEA	GO:0006260	DNA replication	GO:0003677	DNA binding	NA	NA
Rri00g0773.1	A0A2R6Q8A8	80.9	2.6e-153	544.3	RHOMBOID-like protein	PE 3	3.4.21.-	NA	NA	NA	GO:0004252	serine-type endopeptidase activity	GO:0016021	integral component of membrane
Rri00g0775.1	A0A2R6QK87	82.3	4e-240	833.2	Cytochrome P450 87A3 like	PE 3	NA	NA	NA	NA	GO:0004497	monooxygenase activity	NA	NA
Rri00g0784.1	A0A022RJD9	82.7	1.8e-39	164.5	NA	PE 3	NA	NA	NA	NA	NA	NA	GO:0016021	integral component of membrane
Rri00g0785.1	W0C900	81.9	2.3e-179	630.9	Acyl-CoAlysophosphatidylcholine acyltransferase	PE 2	2.3.1.23	NA	NA	NA	GO:0047184	1-acylglycerophosphocholine O-acyltransferase activity	GO:0016021	integral component of membrane
Rri00g0800.1	A0A2R6QA23	81.7	7.7e-206	719.2	Telomerase Cajal body protein	PE 4	NA	NA	NA	NA	NA	NA	NA	NA
Rri00g0806.1	A0A2R6QA32	80.1	1.4e-134	481.9	TatD family protein	PE 4	NA	NA	NA	NA	GO:0016788	hydrolase activity, acting on ester bonds	NA	NA
Rri00g0809.1	A0A2R6PXT7	85	4.4e-265	916.4	Internal alternative NAD(P)H-ubiquinone oxidoreductase	PE 4	NA	NA	NA	NA	GO:0016491	oxidoreductase activity	NA	NA
Rri00g0821.1	A0A2P5FHR2	84	2e-66	254.6	Mitochondrial carrier domain containing protein	PE 3	NA	NA	NA	NA	GO:0022857	transmembrane transporter activity	GO:0016021	integral component of membrane
Rri00g0822.1	A0A2I4FWW2	86.4	5.1e-54	213	peroxisomal nicotinamide adenine dinucleotide carrier isoform X1	PE 3	NA	NA	NA	NA	GO:0022857	transmembrane transporter activity	GO:0016021	integral component of membrane
Rri00g0846.1	A0A067K4A7	81.5	5.4e-160	566.6	Glyceraldehyde-3-phosphate dehydrogenase	PE 3	1.2.1.-	IEA	GO:0006006	glucose metabolic process	GO:0050661	NADP binding	NA	NA
Rri00g0904.1	A0A2R6P5U8	80.3	8.1e-154	546.2	Serine/threonine-protein phosphatase	PE 3	3.1.3.16	IEA	GO:0009742	brassinosteroid mediated signaling pathway	GO:0004722	protein serine/threonine phosphatase activity	GO:0005634	nucleus
Rri00g0905.1	A0A2R6QDP6	90.7	1.3e-56	221.5	Protein tas like	PE 4	NA	NA	NA	NA	NA	NA	NA	NA
Rri00g0954.1	A0A2P5EVI0	80.1	3.4e-175	617.1	Protein phosphatase	PE 4	NA	NA	NA	NA	GO:0004722	protein serine/threonine phosphatase activity	NA	NA
Rri00g0961.1	A0A2R6P881	83.4	3.8e-219	763.5	Protein DETOXIFICATION	PE 3	NA	NA	NA	NA	GO:0015297	antiporter activity	GO:0016021	integral component of membrane
Rri00g0962.1	A0A0R5RJY0	89.2	6.3e-163	576.2	Cysteine synthase	PE 2	2.5.1.47	IEA	GO:0006535	cysteine biosynthetic process from serine	GO:0004124	cysteine synthase activity	GO:0005737	cytoplasm
Rri00g1015.1	A0A2R6QJD1	87.3	1.5e-169	598.2	Mitoferrin like	PE 3	NA	NA	NA	NA	GO:0022857	transmembrane transporter activity	GO:0016021	integral component of membrane
Rri00g1017.1	A0A077DAR7	89.7	2.8e-186	654.1	Malonyl-CoAACP transacylase	PE 2	NA	NA	NA	NA	GO:0004314	[acyl-carrier-protein] S-malonyltransferase activity	GO:0009570	chloroplast stroma
Rri00g1026.1	A0A2R6QC01	80.6	2.3e-173	610.9	Protein trichome birefringence-like	PE 4	NA	NA	NA	NA	NA	NA	NA	NA
Rri00g1047.1	A0A2R6P4N0	92.2	8.4e-285	981.9	Actin cytoskeleton-regulatory complex protein	PE 4	NA	NA	NA	NA	NA	NA	GO:0005829	cytosol
Rri00g1087.1	A0A2R2Z7K3	86.8	6.8e-47	189.1	Ribosomal protein L2	PE 4	NA	IEA	GO:0006412	translation	GO:0003735	structural constituent of ribosome	GO:0005840	ribosome
Rri00g1121.1	A0A2R6QI88	83.3	2.3e-103	377.9	Serine/threonine-protein phosphatase	PE 3	3.1.3.16	NA	NA	NA	GO:0004721	phosphoprotein phosphatase activity	NA	NA
Rri00g1122.1	A0A200QJS2	82	3.2e-57	223.8	Serine/threonine-protein phosphatase	PE 3	3.1.3.16	NA	NA	NA	GO:0004721	phosphoprotein phosphatase activity	NA	NA
Rri00g1128.1	A0A0F7GZE6	80.2	5.4e-46	186.4	Chlororespiratory reduction 6	PE 2	NA	NA	NA	NA	NA	NA	NA	NA
Rri01g0012.1	A0A2R6QF31	90.6	3.5e-166	587	Serine/threonine-protein kinase	PE 4	NA	NA	NA	NA	GO:0004672	protein kinase activity	NA	NA
Rri01g0016.1	B9RHT6	82.3	0	1302.3	Pyrophosphate-energized membrane proton pump, putative	PE 3	1.3.1.74	IEA	GO:1902600	proton transmembrane transport	GO:0032440	2-alkenal reductase [NAD(P)] activity	GO:0016021	integral component of membrane
Rri01g0019.1	A0A2R6PQ70	88.8	1.2e-91	338.6	Adenylate kinase isoenzyme 6 homolog	PE 3	2.7.4.3	NA	NA	NA	GO:0005524	ATP binding	GO:0005634	nucleus
Rri01g0025.1	P09469	96.6	0	1206.8	V-type proton ATPase catalytic subunit A	PE 2	7.1.2.2	IEA	GO:0009555	pollen development	GO:0046961	proton-transporting ATPase activity, rotational mechanism	GO:0005886	plasma membrane
Rri01g0029.1	A0A1X9J2H6	81.9	1.2e-235	818.5	NA	PE 2	NA	NA	NA	NA	NA	NA	GO:0016021	integral component of membrane
Rri01g0030.1	A0A2R6QFA6	80.6	8.1e-208	725.7	Kelch repeat-containing protein	PE 4	NA	NA	NA	NA	NA	NA	NA	NA
Rri01g0032.1	A0A2R6PVB3	81.3	3.7e-180	633.6	FMN-binding split barrel protein	PE 4	NA	NA	NA	NA	GO:0048037	cofactor binding	NA	NA
Rri01g0035.1	A0A2R6QYI1	80.7	0	2158.6	Helicase like isoform 2	PE 4	NA	NA	NA	NA	GO:0004386	helicase activity	NA	NA
Rri01g0039.1	A0A2R6PVE6	84.7	2.8e-174	614	GDP-fucose protein O-fucosyltransferase protein	PE 4	NA	IEA	GO:0006004	fucose metabolic process	GO:0016757	transferase activity, transferring glycosyl groups	NA	NA
Rri01g0040.1	A0A2R6QF39	93.7	0	1749.6	Coatomer subunit beta	PE 4	NA	IEA	GO:0006886	intracellular protein transport	GO:0005198	structural molecule activity	GO:0000139	Golgi membrane
Rri01g0041.1	R4KY34	93.9	2e-105	384.4	Ribosomal protein S8e family protein (Fragment)	PE 2	NA	NA	NA	NA	NA	NA	GO:0005840	ribosome
Rri01g0043.1	A0A2R6R0L0	89.2	0	1370.5	Exocyst complex component EXO84B like	PE 4	NA	IEA	GO:0006887	exocytosis	NA	NA	GO:0000145	exocyst
Rri01g0049.1	A0A2R6R8W3	80	0	1803.9	Ribosome biogenesis protein	PE 4	NA	IEA	GO:0042254	ribosome biogenesis	GO:0005525	GTP binding	GO:0005634	nucleus
Rri01g0052.1	A0A2R6QFC5	87.3	1.3e-159	565.1	Cell wall integrity protein like	PE 4	NA	NA	NA	NA	GO:0003723	RNA binding	NA	NA
Rri01g0054.1	A0A2R6QF71	81.9	1.2e-261	904.8	(R)-mandelonitrile lyase-like	PE 3	NA	NA	NA	NA	GO:0016614	oxidoreductase activity, acting on CH-OH group of donors	NA	NA
Rri01g0057.1	A0A2R6R0K5	82	1.2e-172	608.6	Mitogen-activated protein kinase	PE 3	NA	NA	NA	NA	GO:0004674	protein serine/threonine kinase activity	NA	NA
Rri01g0058.1	A0A2R6PV97	84.7	1.6e-214	748	Vacuolar cation/proton exchanger (Fragment)	PE 3	NA	NA	NA	NA	GO:0015369	calcium:proton antiporter activity	GO:0016021	integral component of membrane
Rri01g0061.1	A0A2I4DSK6	87	0	1617.4	Plasma membrane ATPase	PE 3	7.1.2.1	IEA	GO:0120029	proton export across plasma membrane	GO:0005524	ATP binding	GO:0016021	integral component of membrane
Rri01g0063.1	A0A2R6QFD5	81.1	0	1149.4	Protein STRUBBELIG-RECEPTOR FAMILY 6 like	PE 4	NA	NA	NA	NA	GO:0005524	ATP binding	GO:0016021	integral component of membrane
Rri01g0064.1	C6TEK4	97.3	7.1e-162	572.8	NA	PE 2	NA	IEA	GO:0030163	protein catabolic process	GO:0005524	ATP binding	GO:0005737	cytoplasm
Rri01g0065.1	A0A0B0NCC7	98.8	3.1e-244	846.7	26S protease regulatory subunit 7	PE 3	NA	IEA	GO:0030163	protein catabolic process	GO:0005524	ATP binding	GO:0005737	cytoplasm
Rri01g0070.1	K7S6F2	80.2	2.2e-49	197.6	Ubiquitin conjugating enzyme J2	PE 2	NA	NA	NA	NA	NA	NA	GO:0016021	integral component of membrane
Rri01g0078.1	A0A2C9UXB3	84	3.4e-187	657.1	NA	PE 3	NA	IEA	GO:0044237	cellular metabolic process	GO:0003743	translation initiation factor activity	NA	NA
Rri01g0083.1	F6HXP0	83	0	1342.8	NA	PE 4	NA	IBA	GO:0016485	protein processing	GO:0004252	serine-type endopeptidase activity	GO:0016020	membrane
Rri01g0088.1	A0A2P5FFV5	80.7	0	2322	Phosphoribosylformylglycinamidine synthase	PE 3	NA	IEA	GO:0006541	glutamine metabolic process	GO:0004642	phosphoribosylformylglycinamidine synthase activity	NA	NA
Rri01g0095.1	A0A2R6PV31	80.7	5e-82	306.6	Adrenodoxin-like protein	PE 4	NA	NA	NA	NA	GO:0009055	electron transfer activity	NA	NA
Rri01g0106.1	A0A2P2MF46	88.1	5.9e-222	772.7	NA	PE 4	NA	NA	NA	NA	GO:0003723	RNA binding	NA	NA
Rri01g0110.1	A0A2R6R0F3	83.5	3e-254	880.2	Transmembrane protein like	PE 4	NA	NA	NA	NA	NA	NA	GO:0016021	integral component of membrane
Rri01g0113.1	A0A2R6QFA4	81.6	0	1076.6	Sn1-specific diacylglycerol lipase	PE 4	NA	IEA	GO:0016042	lipid catabolic process	GO:0016787	hydrolase activity	NA	NA
Rri01g0116.1	A0A438EWT2	80.8	4e-244	846.7	Flavonoid 3-monooxygenase	PE 3	NA	NA	NA	NA	GO:0016705	oxidoreductase activity, acting on paired donors, with incorporation or reduction of molecular oxygen	GO:0016021	integral component of membrane
Rri01g0120.1	A9PCE8	86.5	4.5e-83	310.1	NA	PE 2	NA	IEA	GO:0006352	DNA-templated transcription, initiation	GO:0046982	protein heterodimerization activity	NA	NA
Rri01g0132.1	A0A2P5BE75	80.7	3e-45	183.7	Protein ELF4-LIKE	PE 4	NA	IEA	GO:0042753	positive regulation of circadian rhythm	NA	NA	NA	NA
Rri01g0135.1	A0A2R6Q440	86.2	0	1742.2	Elongation factor-like	PE 4	NA	NA	NA	NA	GO:0003924	GTPase activity	GO:0005840	ribosome
Rri01g0137.1	B9S5S9	81.1	9.5e-173	609	Ran GTPase binding protein, putative	PE 4	NA	NA	NA	NA	NA	NA	NA	NA
Rri01g0140.1	D7TCI6	89.4	3.9e-133	476.9	NA	PE 4	NA	IEA	GO:0006355	regulation of transcription, DNA-templated	GO:0046872	metal ion binding	GO:0016021	integral component of membrane
Rri01g0142.1	A0A2R6QFC0	89.6	6.1e-269	929.1	Threonine synthase	PE 4	NA	IEA	GO:0006520	cellular amino acid metabolic process	GO:0030170	pyridoxal phosphate binding	NA	NA
Rri01g0143.1	A0A2R6R0C2	80.9	0	1469.9	Aminopeptidase	PE 3	3.4.11.-	NA	NA	NA	GO:0008270	zinc ion binding	NA	NA
Rri01g0152.1	A0A2R6PT51	91.5	3.2e-236	820.1	Glycylpeptide N-tetradecanoyltransferase	PE 3	2.3.1.97	IEA	GO:0006499	N-terminal protein myristoylation	GO:0004379	glycylpeptide N-tetradecanoyltransferase activity	NA	NA
Rri01g0154.1	A0A2R6R0A1	90.1	2.6e-247	857.1	Casein kinase 1-like protein	PE 3	NA	NA	NA	NA	GO:0004674	protein serine/threonine kinase activity	NA	NA
Rri01g0155.1	A0A2R6R0A7	85.7	0	1669.1	Phospholipid-transporting ATPase	PE 3	7.6.2.1	NA	NA	NA	GO:0005524	ATP binding	GO:0016021	integral component of membrane
Rri01g0156.1	A0A2R6QFE1	87.4	0	2155.6	Phospholipid-transporting ATPase	PE 3	7.6.2.1	NA	NA	NA	GO:0005524	ATP binding	GO:0016021	integral component of membrane
Rri01g0157.1	D7TZW4	82.3	2.7e-77	290.8	NA	PE 4	NA	IBA	GO:0006891	intra-Golgi vesicle-mediated transport	NA	NA	GO:0030126	COPI vesicle coat
Rri01g0163.1	A0A200QD64	82.2	3e-81	304.3	Nucleosome assembly protein (NAP)	PE 3	NA	IEA	GO:0006334	nucleosome assembly	NA	NA	GO:0005634	nucleus
Rri01g0165.1	A0A2R6QFD8	80.3	4.4e-167	590.1	Hydrolase	PE 4	NA	NA	NA	NA	GO:0016787	hydrolase activity	NA	NA
Rri01g0172.1	A0A2R6R0B6	84.8	7.8e-289	995.3	Protein HOTHEAD like	PE 4	NA	NA	NA	NA	GO:0050660	flavin adenine dinucleotide binding	NA	NA
Rri01g0174.1	A0A445JQJ4	90	0	1133.6	Transmembrane 9 superfamily member	PE 3	NA	NA	NA	NA	NA	NA	GO:0016021	integral component of membrane
Rri01g0175.1	W5RYK6	86.3	0	1550.8	Beta-galactosidase	PE 2	3.2.1.23	IEA	GO:0005975	carbohydrate metabolic process	GO:0004565	beta-galactosidase activity	NA	NA
Rri01g0177.1	A0A2R6R095	94.4	4.1e-264	912.9	DEAD-box ATP-dependent RNA helicase	PE 3	NA	NA	NA	NA	GO:0004386	helicase activity	NA	NA
Rri01g0183.1	A0A2R6PSY4	80.4	0	1196	Inactive protein kinase	PE 4	NA	NA	NA	NA	GO:0004672	protein kinase activity	NA	NA
Rri01g0184.1	A0A2R6R0A4	80.6	0	2158.6	ABC transporter C family member 8 like	PE 4	NA	NA	NA	NA	GO:0042626	ATPase activity, coupled to transmembrane movement of substances	GO:0016021	integral component of membrane
Rri01g0185.1	A0A2N9IXM5	91.2	5.6e-53	209.5	NA	PE 4	NA	NA	NA	NA	GO:0005524	ATP binding	GO:0016021	integral component of membrane
Rri01g0186.1	A0A2R6QFM9	84.8	3.1e-142	507.3	Serine acetyltransferase	PE 4	NA	IEA	GO:0006535	cysteine biosynthetic process from serine	GO:0009001	serine O-acetyltransferase activity	GO:0005737	cytoplasm
Rri01g0187.1	A0A2R6QFG9	85	1.1e-138	495.4	Inorganic pyrophosphatase	PE 4	NA	NA	NA	NA	GO:0016791	phosphatase activity	NA	NA
Rri01g0194.1	A0A2R6QFG2	83.2	1.6e-115	418.3	RWD domain-containing protein	PE 4	NA	NA	NA	NA	NA	NA	NA	NA
Rri01g0196.1	A0A2R6PST9	94.4	3.8e-72	273.5	60S ribosomal protein like	PE 4	NA	IEA	GO:0006412	translation	GO:0003735	structural constituent of ribosome	GO:0005840	ribosome
Rri01g0198.1	A0A2R6QFH8	83.9	2.3e-277	957.2	Anoctamin-like protein	PE 4	NA	NA	NA	NA	NA	NA	GO:0016021	integral component of membrane
Rri01g0199.1	A0A1Q3CJM2	91.6	2.7e-97	357.5	Snf7 domain-containing protein (Fragment)	PE 4	NA	IEA	GO:0007034	vacuolar transport	NA	NA	NA	NA
Rri01g0201.1	A0A2R6R072	81.4	1e-210	735.3	IAA-amino acid hydrolase ILR1-like	PE 4	NA	NA	NA	NA	GO:0016787	hydrolase activity	NA	NA
Rri01g0202.1	A0A2R6QFL2	83.3	8.2e-177	622.5	(Uracil-5)-methyltransferase protein	PE 3	NA	IEA	GO:0006396	RNA processing	GO:0008173	RNA methyltransferase activity	NA	NA
Rri01g0216.1	A0A2R6R067	83.9	6.5e-125	449.9	Mediator of RNA polymerase II transcription subunit 6	PE 3	NA	IEA	GO:0006357	regulation of transcription by RNA polymerase II	GO:0003712	transcription coregulator activity	GO:0016592	mediator complex
Rri01g0217.1	A0A2R6R085	88.6	9.1e-162	572.4	Inositol oxygenase	PE 4	NA	IEA	GO:0019310	inositol catabolic process	GO:0005506	iron ion binding	GO:0005737	cytoplasm
Rri01g0225.1	A0A2R6R051	81	0	1040.4	Pentatricopeptide repeat-containing protein	PE 4	NA	NA	NA	NA	NA	NA	NA	NA
Rri01g0227.1	A4GDT0	82.1	2e-55	217.6	Profilin-2	PE 1	NA	NA	NA	NA	GO:0003779	actin binding	GO:0005856	cytoskeleton
Rri01g0232.1	A0A068TPK0	80.1	3.2e-156	553.9	NA	PE 4	NA	NA	NA	NA	GO:0016491	oxidoreductase activity	NA	NA
Rri01g0236.1	A0A2R6QK54	82.9	3.1e-57	223.8	Histidine-containing phosphotransfer protein	PE 4	NA	IEA	GO:0000160	phosphorelay signal transduction system	NA	NA	NA	NA
Rri01g0237.1	A0A2R6QFJ7	80.1	2.3e-157	557.8	Transcription factor MYB1R1 like	PE 4	NA	NA	NA	NA	GO:0003677	DNA binding	GO:0005634	nucleus
Rri01g0238.1	A0A0H5AZC9	88.9	4.1e-59	229.9	PDR-type ACB transporter	PE 2	NA	NA	NA	NA	GO:0016887	ATPase activity	GO:0016021	integral component of membrane
Rri01g0244.1	A0A2R6R006	95.9	0	1619.4	Homeobox-leucine zipper protein like	PE 4	NA	IEA	GO:0010014	meristem initiation	GO:0008289	lipid binding	GO:0005634	nucleus
Rri01g0245.1	A0A218Y2W1	95.3	3.6e-248	859.8	NA	PE 4	NA	NA	NA	NA	NA	NA	GO:0005634	nucleus
Rri01g0253.1	L7YEB0	89.9	6.9e-127	456.1	Aquaporin protein 12	PE 2	NA	NA	NA	NA	GO:0015267	channel activity	GO:0016021	integral component of membrane
Rri01g0260.1	A3FPF4	87	6.2e-76	286.2	Peroxiredoxin	PE 2	1.11.1.15	IEA	GO:0045454	cell redox homeostasis	GO:0051920	peroxiredoxin activity	GO:0005623	cell
Rri01g0271.1	A0A2R6QZY8	82.5	0	1075.8	Pentatricopeptide repeat-containing protein	PE 4	NA	NA	NA	NA	GO:0008270	zinc ion binding	NA	NA
Rri01g0273.1	A0A218WVF7	86.2	2.8e-64	247.3	NA	PE 4	NA	IEA	GO:0015979	photosynthesis	NA	NA	GO:0009538	photosystem I reaction center
Rri01g0274.1	A0A2R6QFT9	84.1	2.1e-255	884	Rop guanine nucleotide exchange factor like	PE 4	NA	NA	NA	NA	GO:0005089	Rho guanyl-nucleotide exchange factor activity	NA	NA
Rri01g0275.1	A0A2R6QFP1	84.9	1.3e-151	538.5	Hydroxyphenylpyruvate reductase	PE 3	NA	NA	NA	NA	GO:0051287	NAD binding	NA	NA
Rri01g0281.1	A0A2R6PVS8	82.8	0	1147.1	Kinesin-like protein	PE 3	NA	IEA	GO:0007018	microtubule-based movement	GO:0003777	microtubule motor activity	GO:0005874	microtubule
Rri01g0288.1	A0A2R6QFN6	88.3	3e-87	323.9	Ras-related protein	PE 4	NA	NA	NA	NA	GO:0005525	GTP binding	NA	NA
Rri01g0298.1	A0A061GAW8	88.1	0	1599.7	Coatomer subunit beta	PE 3	NA	IEA	GO:0006886	intracellular protein transport	GO:0005198	structural molecule activity	GO:0030663	COPI-coated vesicle membrane
Rri01g0317.1	A0A2R6QZS8	88.8	0	1612.4	N-alpha-acetyltransferase 15, NatA auxiliary subunit like	PE 4	NA	NA	NA	NA	GO:0016740	transferase activity	NA	NA
Rri01g0322.1	A0A2R6QFT1	91	1.2e-255	884.8	Katanin p60 ATPase-containing subunit A1	PE 3	5.6.1.1	NA	NA	NA	GO:0005524	ATP binding	GO:0005874	microtubule
Rri01g0328.1	A0A2U8RMZ3	80.1	1e-146	522.3	CSE (Fragment)	PE 2	NA	NA	NA	NA	GO:0003846	2-acylglycerol O-acyltransferase activity	NA	NA
Rri01g0336.1	A0A2R6QZT9	88.3	0	1633.2	Periodic tryptophan protein	PE 4	NA	NA	NA	NA	NA	NA	NA	NA
Rri01g0351.1	B9RV37	82.8	1.6e-79	298.1	Lactoylglutathione lyase, putative	PE 4	NA	NA	NA	NA	GO:0016829	lyase activity	NA	NA
Rri01g0354.1	A0A022Q535	81.5	3.1e-58	227.3	Signal peptidase I	PE 3	3.4.21.89	IEA	GO:0006465	signal peptide processing	GO:0008236	serine-type peptidase activity	GO:0016021	integral component of membrane
Rri01g0358.1	A0A2R6PVI9	92.3	6.5e-127	456.4	60S ribosomal protein like	PE 4	NA	NA	NA	NA	NA	NA	GO:0005840	ribosome
Rri01g0361.1	V7AQB2	86.3	0	1471.8	Phospholipase D	PE 3	3.1.4.4	IEA	GO:0046470	phosphatidylcholine metabolic process	GO:0004630	phospholipase D activity	GO:0016020	membrane
Rri01g0367.1	A0A2R6QZQ1	84.2	4.1e-169	597	Glucan endo-1,3-beta-glucosidase	PE 3	NA	IEA	GO:0005975	carbohydrate metabolic process	GO:0004553	hydrolase activity, hydrolyzing O-glycosyl compounds	GO:0016021	integral component of membrane
Rri01g0376.1	A0A314Z366	86.2	3.8e-179	630.2	PTI1-like tyrosine-protein kinase	PE 3	NA	NA	NA	NA	GO:0005524	ATP binding	NA	NA
Rri01g0378.1	A0A2R6QFW8	80.3	0	1053.1	E3 ubiquitin-protein like	PE 4	NA	NA	NA	NA	GO:0005524	ATP binding	GO:0016021	integral component of membrane
Rri01g0382.1	A0A067KLN9	96.2	5.7e-274	945.7	Signal recognition particle 54 kDa protein	PE 3	NA	IEA	GO:0006614	SRP-dependent cotranslational protein targeting to membrane	GO:0008312	7S RNA binding	GO:0005786	signal recognition particle, endoplasmic reticulum targeting
Rri01g0385.1	A0A2R6QG22	80.4	0	1202.6	Pentatricopeptide repeat-containing protein	PE 4	NA	NA	NA	NA	GO:0008270	zinc ion binding	NA	NA
Rri01g0393.1	A0A2R6QG25	92	1.8e-259	897.5	Glycerol kinase	PE 4	NA	IEA	GO:0005975	carbohydrate metabolic process	GO:0004370	glycerol kinase activity	NA	NA
Rri01g0394.1	A0A2R6PD82	94.6	0	1426.4	Pyrophosphate-energized vacuolar membrane proton pump (H(+)-PPase) like	PE 3	NA	IEA	GO:1902600	proton transmembrane transport	GO:0009678	hydrogen-translocating pyrophosphatase activity	GO:0016021	integral component of membrane
Rri01g0400.1	A0A2R6QFX7	87.9	2.7e-244	847	Sodium-coupled neutral amino acid transporter 6	PE 4	NA	NA	NA	NA	NA	NA	GO:0016021	integral component of membrane
Rri01g0404.1	D7T043	84	2.2e-191	671	3-isopropylmalate dehydrogenase	PE 3	1.1.1.85	IBA	GO:0009098	leucine biosynthetic process	GO:0003862	3-isopropylmalate dehydrogenase activity	NA	NA
Rri01g0418.1	A0A2R6PDA6	83	0	1736.1	Nuclear pore complex protein	PE 4	NA	NA	NA	NA	GO:0017056	structural constituent of nuclear pore	GO:0005643	nuclear pore
Rri01g0419.1	A0A2R6PD78	88.1	6.7e-102	372.9	Defective in cullin neddylation protein	PE 4	NA	NA	NA	NA	NA	NA	NA	NA
Rri01g0425.1	A0A2R6QG04	88.3	3.6e-108	393.7	Stromal cell-derived factor 2-like protein	PE 4	NA	NA	NA	NA	NA	NA	GO:0016020	membrane
Rri01g0433.1	A0A2R6QG05	80.1	2.6e-198	694.1	Photosynthetic NDH subunit of subcomplex B 1 like	PE 4	NA	NA	NA	NA	NA	NA	NA	NA
Rri01g0434.1	A0A2R6PVN9	90.9	1.1e-88	328.6	Phosphatidyl-N-methylethanolamine N-methyltransferase	PE 3	2.1.1.71	IEA	GO:0006656	phosphatidylcholine biosynthetic process	GO:0004608	phosphatidylethanolamine N-methyltransferase activity	GO:0005789	endoplasmic reticulum membrane
Rri01g0442.1	A0A2R6PD98	81.2	3.3e-210	733.8	Magnesium transporter MRS2-1 like	PE 4	NA	NA	NA	NA	GO:0046873	metal ion transmembrane transporter activity	GO:0016021	integral component of membrane
Rri01g0447.1	A0A3S8Z1D3	86.5	1.5e-225	784.6	Hydroxycinnamoyl transferase	PE 2	NA	NA	NA	NA	GO:0016747	transferase activity, transferring acyl groups other than amino-acyl groups	NA	NA
Rri01g0459.1	A0A2R6QG37	92.3	5.5e-230	799.3	Serine incorporator	PE 4	NA	NA	NA	NA	NA	NA	GO:0016021	integral component of membrane
Rri01g0465.1	A0A2R6PDA7	88.6	7.4e-124	446	ABC transporter I family member 17 like	PE 4	NA	IEA	GO:0035435	phosphate ion transmembrane transport	GO:0005524	ATP binding	GO:0016020	membrane
Rri01g0469.1	A0A2R6PE01	80.6	1.7e-255	884.4	4-coumarate--CoA ligase	PE 4	NA	NA	NA	NA	GO:0016874	ligase activity	NA	NA
Rri01g0473.1	A0A076G8S3	83.4	0	1570.1	NADPH oxidase A	PE 2	NA	NA	NA	NA	GO:0050664	oxidoreductase activity, acting on NAD(P)H, oxygen as acceptor	GO:0016021	integral component of membrane
Rri01g0476.1	A0A2R6QG61	84.6	0	1418.7	Ribonuclease	PE 4	NA	IEA	GO:0031047	gene silencing by RNA	GO:0004518	nuclease activity	GO:0016442	RISC complex
Rri01g0477.1	A0A2R6PDC0	86.7	8.2e-270	932.2	Calnexin like	PE 3	NA	IEA	GO:0006457	protein folding	GO:0051082	unfolded protein binding	GO:0005783	endoplasmic reticulum
Rri01g0478.1	A0A2R6PDE3	87.6	3.3e-256	886.7	Calcium-binding mitochondrial carrier protein like	PE 3	NA	NA	NA	NA	GO:0022857	transmembrane transporter activity	GO:0016021	integral component of membrane
Rri01g0482.1	A0A2R6QG51	82.7	5.2e-166	586.6	Carbonyl reductase	PE 3	NA	NA	NA	NA	GO:0016491	oxidoreductase activity	NA	NA
Rri01g0486.1	A0A2R6PDD4	85.5	2.4e-138	494.2	Chromophore lyase	PE 4	NA	IEA	GO:0017009	protein-phycocyanobilin linkage	GO:0016829	lyase activity	NA	NA
Rri01g0490.1	A0A2R6PDC6	82.8	2.5e-246	854	Pentatricopeptide repeat-containing protein	PE 4	NA	NA	NA	NA	GO:0008270	zinc ion binding	NA	NA
Rri01g0491.1	G5EK08	99	3.7e-231	803.1	LFY/FLO-like protein	PE 2	NA	IEA	GO:0006355	regulation of transcription, DNA-templated	GO:0003677	DNA binding	NA	NA
Rri01g0495.1	A0A2R6PDH2	90.3	0	1137.5	Glycine--tRNA ligase	PE 4	NA	IEA	GO:0006426	glycyl-tRNA aminoacylation	GO:0004820	glycine-tRNA ligase activity	GO:0005737	cytoplasm
Rri01g0505.1	A0A2R6PDD8	82.3	2.5e-142	507.7	Magnesium protoporphyrin IX methyltransferase	PE 4	NA	IEA	GO:0015995	chlorophyll biosynthetic process	GO:0046406	magnesium protoporphyrin IX methyltransferase activity	NA	NA
Rri01g0507.1	A0A2R6PSB3	89.6	1.1e-284	981.5	Signal recognition particle subunit SRP68	PE 3	NA	IEA	GO:0006614	SRP-dependent cotranslational protein targeting to membrane	GO:0005047	signal recognition particle binding	GO:0005786	signal recognition particle, endoplasmic reticulum targeting
Rri01g0513.1	F6GT40	87	0	1566.2	NA	PE 3	NA	IEA	GO:0019538	protein metabolic process	GO:0005524	ATP binding	NA	NA
Rri01g0514.1	A0A2R6PDI1	85.4	0	1516.5	Dual specificity protein like	PE 4	NA	IEA	GO:0009737	response to abscisic acid	GO:0016301	kinase activity	NA	NA
Rri01g0516.1	A0A2R6PDE4	84.6	2.8e-227	790.4	Carboxypeptidase	PE 3	3.4.16.-	NA	NA	NA	GO:0004185	serine-type carboxypeptidase activity	NA	NA
Rri01g0518.1	A0A2N9E4S9	80.5	4.2e-155	550.4	NA	PE 3	NA	NA	NA	NA	GO:0022857	transmembrane transporter activity	GO:0016021	integral component of membrane
Rri01g0519.1	A0A1D9CFM3	82.6	1.5e-138	495.4	Transcription factor BHLH004 (Fragment)	PE 2	NA	IEA	GO:0006355	regulation of transcription, DNA-templated	GO:0046983	protein dimerization activity	NA	NA
Rri01g0521.1	A0A1R3J9B2	92.4	4.8e-265	916	Aminotransferase, class I/classII	PE 3	NA	IEA	GO:0009058	biosynthetic process	GO:0008483	transaminase activity	GO:0016021	integral component of membrane
Rri01g0533.1	A0A2P5QPI8	82.2	1.1e-226	788.5	NA	PE 3	NA	IEA	GO:0033014	tetrapyrrole biosynthetic process	GO:0008483	transaminase activity	NA	NA
Rri01g0541.1	D1GJ94	83.7	3.8e-193	676.8	Hydroxycinnamoyl-CoA shikimate/quinate hydroxycinnamoyl transferase	PE 2	NA	NA	NA	NA	GO:0016747	transferase activity, transferring acyl groups other than amino-acyl groups	NA	NA
Rri01g0544.1	D1GJ94	84.3	2.5e-217	757.3	Hydroxycinnamoyl-CoA shikimate/quinate hydroxycinnamoyl transferase	PE 2	NA	NA	NA	NA	GO:0016747	transferase activity, transferring acyl groups other than amino-acyl groups	NA	NA
Rri01g0554.1	A0A067JIE4	80.9	3.3e-150	533.9	NA	PE 4	NA	IEA	GO:0006464	cellular protein modification process	GO:0008641	ubiquitin-like modifier activating enzyme activity	NA	NA
Rri01g0558.1	A0A2R6PVJ4	81.9	3e-244	847	CBS domain-containing protein	PE 4	NA	NA	NA	NA	NA	NA	GO:0016021	integral component of membrane
Rri01g0559.1	A0A2R6QGD7	88.1	2.1e-274	947.2	Non-specific phospholipase	PE 4	NA	NA	NA	NA	GO:0016788	hydrolase activity, acting on ester bonds	NA	NA
Rri01g0560.1	A0A2R6QGD2	81.1	3.5e-101	370.5	Thylakoid lumenal protein	PE 4	NA	NA	NA	NA	NA	NA	NA	NA
Rri01g0561.1	A0A2R6PUP4	80.2	3.6e-272	939.9	Protein NUCLEAR FUSION DEFECTIVE like	PE 4	NA	NA	NA	NA	NA	NA	GO:0016021	integral component of membrane
Rri01g0564.1	A0A2P5DFQ6	80.8	0	1065.1	Acetolactate synthase	PE 3	2.2.1.6	IEA	GO:0009097	isoleucine biosynthetic process	GO:0030976	thiamine pyrophosphate binding	NA	NA
Rri01g0608.1	G0T436	80.6	2.7e-136	487.6	Purple acid phosphatase	PE 2	3.1.3.2	NA	NA	NA	GO:0003993	acid phosphatase activity	NA	NA
Rri01g0609.1	A0A2R6QGC1	80.1	8.1e-195	682.6	Snurportin-1 like	PE 4	NA	IEA	GO:0061015	snRNA import into nucleus	NA	NA	GO:0005737	cytoplasm
Rri01g0615.1	V7CE31	82	1.9e-83	311.6	Purple acid phosphatase	PE 3	3.1.3.2	NA	NA	NA	GO:0003993	acid phosphatase activity	GO:0016021	integral component of membrane
Rri01g0616.1	A0A164XGH0	92.2	1.3e-53	211.5	Purple acid phosphatase	PE 3	3.1.3.2	NA	NA	NA	GO:0046872	metal ion binding	NA	NA
Rri01g0623.1	A0A2R6PS79	94.2	4.3e-80	300.1	60S ribosomal protein like (Fragment)	PE 3	NA	IEA	GO:0006412	translation	GO:0003735	structural constituent of ribosome	GO:0015934	large ribosomal subunit
Rri01g0627.1	A0A067K480	92.1	4.7e-198	693.3	NA	PE 4	NA	NA	NA	NA	GO:0005524	ATP binding	NA	NA
Rri01g0630.1	A0A2R6QGD5	89.9	5.4e-155	549.7	Cycloeucalenol cycloisomerase (Fragment)	PE 4	NA	NA	NA	NA	GO:0047793	cycloeucalenol cycloisomerase activity	GO:0016021	integral component of membrane
Rri01g0632.1	A0A2R6QGD3	86	3.3e-219	763.8	Argininosuccinate synthase	PE 3	NA	IEA	GO:0006526	arginine biosynthetic process	GO:0005524	ATP binding	NA	NA
Rri01g0638.1	A0A1U7ZCI0	82.5	1.1e-139	498.8	probable aspartyl aminopeptidase isoform X1	PE 3	NA	NA	NA	NA	GO:0008270	zinc ion binding	NA	NA
Rri01g0640.1	A0A2R6QGE9	80.7	1.6e-202	708.4	GDP-fucose protein O-fucosyltransferase protein	PE 4	NA	IEA	GO:0006004	fucose metabolic process	GO:0016757	transferase activity, transferring glycosyl groups	NA	NA
Rri01g0658.1	A0A2R6PDM3	93.5	3.4e-202	706.8	26S proteasome non-ATPase regulatory subunit like	PE 4	NA	NA	NA	NA	GO:0030234	enzyme regulator activity	GO:0000502	proteasome complex
Rri01g0663.1	A0A2R6QLB5	80.6	9.7e-240	832	Transcription termination factor like	PE 4	NA	IEA	GO:0006355	regulation of transcription, DNA-templated	GO:0003690	double-stranded DNA binding	NA	NA
Rri01g0666.1	V4U564	88.9	2.2e-213	744.2	Kinesin-like protein (Fragment)	PE 3	NA	IEA	GO:0007018	microtubule-based movement	GO:0005524	ATP binding	GO:0005874	microtubule
Rri01g0673.1	A0A2R6PEC9	83	4.4e-67	256.9	Callose synthase	PE 4	NA	IEA	GO:0006075	(1->3)-beta-D-glucan biosynthetic process	GO:0003843	1,3-beta-D-glucan synthase activity	GO:0000148	1,3-beta-D-glucan synthase complex
Rri01g0678.1	A0A2R6QGI4	88.7	0	1226.1	Programmed cell death protein	PE 4	NA	IEA	GO:0045892	negative regulation of transcription, DNA-templated	NA	NA	NA	NA
Rri01g0680.1	A0A1U8AY80	86.1	8.2e-246	852	Adenosylhomocysteinase	PE 3	3.3.1.1	IEA	GO:0006730	one-carbon metabolic process	GO:0051287	NAD binding	GO:0005886	plasma membrane
Rri01g0681.1	A0A2R6QGH3	90.4	1.4e-222	774.6	Pectate lyase	PE 3	4.2.2.2	IEA	GO:0045490	pectin catabolic process	GO:0046872	metal ion binding	NA	NA
Rri01g0686.1	A0A2R6PEB7	82.3	1.3e-177	625.2	Vignain like	PE 3	NA	NA	NA	NA	GO:0008234	cysteine-type peptidase activity	NA	NA
Rri01g0689.1	A0A2R6PEB7	83.3	1.8e-173	611.3	Vignain like	PE 3	NA	NA	NA	NA	GO:0008234	cysteine-type peptidase activity	NA	NA
Rri01g0691.1	A0A2R6PDN1	80.7	7.1e-243	842.4	Autophagy-related protein (Fragment)	PE 4	NA	NA	NA	NA	NA	NA	NA	NA
Rri01g0716.1	A0A2R6QGL6	91.3	1e-89	332	Serine/threonine-protein kinase	PE 3	NA	NA	NA	NA	GO:0004674	protein serine/threonine kinase activity	NA	NA
Rri01g0723.1	A0A2R6PDI7	82.2	2.6e-272	940.6	DEAD-box ATP-dependent RNA helicase	PE 3	NA	NA	NA	NA	GO:0005524	ATP binding	NA	NA
Rri01g0724.1	A0A068V047	93.2	1e-77	292	NA	PE 3	NA	IEA	GO:0006412	translation	GO:0003735	structural constituent of ribosome	GO:0015934	large ribosomal subunit
Rri01g0732.1	A0A2R6PDT2	81.1	3.6e-214	746.9	Tryptophan aminotransferase-related protein	PE 4	NA	NA	NA	NA	GO:0008483	transaminase activity	NA	NA
Rri01g0735.1	A0A2R6PDY6	93.3	1e-46	188.7	Short-chain dehydrogenase	PE 3	NA	NA	NA	NA	NA	NA	GO:0016021	integral component of membrane
Rri01g0745.1	A0A2R6PEL4	81.1	0	1156.4	Protein KINESIN LIGHT CHAIN-RELATED like	PE 4	NA	NA	NA	NA	NA	NA	NA	NA
Rri01g0751.1	A0A0K0MIF9	83.1	2.7e-226	787.3	1-deoxy-D-xylulose 5-phosphate reductoisomerase	PE 2	1.1.1.267	IEA	GO:0008299	isoprenoid biosynthetic process	GO:0046872	metal ion binding	NA	NA
Rri01g0763.1	A0A2R6QGP0	84.5	4.2e-87	323.6	50S ribosomal protein like	PE 4	NA	IEA	GO:0006412	translation	GO:0022857	transmembrane transporter activity	GO:0005840	ribosome
Rri01g0765.1	A0A2R6PDV8	83.6	3.4e-77	290.4	Iron-sulfur cluster assembly protein	PE 3	NA	IEA	GO:0016226	iron-sulfur cluster assembly	GO:0051537	2 iron, 2 sulfur cluster binding	GO:0005759	mitochondrial matrix
Rri01g0768.1	A0A0D3QJC6	80.5	8e-104	379.4	Phosphoenolpyruvate/phosphate translocator (Fragment)	PE 2	NA	NA	NA	NA	GO:0022857	transmembrane transporter activity	GO:0016021	integral component of membrane
Rri01g0771.1	A0A2R6QGM5	91.4	1.5e-90	335.1	RPII140-upstream protein	PE 4	NA	NA	NA	NA	NA	NA	GO:0016021	integral component of membrane
Rri01g0772.1	A0A2R6PDZ5	80.5	8.6e-137	489.2	Leaf rust 10 disease-resistance locus receptor-like protein kinase	PE 4	NA	NA	NA	NA	GO:0030247	polysaccharide binding	NA	NA
Rri01g0773.1	D7SHP6	83.8	1.6e-160	568.5	NA	PE 3	NA	IBA	GO:0000162	tryptophan biosynthetic process	GO:0004048	anthranilate phosphoribosyltransferase activity	GO:0005829	cytosol
Rri01g0777.1	A0A2R6QGP3	83	7.2e-254	879	Serine/threonine-protein phosphatase 2A 55 kDa regulatory subunit B	PE 3	NA	NA	NA	NA	GO:0019888	protein phosphatase regulator activity	GO:0000159	protein phosphatase type 2A complex
Rri01g0784.1	A0A2R6QGL2	81.6	3.8e-202	706.8	ATP-dependent RNA helicase	PE 4	NA	NA	NA	NA	GO:0004386	helicase activity	GO:0016021	integral component of membrane
Rri01g0786.1	A0A1S3CLQ4	90.2	0	1451.4	cell division cycle protein 48 homolog	PE 4	NA	IEA	GO:0051301	cell division	GO:0016787	hydrolase activity	NA	NA
Rri01g0792.1	A0A2R6PDY6	84.3	3.1e-154	547.4	Short-chain dehydrogenase	PE 3	NA	NA	NA	NA	NA	NA	NA	NA
Rri01g0795.1	A0A2R6PDT2	81.1	3.6e-214	746.9	Tryptophan aminotransferase-related protein	PE 4	NA	NA	NA	NA	GO:0008483	transaminase activity	NA	NA
Rri01g0802.1	A0A068V047	93.2	1e-77	292	NA	PE 3	NA	IEA	GO:0006412	translation	GO:0003735	structural constituent of ribosome	GO:0015934	large ribosomal subunit
Rri01g0810.1	A0A2R6QGL6	91.3	1e-89	332	Serine/threonine-protein kinase	PE 3	NA	NA	NA	NA	GO:0004674	protein serine/threonine kinase activity	NA	NA
Rri01g0838.1	A0A2R6PDN1	80.9	8.4e-244	845.5	Autophagy-related protein (Fragment)	PE 4	NA	NA	NA	NA	NA	NA	NA	NA
Rri01g0841.1	A0A2R6PEB7	83.1	1.7e-174	614.8	Vignain like	PE 3	NA	NA	NA	NA	GO:0008234	cysteine-type peptidase activity	NA	NA
Rri01g0843.1	A0A2R6PEB7	81.8	1.9e-176	621.3	Vignain like	PE 3	NA	NA	NA	NA	GO:0008234	cysteine-type peptidase activity	NA	NA
Rri01g0850.1	A0A2R6QGH3	90.6	3.8e-223	776.5	Pectate lyase	PE 3	4.2.2.2	IEA	GO:0045490	pectin catabolic process	GO:0046872	metal ion binding	NA	NA
Rri01g0851.1	A0A1U8AY80	86.1	8.2e-246	852	Adenosylhomocysteinase	PE 3	3.3.1.1	IEA	GO:0006730	one-carbon metabolic process	GO:0051287	NAD binding	GO:0005886	plasma membrane
Rri01g0853.1	A0A2R6QGI4	86.5	0	1214.1	Programmed cell death protein	PE 4	NA	IEA	GO:0045892	negative regulation of transcription, DNA-templated	NA	NA	NA	NA
Rri01g0874.1	A0A2G9FZ59	83.9	3.2e-192	673.7	Tyrosine kinase	PE 4	2.7.12.1	NA	NA	NA	GO:0005524	ATP binding	GO:0009506	plasmodesma
Rri01g0877.1	A0A2R6QGQ2	92.7	4.7e-279	962.6	Aldehyde dehydrogenase family 2 member like	PE 3	NA	NA	NA	NA	GO:0016620	oxidoreductase activity, acting on the aldehyde or oxo group of donors, NAD or NADP as acceptor	NA	NA
Rri01g0878.1	A0A2R6PDZ0	83	0	1162.1	Cyclic nucleotide-gated ion channel like	PE 4	NA	NA	NA	NA	GO:0005216	ion channel activity	GO:0016021	integral component of membrane
Rri01g0885.1	A0A2R6QGT6	86.4	9.9e-282	971.8	Protease Do-like	PE 4	NA	NA	NA	NA	GO:0004252	serine-type endopeptidase activity	NA	NA
Rri01g0886.1	A0A200PZR3	82.7	3.6e-91	337.4	Small GTPase superfamily	PE 4	NA	IEA	GO:0007264	small GTPase mediated signal transduction	GO:0003924	GTPase activity	NA	NA
Rri01g0890.1	A0A097BU11	85.7	1.5e-272	941	Nucleobase-ascorbate transporter 6-like isoform 1	PE 2	NA	NA	NA	NA	GO:0022857	transmembrane transporter activity	GO:0016021	integral component of membrane
Rri01g0900.1	A0A2R6RL10	82.3	4.2e-295	1016.1	Aspartic proteinase-like protein	PE 3	NA	NA	NA	NA	GO:0004190	aspartic-type endopeptidase activity	GO:0016021	integral component of membrane
Rri01g0901.1	B9SG31	81.9	8e-239	828.9	Natural resistance-associated macrophage protein, putative	PE 3	NA	NA	NA	NA	GO:0046873	metal ion transmembrane transporter activity	GO:0016021	integral component of membrane
Rri01g0904.1	A0A2R6R5G2	84.4	0	1034.6	Indole-3-acetic acid-amido synthetase	PE 4	NA	NA	NA	NA	NA	NA	NA	NA
Rri01g0906.1	I3SWM8	83.7	1.5e-42	174.9	NA	PE 2	NA	NA	NA	NA	NA	NA	NA	NA
Rri01g0907.1	A0A2R6RL62	85.2	3e-154	547.4	Microtubule-associated protein RP/EB family member 1C like	PE 4	NA	NA	NA	NA	GO:0008017	microtubule binding	GO:0005874	microtubule
Rri01g0913.1	A0A2R6R5H7	80.2	1.7e-194	681.4	tRNA-dihydrouridine(16/17) synthase [NAD(P)(+)]-like	PE 4	NA	NA	NA	NA	GO:0050660	flavin adenine dinucleotide binding	NA	NA
Rri01g0914.1	A0A2I4GM93	80.2	1.3e-132	475.3	probable 2-oxoglutarate-dependent dioxygenase At3g49630 isoform X2	PE 3	NA	NA	NA	NA	GO:0046872	metal ion binding	NA	NA
Rri01g0916.1	A0A2P1AF49	88.5	4.3e-55	216.5	SUMO-conjugating protein SCE1	PE 2	NA	NA	NA	NA	GO:0019789	SUMO transferase activity	NA	NA
Rri01g0942.1	A0A2R6R5L8	82.3	4.1e-276	953	NA	PE 4	NA	NA	NA	NA	NA	NA	GO:0016021	integral component of membrane
Rri01g0949.1	A0A2R6R5M6	80.8	0	1694.5	Actin cytoskeleton-regulatory complex protein	PE 4	NA	NA	NA	NA	NA	NA	NA	NA
Rri01g0950.1	A0A2R6R5M0	84.6	1.6e-118	428.3	3-ketodihydrosphingosine reductase	PE 4	NA	NA	NA	NA	NA	NA	NA	NA
Rri01g0953.1	A0A2R6R5L7	82.2	9.9e-43	175.3	Phosphoglycerate mutase-like protein	PE 4	NA	NA	NA	NA	GO:0003824	catalytic activity	NA	NA
Rri01g0959.1	A0A2R6R5M3	80.5	6.5e-194	679.5	Patatin	PE 3	3.1.1.-	IEA	GO:0016042	lipid catabolic process	GO:0016787	hydrolase activity	NA	NA
Rri01g0962.1	A0A2R6R5L6	80.4	7.5e-180	632.9	Patatin	PE 3	3.1.1.-	IEA	GO:0016042	lipid catabolic process	GO:0016787	hydrolase activity	NA	NA
Rri01g0963.1	A0A2R6R5L6	82.7	6.2e-189	662.9	Patatin	PE 3	3.1.1.-	IEA	GO:0016042	lipid catabolic process	GO:0016787	hydrolase activity	NA	NA
Rri01g0965.1	A0A2R6R6D4	84.1	4.1e-159	563.5	Peroxidase	PE 3	1.11.1.7	IEA	GO:0042744	hydrogen peroxide catabolic process	GO:0004601	peroxidase activity	GO:0005576	extracellular region
Rri01g0977.1	A0A2R6R6D8	84.7	7.7e-278	958.7	L-ascorbate oxidase	PE 4	NA	NA	NA	NA	GO:0005507	copper ion binding	NA	NA
Rri01g0979.1	A0A2G5E9A9	82	2e-49	197.6	NA	PE 4	NA	IEA	GO:0006914	autophagy	NA	NA	NA	NA
Rri01g0995.1	A0A2R6RL83	82.9	1.6e-180	634.8	GDSL esterase/lipase	PE 3	NA	NA	NA	NA	GO:0016788	hydrolase activity, acting on ester bonds	NA	NA
Rri01g1030.1	T2DLN9	88.7	5.9e-149	529.6	RACK1	PE 2	NA	NA	NA	NA	NA	NA	NA	NA
Rri01g1032.1	A0A2R6QHV4	88.7	9.7e-230	798.5	Beta-glucosidase	PE 3	NA	IEA	GO:0005975	carbohydrate metabolic process	GO:0004553	hydrolase activity, hydrolyzing O-glycosyl compounds	GO:0016021	integral component of membrane
Rri01g1036.1	A0A2R6QIF1	82.3	4.5e-124	446.8	Aquaporin TIP3-2 like	PE 3	NA	NA	NA	NA	GO:0015267	channel activity	GO:0016021	integral component of membrane
Rri01g1038.1	A0A2R6QIE5	80.9	1.7e-72	275	3,4-dihydroxy-2-butanone kinase	PE 4	NA	IEA	GO:0006071	glycerol metabolic process	GO:0004371	glycerone kinase activity	NA	NA
Rri01g1043.1	A0A2R6QHF1	87.5	2.5e-214	747.3	Dihydropyrimidine dehydrogenase	PE 4	NA	NA	NA	NA	GO:0016627	oxidoreductase activity, acting on the CH-CH group of donors	GO:0005737	cytoplasm
Rri01g1068.1	A0A068TSM5	85.9	6.4e-125	449.5	NA	PE 4	NA	NA	NA	NA	NA	NA	NA	NA
Rri01g1069.1	A0A0A0QYC5	80	1.9e-282	974.2	Auxin efflux carrier component	PE 2	NA	IEA	GO:0055085	transmembrane transport	NA	NA	GO:0016021	integral component of membrane
Rri01g1076.1	A0A1V0QT70	85	5.1e-75	283.1	MFT2	PE 2	NA	NA	NA	NA	NA	NA	NA	NA
Rri01g1082.1	A0A2R6PCT6	81.5	4.9e-269	929.5	Aluminum-activated malate transporter like	PE 4	NA	IEA	GO:0015743	malate transport	NA	NA	GO:0016021	integral component of membrane
Rri01g1088.1	A0A2R6S2L1	86.2	2.6e-228	793.9	Lipopolysaccharide core biosynthesis mannosyltransferase	PE 4	NA	NA	NA	NA	GO:0016757	transferase activity, transferring glycosyl groups	GO:0016021	integral component of membrane
Rri01g1090.1	A0A0X8DT85	82.3	3.9e-157	557	Peroxidase	PE 2	1.11.1.7	IEA	GO:0006979	response to oxidative stress	GO:0020037	heme binding	GO:0005576	extracellular region
Rri01g1096.1	A0A2R6S2L0	92.1	6.2e-276	952.2	CDK5RAP1-like protein	PE 4	NA	IEA	GO:0006400	tRNA modification	GO:0016740	transferase activity	NA	NA
Rri01g1098.1	A0A2R6S2M4	91	0	1662.5	Beta-galactosidase	PE 3	3.2.1.23	IEA	GO:0005975	carbohydrate metabolic process	GO:0004565	beta-galactosidase activity	NA	NA
Rri01g1099.1	A0A2K9VP30	85.7	2.6e-49	197.2	Thioredoxin	PE 2	NA	IEA	GO:0006662	glycerol ether metabolic process	GO:0015035	protein disulfide oxidoreductase activity	GO:0005623	cell
Rri01g1117.1	A0A2R6QI87	84.8	9.3e-127	455.7	BRO1 domain-containing protein	PE 4	NA	NA	NA	NA	NA	NA	NA	NA
Rri01g1126.1	I7F760	86.9	4e-236	820.1	Betaine-aldehyde dehydrogenase	PE 2	NA	NA	NA	NA	GO:0016620	oxidoreductase activity, acting on the aldehyde or oxo group of donors, NAD or NADP as acceptor	NA	NA
Rri01g1127.1	I7F760	92.3	4.3e-258	892.9	Betaine-aldehyde dehydrogenase	PE 2	NA	NA	NA	NA	GO:0016620	oxidoreductase activity, acting on the aldehyde or oxo group of donors, NAD or NADP as acceptor	NA	NA
Rri01g1135.1	A0A2R6QHB5	86.1	3.1e-250	866.7	COBRA-like protein	PE 3	NA	IEA	GO:0010215	cellulose microfibril organization	NA	NA	GO:0031225	anchored component of membrane
Rri01g1137.1	A0A2R6R8W3	95	9.8e-134	478.8	Ribosome biogenesis protein	PE 4	NA	IEA	GO:0042254	ribosome biogenesis	GO:0005525	GTP binding	GO:0005634	nucleus
Rri01g1160.1	A0A1D9CFQ3	88.7	7.9e-132	472.6	Transcription factor BHLH044 (Fragment)	PE 2	NA	IEA	GO:0006355	regulation of transcription, DNA-templated	GO:0046983	protein dimerization activity	NA	NA
Rri01g1177.1	Q6V914	91.9	0	1749.9	Plasma membrane ATPase	PE 2	7.1.2.1	IEA	GO:0120029	proton export across plasma membrane	GO:0005524	ATP binding	GO:0005886	plasma membrane
Rri01g1181.1	A0A314YL02	85.7	4.6e-243	843.2	LRR receptor-like serine/threonine-protein kinase FEI 2 isoform X1	PE 3	NA	NA	NA	NA	GO:0005524	ATP binding	GO:0016021	integral component of membrane
Rri01g1192.1	A7YVW1	90.4	0	1029.2	p5CDH1	PE 2	NA	NA	NA	NA	GO:0016620	oxidoreductase activity, acting on the aldehyde or oxo group of donors, NAD or NADP as acceptor	GO:0005739	mitochondrion
Rri01g1196.1	A0A2R6PMN3	85	7.1e-245	849	Peptidyl-prolyl cis-trans isomerase	PE 4	NA	IEA	GO:0006457	protein folding	GO:0003755	peptidyl-prolyl cis-trans isomerase activity	GO:0009506	plasmodesma
Rri01g1208.1	A0A2R6PE26	84.7	7.9e-185	649	F-box/kelch-repeat protein	PE 4	NA	NA	NA	NA	NA	NA	NA	NA
Rri01g1210.1	A0A2R6PU77	81.3	3e-123	444.1	Microtubule-associated protein RP/EB family member 1B like	PE 4	NA	NA	NA	NA	GO:0008017	microtubule binding	GO:0005874	microtubule
Rri01g1211.1	A0A2R6PEA8	80.1	1.8e-81	304.7	HVA22-like protein	PE 3	NA	NA	NA	NA	NA	NA	GO:0016021	integral component of membrane
Rri01g1217.1	A0A1D9CFJ3	88	4.7e-101	370.2	Transcription factor BHLH039 (Fragment)	PE 2	NA	NA	NA	NA	GO:0046983	protein dimerization activity	NA	NA
Rri01g1225.1	A0A2R6QH09	86.2	0	1123.6	Methyltransferase	PE 4	NA	NA	NA	NA	GO:0008168	methyltransferase activity	GO:0016021	integral component of membrane
Rri01g1226.1	A0A2R6PES7	82.3	5.8e-160	566.6	Activating signal cointegrator 1 like	PE 4	NA	IEA	GO:0006355	regulation of transcription, DNA-templated	GO:0008270	zinc ion binding	GO:0005634	nucleus
Rri01g1227.1	A0A2R6QH11	81.6	4.8e-175	616.7	NAD(P)-dependent glyceraldehyde-3-phosphate dehydrogenase	PE 4	NA	NA	NA	NA	NA	NA	NA	NA
Rri01g1253.1	B7FMQ2	90.4	2.2e-72	274.2	Peptidyl-prolyl cis-trans isomerase	PE 2	5.2.1.8	NA	NA	NA	GO:0003755	peptidyl-prolyl cis-trans isomerase activity	NA	NA
Rri01g1265.1	W0D842	82.5	1.8e-252	874.4	Non-specific serine/threonine protein kinase	PE 2	2.7.11.1	NA	NA	NA	GO:0005524	ATP binding	NA	NA
Rri01g1279.1	A0A068V3D3	81.5	1.3e-79	298.5	NA	PE 4	NA	NA	NA	NA	NA	NA	NA	NA
Rri01g1281.1	A0A068V608	80.7	5.1e-85	317	NA	PE 4	NA	IEA	GO:0016226	iron-sulfur cluster assembly	GO:0005506	iron ion binding	NA	NA
Rri01g1285.1	A0A2R6PCF1	86.4	8.9e-195	682.2	Agmatine deiminase	PE 3	NA	IEA	GO:0009446	putrescine biosynthetic process	GO:0004668	protein-arginine deiminase activity	NA	NA
Rri01g1304.1	A0A2R6QH56	84.4	3.1e-36	153.7	LYR motif-containing protein	PE 3	NA	NA	NA	NA	NA	NA	NA	NA
Rri01g1314.1	A0A2R6PUA8	80.7	0	1204.5	Diacylglycerol kinase	PE 3	2.7.1.107	IEA	GO:0035556	intracellular signal transduction	GO:0005524	ATP binding	GO:0016021	integral component of membrane
Rri01g1325.1	A0A2R6QH73	93.4	0	1657.9	Chaperone protein like	PE 3	NA	IEA	GO:0019538	protein metabolic process	GO:0005524	ATP binding	NA	NA
Rri01g1326.1	A9ZMJ6	96.3	7e-270	932.2	Flavonoid 3-hydroxylase (Fragment)	PE 2	NA	NA	NA	NA	GO:0004497	monooxygenase activity	GO:0016021	integral component of membrane
Rri01g1328.1	X5IEF3	84.8	2.6e-253	877.1	Flavonoid 3-hydroxylase	PE 2	NA	NA	NA	NA	GO:0005506	iron ion binding	GO:0016021	integral component of membrane
Rri01g1345.1	A0A2R6QH91	82.1	3.6e-186	653.7	Presenilin	PE 3	3.4.23.-	IEA	GO:0007219	Notch signaling pathway	GO:0004190	aspartic-type endopeptidase activity	GO:0000139	Golgi membrane
Rri01g1347.1	A0A2R6QH86	82.4	0	1031.9	Replication protein A subunit	PE 3	NA	IEA	GO:0006310	DNA recombination	GO:0046872	metal ion binding	GO:0005634	nucleus
Rri01g1348.1	A0A2R6PD75	85.9	1.9e-201	704.5	Glycerophosphodiester phosphodiesterase	PE 4	NA	IEA	GO:0006629	lipid metabolic process	GO:0008081	phosphoric diester hydrolase activity	NA	NA
Rri01g1389.1	D7SIN7	85.5	1.9e-153	544.7	NA	PE 4	NA	IBA	GO:0033345	asparagine catabolic process via L-aspartate	GO:0008798	beta-aspartyl-peptidase activity	GO:0005737	cytoplasm
Rri01g1403.1	A0A2R6QHB7	86.8	1.4e-262	907.9	GDP-fucose protein O-fucosyltransferase protein	PE 4	NA	IEA	GO:0006004	fucose metabolic process	GO:0016757	transferase activity, transferring glycosyl groups	GO:0016021	integral component of membrane
Rri01g1441.1	A0A2R6S2F3	85.5	6.1e-123	443	NAD(P)H dehydrogenaseFQR1-like	PE 4	NA	NA	NA	NA	GO:0010181	FMN binding	NA	NA
Rri01g1444.1	A0A2R6S2F4	83.8	4.5e-155	550.1	BES1/BZR1 protein	PE 4	NA	IEA	GO:0009742	brassinosteroid mediated signaling pathway	GO:0003700	DNA-binding transcription factor activity	NA	NA
Rri01g1445.1	A0A2R6S2E3	84	5.9e-222	772.7	Multidrug resistance protein	PE 4	NA	IEA	GO:0055085	transmembrane transport	NA	NA	GO:0016021	integral component of membrane
Rri01g1446.1	A0A2R6S2E3	87.3	2.8e-232	807	Multidrug resistance protein	PE 4	NA	IEA	GO:0055085	transmembrane transport	NA	NA	GO:0016021	integral component of membrane
Rri01g1453.1	F6GX00	81.5	8.3e-158	559.3	Hexosyltransferase	PE 3	2.4.1.-	NA	NA	NA	GO:0016757	transferase activity, transferring glycosyl groups	GO:0005794	Golgi apparatus
Rri01g1462.1	A0A2R6R5R0	80.6	2.2e-288	993.8	Mesocentin like	PE 4	NA	NA	NA	NA	NA	NA	NA	NA
Rri01g1468.1	A0A2R6RL86	84.6	1.8e-159	564.7	Oxygen-evolving enhancer protein like	PE 4	NA	IEA	GO:0010207	photosystem II assembly	GO:0010242	oxygen evolving activity	GO:0009654	photosystem II oxygen evolving complex
Rri01g1485.1	A0A2R6PCN4	80.9	2.1e-73	278.1	Autophagy-related protein	PE 4	NA	NA	NA	NA	NA	NA	NA	NA
Rri01g1491.1	A0A2R6QI82	84	6.4e-76	286.2	Histone deacetylase	PE 4	NA	NA	NA	NA	GO:0016787	hydrolase activity	NA	NA
Rri01g1494.1	A0A2R6QI90	82.5	5.4e-288	992.6	Protein DENND6A like	PE 4	NA	NA	NA	NA	GO:0017112	Rab guanyl-nucleotide exchange factor activity	NA	NA
Rri01g1496.1	A0A2R6QI65	87.9	0	1661.4	DNA mismatch repair protein	PE 3	NA	IEA	GO:0006290	pyrimidine dimer repair	GO:0005524	ATP binding	GO:0005886	plasma membrane
Rri01g1509.1	F6GTI2	83.1	2.3e-113	411.4	NA	PE 4	NA	IBA	GO:0006367	transcription initiation from RNA polymerase II promoter	GO:0003682	chromatin binding	GO:0005669	transcription factor TFIID complex
Rri01g1526.1	A0A2R6QI73	83.7	0	1152.1	AC transposase	PE 4	NA	NA	NA	NA	GO:0003677	DNA binding	NA	NA
Rri01g1541.1	A0A2J6K2K0	82.2	7.5e-158	559.7	RNA helicase	PE 3	3.6.4.13	NA	NA	NA	GO:0004386	helicase activity	NA	NA
Rri01g1554.1	A0A2I4E6C4	82.5	0	1082.8	uridine-cytidine kinase C-like isoform X1	PE 4	NA	NA	NA	NA	GO:0016301	kinase activity	GO:0016021	integral component of membrane
Rri01g1586.1	A0A2R6PCL7	85.1	0	1159.8	Dol-P-ManMan(7)GlcNAc(2)-PP-Dol alpha-1,6-mannosyltransferase	PE 4	NA	NA	NA	NA	GO:0016757	transferase activity, transferring glycosyl groups	GO:0016021	integral component of membrane
Rri01g1604.1	A0A2R6P3R7	81.8	0	2116.7	Zinc finger protein like	PE 4	NA	NA	NA	NA	GO:0008270	zinc ion binding	NA	NA
Rri01g1609.1	A0A2R6QID2	84.3	1.5e-100	368.2	Transcription factor like	PE 4	NA	NA	NA	NA	GO:0008375	acetylglucosaminyltransferase activity	GO:0016021	integral component of membrane
Rri01g1629.1	A0A2R6S2M8	89.3	1.4e-58	228.4	1-deoxy-D-xylulose-5-phosphate synthase	PE 4	NA	NA	NA	NA	NA	NA	NA	NA
Rri01g1640.1	A0A2R6QD44	83.5	0	1239.2	UPF0261 protein like	PE 4	NA	NA	NA	NA	GO:0003824	catalytic activity	NA	NA
Rri01g1659.1	C7A7X6	81.9	2.3e-210	734.2	Endo-beta-mannanase	PE 2	NA	IEA	GO:0005975	carbohydrate metabolic process	GO:0004553	hydrolase activity, hydrolyzing O-glycosyl compounds	NA	NA
Rri01g1662.1	Q8L6D1	98.8	8.5e-200	698.7	Dihydroflavonol reductase (Fragment)	PE 2	NA	NA	NA	NA	GO:0050662	coenzyme binding	GO:0016021	integral component of membrane
Rri01g1665.1	A0A2R6S2I4	88.7	1.1e-98	362.1	Pheophytinase	PE 4	NA	NA	NA	NA	NA	NA	GO:0009941	chloroplast envelope
Rri01g1666.1	A0A2R6S2I4	89.4	2.8e-66	253.8	Pheophytinase	PE 4	NA	NA	NA	NA	GO:0016787	hydrolase activity	GO:0009941	chloroplast envelope
Rri01g1668.1	A0A2R6S2I0	86.3	3.5e-77	290.4	Phosphopantetheine adenylyltransferase	PE 4	NA	IEA	GO:0009651	response to salt stress	GO:0004595	pantetheine-phosphate adenylyltransferase activity	GO:0005829	cytosol
Rri01g1672.1	A0A2R6PAL2	84.4	0	1030.8	ATPase family AAA domain-containing protein	PE 3	NA	IEA	GO:0007005	mitochondrion organization	GO:0005524	ATP binding	GO:0005739	mitochondrion
Rri01g1676.1	A0A2R6R5W1	82.3	1.5e-99	365.2	Epoxide hydrolase	PE 4	NA	NA	NA	NA	GO:0016787	hydrolase activity	NA	NA
Rri01g1677.1	A0A2R6R5W1	83.4	3.4e-147	523.9	Epoxide hydrolase	PE 4	NA	NA	NA	NA	GO:0016787	hydrolase activity	NA	NA
Rri01g1682.1	A0A2R6S2H6	99.1	3.6e-59	229.9	ADP-ribosylation factor-like protein	PE 3	NA	NA	NA	NA	GO:0005525	GTP binding	NA	NA
Rri01g1693.1	A0A2R6QYS7	83.2	7.8e-104	379.4	UvrABC system protein like	PE 4	NA	IEA	GO:0007140	male meiotic nuclear division	NA	NA	NA	NA
Rri01g1705.1	A0A2J6M118	83.5	0	1084.7	Succinate dehydrogenase [ubiquinone] flavoprotein subunit, mitochondrial	PE 3	1.3.5.1	IEA	GO:0006099	tricarboxylic acid cycle	GO:0008177	succinate dehydrogenase (ubiquinone) activity	GO:0005743	mitochondrial inner membrane
Rri01g1707.1	A0A1R3IP81	81	1.4e-191	671.8	Cytochrome P450	PE 3	NA	NA	NA	NA	GO:0004497	monooxygenase activity	NA	NA
Rri01g1712.1	B9HEW0	80.2	0	1179.5	NA	PE 4	NA	IBA	GO:0044030	regulation of DNA methylation	GO:0008094	DNA-dependent ATPase activity	GO:0005634	nucleus
Rri01g1728.1	A0A2R6S2F6	82.4	4.6e-218	760	U2 snRNP auxiliary factor large subunit	PE 3	NA	IEA	GO:0008380	RNA splicing	GO:0003723	RNA binding	GO:0005634	nucleus
Rri01g1749.1	A0A2R6R5H2	87.3	2.2e-140	501.1	Queuosine salvage protein	PE 3	NA	IEA	GO:0006400	tRNA modification	NA	NA	NA	NA
Rri01g1751.1	A0A2R6PA92	96.5	1.4e-77	291.6	Casein kinase II subunit alpha-4 like	PE 3	NA	NA	NA	NA	GO:0004674	protein serine/threonine kinase activity	NA	NA
Rri01g1756.1	A0A2R6R5E9	84.4	2.5e-296	1020.4	BTB/POZ domain-containing protein	PE 3	NA	NA	NA	NA	NA	NA	NA	NA
Rri01g1759.1	A0A2R6RKZ6	84.6	4.9e-160	566.6	Calcium-transporting ATPase	PE 3	7.2.2.10	NA	NA	NA	GO:0005516	calmodulin binding	GO:0016021	integral component of membrane
Rri01g1760.1	A0A371EZT3	85.7	0	1729.5	Calcium-transporting ATPase	PE 3	7.2.2.10	NA	NA	NA	GO:0005388	calcium-transporting ATPase activity	GO:0016021	integral component of membrane
Rri01g1761.1	A0A2R6RL34	84.8	8.5e-134	479.2	Eukaryotic porin/Tom40 protein	PE 4	NA	NA	NA	NA	GO:0008308	voltage-gated anion channel activity	GO:0005741	mitochondrial outer membrane
Rri01g1762.1	A0A1S4D5V1	96.6	1.5e-73	278.1	60S ribosomal protein L26-1-like	PE 3	NA	IEA	GO:0006412	translation	GO:0003735	structural constituent of ribosome	GO:0015934	large ribosomal subunit
Rri01g1797.1	A0A2R6R5B1	80.9	9.7e-144	512.7	DUF21 domain-containing protein	PE 4	NA	NA	NA	NA	NA	NA	GO:0016021	integral component of membrane
Rri01g1803.1	Q8H932	97.8	7.2e-260	898.7	Tubulin alpha chain	PE 2	NA	IEA	GO:0007017	microtubule-based process	GO:0005200	structural constituent of cytoskeleton	GO:0005737	cytoplasm
Rri01g1805.1	A0A2R6RKU8	80.4	0	1657.5	Leucine-rich repeat receptor-like serine/threonine-protein kinase	PE 3	NA	NA	NA	NA	GO:0004672	protein kinase activity	GO:0016021	integral component of membrane
Rri01g1812.1	A0A103YGY7	83.9	2.1e-152	541.2	Aminotransferase, class V/Cysteine desulfurase	PE 4	NA	IEA	GO:0044571	[2Fe-2S] cluster assembly	GO:0008483	transaminase activity	NA	NA
Rri01g1813.1	A0A2R6S133	93.1	2.7e-70	267.3	Organellar oligopeptidase	PE 3	NA	NA	NA	NA	GO:0004222	metalloendopeptidase activity	GO:0016021	integral component of membrane
Rri01g1814.1	A0A2R6RKS5	83.7	3.6e-289	996.5	Organellar oligopeptidase	PE 3	NA	NA	NA	NA	GO:0004222	metalloendopeptidase activity	GO:0016021	integral component of membrane
Rri01g1835.1	A0A218KGU8	80.7	8.1e-175	615.9	Fructokinase 4	PE 2	2.7.1.4	NA	NA	NA	GO:0008865	fructokinase activity	NA	NA
Rri01g1842.1	A0A2R6RU68	87.5	1.3e-226	788.5	Protease Do-like	PE 4	NA	NA	NA	NA	GO:0004252	serine-type endopeptidase activity	NA	NA
Rri01g1844.1	A0A0S2SPW0	86.1	1.1e-107	392.1	Transcription factor MYB4 (Fragment)	PE 2	NA	NA	NA	NA	GO:0003677	DNA binding	NA	NA
Rri01g1853.1	A0A2R6RYG4	85	2e-163	578.2	Protein-lysine N-methyltransferase CEY00_Acc02226	PE 3	2.1.1.-	NA	NA	NA	GO:0016279	protein-lysine N-methyltransferase activity	GO:0005737	cytoplasm
Rri01g1861.1	A0A2R6RYE3	83.8	5.5e-199	696.4	Leaf rust 10 disease-resistance locus receptor-like protein kinase	PE 4	NA	NA	NA	NA	GO:0004672	protein kinase activity	GO:0016021	integral component of membrane
Rri01g1863.1	A0A2I4HTY2	84.1	1.8e-144	514.6	delta(7)-sterol-C5(6)-desaturase-like	PE 3	NA	IEA	GO:0008610	lipid biosynthetic process	GO:0005506	iron ion binding	GO:0016021	integral component of membrane
Rri01g1866.1	I7FFR6	82.1	2.5e-246	854	Hexose transporter	PE 2	NA	NA	NA	NA	GO:0022857	transmembrane transporter activity	GO:0016021	integral component of membrane
Rri01g1870.1	A0A2R6RYF1	81.8	1.3e-200	701.8	Mannose-6-phosphate isomerase	PE 3	NA	IEA	GO:0009298	GDP-mannose biosynthetic process	GO:0004476	mannose-6-phosphate isomerase activity	NA	NA
Rri01g1871.1	A0A2R6RYE0	94.8	1e-98	362.1	40S ribosomal protein S7	PE 3	NA	IEA	GO:0006412	translation	GO:0003735	structural constituent of ribosome	GO:0005840	ribosome
Rri01g1874.1	M5WPJ9	87.7	6.9e-60	232.6	NA	PE 4	NA	IEA	GO:0009817	defense response to fungus, incompatible interaction	NA	NA	GO:0016592	mediator complex
Rri01g1876.1	A0A2R6RKN5	81	9.5e-248	858.6	Cytokinin hydroxylase	PE 4	NA	NA	NA	NA	GO:0016705	oxidoreductase activity, acting on paired donors, with incorporation or reduction of molecular oxygen	NA	NA
Rri01g1879.1	A0A067K2Y2	87.9	2.8e-260	900.2	3-ketoacyl-CoA synthase	PE 3	2.3.1.-	IEA	GO:0006633	fatty acid biosynthetic process	GO:0016747	transferase activity, transferring acyl groups other than amino-acyl groups	GO:0016021	integral component of membrane
Rri01g1882.1	A0A2R6RYE0	94.8	1e-98	362.1	40S ribosomal protein S7	PE 3	NA	IEA	GO:0006412	translation	GO:0003735	structural constituent of ribosome	GO:0005840	ribosome
Rri01g1883.1	A0A2R6RYF1	82.1	3.3e-201	703.7	Mannose-6-phosphate isomerase	PE 3	NA	IEA	GO:0009298	GDP-mannose biosynthetic process	GO:0004476	mannose-6-phosphate isomerase activity	NA	NA
Rri01g1887.1	I7FFR6	83.6	1.5e-248	861.3	Hexose transporter	PE 2	NA	NA	NA	NA	GO:0022857	transmembrane transporter activity	GO:0016021	integral component of membrane
Rri01g1888.1	A0A2R6PA29	83.1	6.5e-86	319.7	Delta(7)-sterol-C5(6)-desaturase	PE 3	NA	IEA	GO:0008610	lipid biosynthetic process	GO:0016491	oxidoreductase activity	GO:0016021	integral component of membrane
Rri01g1900.1	A0A2R6RUF0	80.1	0	1050.4	Translation initiation factor eIF-2B subunit delta like	PE 3	NA	NA	NA	NA	GO:0003743	translation initiation factor activity	NA	NA
Rri01g1909.1	A0A1S5R3C2	90.2	4e-256	886.3	Tryptophan synthase beta chain 3	PE 2	4.2.1.20	NA	NA	NA	GO:0030170	pyridoxal phosphate binding	NA	NA
Rri01g1916.1	A0A2R6RYE2	83.4	2.9e-257	890.2	Alpha-1,3-glucosyltransferase	PE 3	2.4.1.-	IEA	GO:0006488	dolichol-linked oligosaccharide biosynthetic process	GO:0042281	dolichyl pyrophosphate Man9GlcNAc2 alpha-1,3-glucosyltransferase activity	GO:0016021	integral component of membrane
Rri01g1917.1	A0A067K2Y2	87.9	4.7e-260	899.4	3-ketoacyl-CoA synthase	PE 3	2.3.1.-	IEA	GO:0006633	fatty acid biosynthetic process	GO:0016747	transferase activity, transferring acyl groups other than amino-acyl groups	GO:0016021	integral component of membrane
Rri01g1918.1	A0A2R6P9Y0	80.1	2.7e-242	840.5	Cytokinin hydroxylase	PE 4	NA	NA	NA	NA	GO:0020037	heme binding	NA	NA
Rri01g1920.1	M5WPJ9	87.7	6.9e-60	232.6	NA	PE 4	NA	IEA	GO:0009817	defense response to fungus, incompatible interaction	NA	NA	GO:0016592	mediator complex
Rri01g1924.1	A0A2R6RYE2	83	1.1e-256	888.3	Alpha-1,3-glucosyltransferase	PE 3	2.4.1.-	IEA	GO:0006488	dolichol-linked oligosaccharide biosynthetic process	GO:0042281	dolichyl pyrophosphate Man9GlcNAc2 alpha-1,3-glucosyltransferase activity	GO:0016021	integral component of membrane
Rri01g1926.1	Q1AP39	93.5	2.8e-134	480.7	14-3-3 protein	PE 2	NA	NA	NA	NA	GO:0019904	protein domain specific binding	NA	NA
Rri01g1930.1	A0A2R6PAF3	90.3	1.1e-237	825.1	Sodium-coupled neutral amino acid transporter like	PE 4	NA	NA	NA	NA	NA	NA	GO:0016021	integral component of membrane
Rri01g1931.1	A0A2R6RYJ0	89.2	7.2e-106	386	UPF0548 protein	PE 4	NA	NA	NA	NA	NA	NA	NA	NA
Rri01g1933.1	A0A2R6S076	83.2	3.7e-81	303.9	NA	PE 4	NA	NA	NA	NA	NA	NA	NA	NA
Rri01g1937.1	A0A2R6RYI4	85.5	1.9e-251	870.9	GDP-fucose protein O-fucosyltransferase protein	PE 4	NA	IEA	GO:0006004	fucose metabolic process	GO:0016757	transferase activity, transferring glycosyl groups	GO:0016021	integral component of membrane
Rri01g1944.1	A0A164ZDF4	93.9	0	1085.5	NA	PE 4	NA	NA	NA	NA	GO:0016887	ATPase activity	NA	NA
Rri01g1945.1	A0A2R6RKI1	84.9	1.5e-236	821.2	Ultraviolet-B receptor like	PE 4	NA	NA	NA	NA	NA	NA	NA	NA
Rri01g1949.1	A0A2I0JA21	81.2	2.4e-116	421	NA	PE 4	NA	IEA	GO:0006629	lipid metabolic process	GO:0016627	oxidoreductase activity, acting on the CH-CH group of donors	GO:0016021	integral component of membrane
Rri01g1950.1	A0A2R6RUD3	89.3	0	1070.5	tRNA (guanine(26)-N(2))-dimethyltransferase	PE 3	2.1.1.216	NA	NA	NA	GO:0004809	tRNA (guanine-N2-)-methyltransferase activity	NA	NA
Rri01g1955.1	A0A2R6RYJ3	86	7.7e-147	522.7	Solute carrier family 25 member like	PE 3	NA	NA	NA	NA	GO:0022857	transmembrane transporter activity	GO:0016021	integral component of membrane
Rri01g1956.1	A0A2R6RUD8	83.3	4.6e-91	336.7	NA	PE 4	NA	NA	NA	NA	NA	NA	NA	NA
Rri01g1958.1	A0A2R6RYJ4	83.1	0	1057.4	ABC transporter B family member 27 like	PE 4	NA	NA	NA	NA	GO:0005524	ATP binding	GO:0016021	integral component of membrane
Rri01g1970.1	A0A2R6P9M6	83.5	5e-122	439.9	F-box protein	PE 4	NA	NA	NA	NA	NA	NA	NA	NA
Rri01g1977.1	A0A314Y5E3	84.5	3.3e-275	949.9	Hexosyltransferase	PE 3	2.4.1.-	IEA	GO:0071555	cell wall organization	GO:0047262	polygalacturonate 4-alpha-galacturonosyltransferase activity	GO:0016021	integral component of membrane
Rri01g1978.1	A0A2Z7B020	80.6	0	1169.8	NA	PE 3	NA	IEA	GO:0019538	protein metabolic process	GO:0005524	ATP binding	GO:0005737	cytoplasm
Rri01g1979.1	B9SJA3	89.5	1.6e-136	488	NA	PE 4	NA	NA	NA	NA	NA	NA	NA	NA
Rri01g1981.1	A0A2R6RKE2	80.6	9.5e-127	455.7	RING finger protein	PE 4	NA	NA	NA	NA	GO:0046872	metal ion binding	GO:0016021	integral component of membrane
Rri01g1983.1	A0A2R6RYQ9	83.5	2.3e-207	724.2	Phosphatidylinositol 3,4,5-trisphosphate 3-phosphatase and protein-tyrosine-phosphatase	PE 4	NA	NA	NA	NA	GO:0008138	protein tyrosine/serine/threonine phosphatase activity	NA	NA
Rri01g1987.1	A0A2R6RUK4	81.5	1.9e-273	944.1	Protein ENHANCED DISEASE RESISTANCE like	PE 4	NA	NA	NA	NA	NA	NA	NA	NA
Rri01g1992.1	A0A2R6RYN9	80.3	0	2343.9	ARF guanine-nucleotide exchange factor GNOM like	PE 4	NA	IEA	GO:0032012	regulation of ARF protein signal transduction	GO:0005086	ARF guanyl-nucleotide exchange factor activity	NA	NA
Rri01g1997.1	A0A2R6RUH2	91.3	9.2e-107	389	Vesicle transport v-SNARE like	PE 4	NA	IEA	GO:0016192	vesicle-mediated transport	GO:0005484	SNAP receptor activity	GO:0005794	Golgi apparatus
Rri01g1999.1	D7SXF6	89.2	6.6e-175	615.9	Pectinesterase	PE 4	3.1.1.11	IBA	GO:0045490	pectin catabolic process	GO:0030599	pectinesterase activity	NA	NA
Rri01g2003.1	A0A2R6RYQ0	80.1	3.9e-135	483.8	SPX domain-containing protein	PE 4	NA	IEA	GO:0016036	cellular response to phosphate starvation	NA	NA	NA	NA
Rri01g2004.1	Q9ZPL5	82.2	1.2e-208	728.8	Cystathionine gamma-synthase	PE 1	NA	NA	NA	NA	GO:0003824	catalytic activity	NA	NA
Rri01g2009.1	A0A2R6RUJ0	84.6	6.4e-260	899	KH domain-containing protein	PE 4	NA	NA	NA	NA	GO:0003723	RNA binding	NA	NA
Rri01g2012.1	A0A2R6RUJ3	82.7	1.2e-122	442.2	Lipoate-protein ligase A	PE 4	NA	IEA	GO:0006464	cellular protein modification process	GO:0016874	ligase activity	NA	NA
Rri01g2020.1	A0A1S3UM65	95.8	7.1e-58	225.7	60S ribosomal protein L34	PE 4	NA	IEA	GO:0006412	translation	GO:0003735	structural constituent of ribosome	GO:0005840	ribosome
Rri01g2024.1	A0A2R6RUL9	80.1	3.1e-68	260.8	NAP1-related protein	PE 3	NA	IEA	GO:0006334	nucleosome assembly	NA	NA	GO:0005634	nucleus
Rri01g2025.1	A0A1J1EH37	89.8	0	1325.5	Cullin 3	PE 2	NA	IEA	GO:0006511	ubiquitin-dependent protein catabolic process	GO:0031625	ubiquitin protein ligase binding	NA	NA
Rri01g2027.1	A0A2R6RUL8	99.8	7.5e-265	915.2	Tubulin alpha chain	PE 3	NA	IEA	GO:0007017	microtubule-based process	GO:0003924	GTPase activity	GO:0005874	microtubule
Rri01g2031.1	A0A2R6RUP6	84.7	7.3e-232	805.8	Receptor-like protein kinase	PE 3	NA	NA	NA	NA	GO:0005524	ATP binding	NA	NA
Rri01g2032.1	A0A2R6RYV5	93	8.7e-104	379	Vacuolar protein sorting-associated protein 29	PE 3	NA	IEA	GO:0042147	retrograde transport, endosome to Golgi	NA	NA	GO:0005829	cytosol
Rri01g2045.1	A0A2R6RYS7	86.6	4e-136	486.9	Eukaryotic porin/Tom40 protein	PE 4	NA	NA	NA	NA	GO:0008308	voltage-gated anion channel activity	GO:0005741	mitochondrial outer membrane
Rri01g2046.1	A0A2R6RYW3	88.7	3.1e-145	517.3	Hypersensitive-induced response protein	PE 4	NA	NA	NA	NA	NA	NA	NA	NA
Rri01g2047.1	A0A2C9VZK8	83.9	1.3e-182	641.7	NA	PE 4	NA	IEA	GO:0042254	ribosome biogenesis	GO:0003824	catalytic activity	GO:0005730	nucleolus
Rri01g2055.1	A0A2R6RYR1	90.3	0	1711	Plasma membrane ATPase	PE 3	7.1.2.1	IEA	GO:0120029	proton export across plasma membrane	GO:0005524	ATP binding	GO:0016021	integral component of membrane
Rri01g2058.1	A0A2R6RYT5	86.3	4e-147	523.5	Beta-glucuronosyltransferase	PE 4	NA	NA	NA	NA	GO:0008375	acetylglucosaminyltransferase activity	GO:0016021	integral component of membrane
Rri01g2066.1	A0A2R6RUL5	81.8	0	1877.1	ABC transporter B family member 15 like	PE 4	NA	NA	NA	NA	GO:0005524	ATP binding	GO:0016021	integral component of membrane
Rri01g2069.1	A0A022R2F6	83.8	6.2e-88	326.2	NA	PE 4	NA	NA	NA	NA	GO:0005524	ATP binding	GO:0016021	integral component of membrane
Rri01g2078.1	A0A2R6P9Z7	91.9	2.3e-158	560.8	Protein transport protein SEC13 B like	PE 3	NA	IEA	GO:0015031	protein transport	GO:0005198	structural molecule activity	GO:0030127	COPII vesicle coat
Rri01g2173.1	A0A0D4CZ52	81.1	8.4e-193	676	CYP38-like protein	PE 2	NA	NA	NA	NA	GO:0003755	peptidyl-prolyl cis-trans isomerase activity	GO:0016021	integral component of membrane
Rri01g2175.1	A0A068U0R2	80.9	3.6e-103	377.5	NA	PE 4	NA	IEA	GO:0048564	photosystem I assembly	NA	NA	NA	NA
Rri01g2176.1	A0A251UXL3	81.9	3.1e-190	667.2	Formate dehydrogenase, mitochondrial	PE 3	1.17.1.9	IEA	GO:0042183	formate catabolic process	GO:0008863	formate dehydrogenase (NAD+) activity	GO:0005739	mitochondrion
Rri01g2183.1	A0A2R6RYY4	87.7	1.2e-55	218.4	Proteasome assembly chaperone like	PE 4	NA	NA	NA	NA	NA	NA	GO:0000502	proteasome complex
Rri01g2185.1	A0A2R6RTR8	85.6	1.9e-86	321.2	Universal stress protein A-like protein	PE 4	NA	NA	NA	NA	NA	NA	NA	NA
Rri01g2188.1	A0A068U0Q2	83.8	4.8e-88	326.6	NA	PE 4	NA	NA	NA	NA	GO:0003677	DNA binding	NA	NA
Rri01g2195.1	A0A2R6RTM4	88.5	2.8e-157	557.4	tRNA (adenine(58)-N(1))-methyltransferase	PE 3	2.1.1.220	NA	NA	NA	GO:0016429	tRNA (adenine-N1-)-methyltransferase activity	GO:0031515	tRNA (m1A) methyltransferase complex
Rri01g2197.1	F6HUY0	90.2	3.7e-143	510.4	Isocitrate dehydrogenase [NADP]	PE 3	1.1.1.42	IBA	GO:0006102	isocitrate metabolic process	GO:0004450	isocitrate dehydrogenase (NADP+) activity	GO:0005739	mitochondrion
Rri01g2199.1	A0A2R6RYZ5	85.1	0	1354.3	Polyribonucleotide nucleotidyltransferase	PE 3	NA	IEA	GO:0000957	mitochondrial RNA catabolic process	GO:0004654	polyribonucleotide nucleotidyltransferase activity	GO:0005739	mitochondrion
Rri01g2207.1	M5WRC1	81.2	1.5e-188	661.8	NA	PE 4	NA	IEA	GO:0009814	defense response, incompatible interaction	GO:0005524	ATP binding	GO:0005634	nucleus
Rri01g2218.1	A0A200QWV8	87.2	1.4e-41	171.4	Tetratricopeptide repeat-containing domain	PE 4	NA	NA	NA	NA	NA	NA	GO:0016021	integral component of membrane
Rri01g2223.1	A0A2R6RZ31	80.8	1.2e-281	971.5	Protein kinase	PE 4	NA	NA	NA	NA	GO:0004672	protein kinase activity	NA	NA
Rri01g2225.1	A0A2R6RYZ7	84.8	2.4e-203	710.7	Beta-1,4-mannosyl-glycoprotein like	PE 4	NA	IEA	GO:0006487	protein N-linked glycosylation	GO:0003830	beta-1,4-mannosylglycoprotein 4-beta-N-acetylglucosaminyltransferase activity	GO:0016021	integral component of membrane
Rri01g2232.1	A0A2I4GPG6	85.6	1.2e-97	358.6	Mitochondrial inner membrane protease ATP23	PE 3	3.4.24.-	NA	NA	NA	GO:0004222	metalloendopeptidase activity	NA	NA
Rri01g2235.1	A0A2R6RJK5	88.2	9.7e-166	585.5	Very-long-chain 3-oxoacyl-CoA reductase	PE 3	NA	NA	NA	NA	NA	NA	GO:0016021	integral component of membrane
Rri01g2238.1	A0A2R6P9N0	86	3.3e-143	510.4	Succinate dehydrogenase [ubiquinone] iron-sulfur subunit, mitochondrial	PE 3	1.3.5.1	IEA	GO:0006099	tricarboxylic acid cycle	GO:0046872	metal ion binding	GO:0005743	mitochondrial inner membrane
Rri01g2241.1	A0A2R6RZ27	85.3	4.6e-64	246.5	Metal-binding activator like	PE 4	NA	NA	NA	NA	NA	NA	NA	NA
Rri01g2246.1	Q5ECI7	89.5	1.7e-134	481.5	Mitochondrial prohibitin 1	PE 2	NA	NA	NA	NA	NA	NA	GO:0016020	membrane
Rri01g2247.1	A0A251RPU9	86.8	3.9e-224	780	Putative lysine histidine transporter 1	PE 4	NA	NA	NA	NA	NA	NA	GO:0016021	integral component of membrane
Rri01g2251.1	A0A103XL82	91.4	4e-152	540.4	Cytochrome c1	PE 4	NA	NA	NA	NA	GO:0046872	metal ion binding	NA	NA
Rri01g2252.1	A0A1S3B9R5	92.1	1.3e-253	878.2	T-complex protein 1 subunit epsilon	PE 3	NA	IEA	GO:0006457	protein folding	GO:0005524	ATP binding	GO:0005737	cytoplasm
Rri01g2253.1	A0A1Q3B8F1	81.3	0	1958	NA	PE 4	NA	IEA	GO:0006897	endocytosis	NA	NA	NA	NA
Rri01g2262.1	A0A2R6RZ40	84.4	1.8e-114	414.8	Ribosome-recycling factor like	PE 4	NA	IEA	GO:0006412	translation	NA	NA	NA	NA
Rri01g2267.1	A0A2R6RJY4	86.4	4.4e-250	866.3	Uridine kinase	PE 3	2.7.1.48	IEA	GO:0044211	CTP salvage	GO:0016757	transferase activity, transferring glycosyl groups	NA	NA
Rri01g2270.1	A0A2R6RZ48	80.2	1.6e-88	328.2	Sulfite oxidase	PE 4	NA	IEA	GO:0042128	nitrate assimilation	GO:0016491	oxidoreductase activity	NA	NA
Rri01g2272.1	A0A2R6PFP1	90.1	1.5e-230	801.2	General transcription factor IIH subunit	PE 3	NA	IEA	GO:0006351	transcription, DNA-templated	GO:0003676	nucleic acid binding	GO:0005675	transcription factor TFIIH holo complex
Rri01g2273.1	G7JQF7	83.4	2e-190	667.9	Acyl-CoA dehydrogenase	PE 2	1.3.8.4	NA	NA	NA	GO:0050660	flavin adenine dinucleotide binding	GO:0005739	mitochondrion
Rri01g2286.1	A0A2R6RZ63	95.3	4.8e-139	496.5	60S ribosomal protein like	PE 4	NA	IEA	GO:0042254	ribosome biogenesis	NA	NA	GO:0005840	ribosome
Rri01g2287.1	M4QSQ0	91.7	9.3e-211	735.3	Actin-related protein 2	PE 2	NA	IEA	GO:0034314	Arp2/3 complex-mediated actin nucleation	GO:0005524	ATP binding	GO:0005737	cytoplasm
Rri01g2289.1	A0A2R6R0S1	81.2	9.3e-232	805.4	Regulation of nuclear pre-mRNA domain-containing protein	PE 4	NA	NA	NA	NA	NA	NA	NA	NA
Rri01g2292.1	A0A2R6RJU9	81.2	1.2e-178	628.6	Glycerophosphodiester phosphodiesterase	PE 4	NA	IEA	GO:0006629	lipid metabolic process	GO:0008081	phosphoric diester hydrolase activity	NA	NA
Rri01g2296.1	A0A2R6RZ75	84.3	5e-85	316.6	Translocon-associated protein subunit beta like	PE 4	NA	NA	NA	NA	NA	NA	GO:0016021	integral component of membrane
Rri01g2300.1	A0A200R3Y5	84.1	2.5e-181	637.5	Mitochondrial substrate/solute carrier	PE 3	NA	NA	NA	NA	GO:0022857	transmembrane transporter activity	GO:0016021	integral component of membrane
Rri01g2302.1	A0A385Z817	85.4	1e-242	842	Inducer of CBF3 expression 1	PE 2	NA	NA	NA	NA	GO:0046983	protein dimerization activity	NA	NA
Rri01g2304.1	A0A2R6RZ74	84.5	6.3e-244	845.9	Sialyltransferase-like protein (Fragment)	PE 3	NA	IEA	GO:0006486	protein glycosylation	GO:0008373	sialyltransferase activity	GO:0016021	integral component of membrane
Rri01g2317.1	V9LTS9	93.3	1.8e-206	721.1	Chalcone synthase	PE 2	NA	IEA	GO:0009058	biosynthetic process	GO:0016747	transferase activity, transferring acyl groups other than amino-acyl groups	NA	NA
Rri01g2318.1	A0A2R6RZ86	82.6	1.9e-131	471.5	Phosphoribosyl-ATP pyrophosphatase	PE 4	NA	IEA	GO:0000105	histidine biosynthetic process	GO:0004635	phosphoribosyl-AMP cyclohydrolase activity	NA	NA
Rri01g2320.1	A0A2R6P4Q2	86.8	0	1367.1	Potassium transporter	PE 3	NA	NA	NA	NA	GO:0015079	potassium ion transmembrane transporter activity	GO:0016021	integral component of membrane
Rri01g2322.1	A0A2R6R0V3	81.5	3.4e-105	384	Syntaxin-22 like	PE 4	NA	IEA	GO:0016192	vesicle-mediated transport	NA	NA	GO:0016021	integral component of membrane
Rri01g2323.1	A0A2R6RZ84	83.3	4.4e-139	496.9	NA	PE 4	NA	NA	NA	NA	NA	NA	GO:0016021	integral component of membrane
Rri01g2325.1	A0A2R6R0U9	89.1	1.3e-224	781.6	Probable magnesium transporter	PE 3	NA	NA	NA	NA	GO:0015095	magnesium ion transmembrane transporter activity	GO:0016021	integral component of membrane
Rri01g2328.1	A0A0S3RWA1	92.6	3.9e-192	673.3	NA	PE 4	NA	NA	NA	NA	NA	NA	NA	NA
Rri01g2329.1	A0A200PXY7	82.6	0	1271.9	Acetyl-coenzyme A synthetase	PE 3	6.2.1.1	IEA	GO:0019427	acetyl-CoA biosynthetic process from acetate	GO:0005524	ATP binding	NA	NA
Rri01g2333.1	A0A2R6S2M6	82	5.8e-242	839.3	Aldehyde dehydrogenase	PE 3	NA	IEA	GO:0006081	cellular aldehyde metabolic process	GO:0016620	oxidoreductase activity, acting on the aldehyde or oxo group of donors, NAD or NADP as acceptor	NA	NA
Rri01g2342.1	A0A2R6R5U4	90	6.1e-230	799.3	Transmembrane and coiled-coil domain-containing protein	PE 4	NA	NA	NA	NA	NA	NA	GO:0016021	integral component of membrane
Rri01g2344.1	A0A2R6RIR2	89.8	1.1e-217	758.4	UPF0183 protein	PE 4	NA	NA	NA	NA	NA	NA	GO:0016021	integral component of membrane
Rri01g2345.1	A0A2R6S2N4	81.1	2e-170	601.3	Pectinesterase	PE 4	3.1.1.11	IEA	GO:0045490	pectin catabolic process	GO:0030599	pectinesterase activity	NA	NA
Rri01g2348.1	A0A078I7D8	100	9.3e-61	235.3	V-type proton ATPase proteolipid subunit	PE 3	NA	IEA	GO:0015991	ATP hydrolysis coupled proton transport	GO:0015078	proton transmembrane transporter activity	GO:0033179	proton-transporting V-type ATPase, V0 domain
Rri01g2350.1	A0A2R6R5S1	82.4	7.4e-82	306.2	E3 ubiquitin-protein ligase BRE1-like	PE 4	NA	NA	NA	NA	GO:0016874	ligase activity	NA	NA
Rri01g2351.1	A0A2R6Q2M8	88.4	1.5e-194	681.4	GDP-mannose 4,6 dehydratase	PE 3	NA	IEA	GO:0019673	GDP-mannose metabolic process	GO:0008446	GDP-mannose 4,6-dehydratase activity	NA	NA
Rri01g2353.1	M5W9Q2	83.4	1e-137	492.3	NA	PE 4	NA	IEA	GO:0009959	negative gravitropism	NA	NA	NA	NA
Rri01g2360.1	A0A0G3FEC2	92.8	7.3e-194	679.1	Flavanone3-hydroxylase	PE 2	1.14.11.9	NA	NA	NA	GO:0045486	naringenin 3-dioxygenase activity	NA	NA
Rri01g2361.1	A0A1B2YL25	85.3	2.9e-274	946.8	Calcium-dependent protein kinase 28	PE 2	NA	NA	NA	NA	GO:0005524	ATP binding	NA	NA
Rri01g2364.1	B4FUM2	84	5.8e-161	569.7	Ferredoxin--NADP reductase, chloroplastic	PE 1	1.18.1.2	NA	NA	NA	GO:0004324	ferredoxin-NADP+ reductase activity	GO:0009507	chloroplast
Rri01g2367.1	A0A2R6QFE1	84.8	0	2091.6	Phospholipid-transporting ATPase	PE 3	7.6.2.1	NA	NA	NA	GO:0005524	ATP binding	GO:0016021	integral component of membrane
Rri01g2374.1	A0A2R6S2S7	97.6	9.5e-132	472.2	Proteasome subunit alpha type	PE 3	3.4.25.1	IEA	GO:0006511	ubiquitin-dependent protein catabolic process	GO:0004298	threonine-type endopeptidase activity	GO:0005634	nucleus
Rri01g2380.1	A0A067KDU3	81.1	3.4e-150	533.9	RNA cytidine acetyltransferase	PE 3	2.3.1.-	IEA	GO:0000154	rRNA modification	GO:0008080	N-acetyltransferase activity	GO:0005730	nucleolus
Rri01g2384.1	A0A2I4FD25	82	3.5e-100	367.5	methyltransferase-like protein 23 isoform X1	PE 4	NA	NA	NA	NA	GO:0008168	methyltransferase activity	NA	NA
Rri01g2385.1	J9XH95	80.7	4.5e-139	496.9	Peroxidase (Fragment)	PE 2	1.11.1.7	IEA	GO:0042744	hydrogen peroxide catabolic process	GO:0020037	heme binding	GO:0005576	extracellular region
Rri01g2392.1	A0A2R6S2R9	83.1	0	1378.2	CSC1-like protein	PE 4	NA	IEA	GO:0006623	protein targeting to vacuole	NA	NA	GO:0005623	cell
Rri01g2393.1	A0A1Q3B2Y6	81.8	1.8e-182	641.3	PP2C domain-containing protein	PE 3	NA	NA	NA	NA	GO:0046872	metal ion binding	GO:0016021	integral component of membrane
Rri01g2394.1	A0A2R6RJ12	87.4	2.4e-116	421	NEP1-interacting protein	PE 4	NA	NA	NA	NA	NA	NA	GO:0016021	integral component of membrane
Rri01g2397.1	A0A2R6R602	80.8	3e-151	537.3	Phospholipase D	PE 3	3.1.4.4	IEA	GO:0016042	lipid catabolic process	GO:0070290	N-acylphosphatidylethanolamine-specific phospholipase D activity	GO:0016020	membrane
Rri01g2406.1	A0A2R6Q209	81.4	5.2e-165	583.2	S-acyltransferase	PE 3	2.3.1.225	NA	NA	NA	GO:0019706	protein-cysteine S-palmitoyltransferase activity	GO:0016021	integral component of membrane
Rri01g2408.1	A0A2R6S2U5	81.9	4.8e-250	866.3	Protein DETOXIFICATION	PE 3	NA	NA	NA	NA	GO:0015297	antiporter activity	GO:0016021	integral component of membrane
Rri01g2412.1	B9HH25	89.7	4.4e-186	653.3	NA	PE 4	NA	IBA	GO:0006102	isocitrate metabolic process	GO:0004449	isocitrate dehydrogenase (NAD+) activity	GO:0005739	mitochondrion
Rri01g2413.1	A0A2R6S2T0	80.7	1.2e-177	625.5	G2/mitotic-specific cyclin-1 like	PE 3	NA	NA	NA	NA	NA	NA	GO:0005634	nucleus
Rri01g2414.1	A0A2R6QME5	86.1	4.2e-146	520.4	Phosphatidylinositol N-acetylglucosaminyltransferase subunit C like	PE 4	NA	IEA	GO:0009846	pollen germination	GO:0017176	phosphatidylinositol N-acetylglucosaminyltransferase activity	GO:0016021	integral component of membrane
Rri01g2418.1	D7U476	80.1	2.1e-286	987.3	NA	PE 4	NA	IBA	GO:0046856	phosphatidylinositol dephosphorylation	GO:0043812	phosphatidylinositol-4-phosphate phosphatase activity	GO:0005783	endoplasmic reticulum
Rri01g2420.1	A0A1U8F6J1	83.7	1.1e-102	375.6	Vacuolar protein sorting-associated protein 20-like protein 2	PE 4	NA	IEA	GO:0007034	vacuolar transport	NA	NA	NA	NA
Rri01g2426.1	A0A2R6S2T3	81.2	5.5e-39	162.9	High mobility group B protein	PE 4	NA	NA	NA	NA	GO:0003677	DNA binding	GO:0005634	nucleus
Rri01g2427.1	A0A1S4APV6	81.6	7.9e-214	745.7	SRSF protein kinase 1-like	PE 3	NA	NA	NA	NA	GO:0005524	ATP binding	NA	NA
Rri01g2435.1	A0A2R6R603	81.7	1.1e-284	981.5	Butyrate--CoA ligase AAE11, peroxisomal like	PE 4	NA	NA	NA	NA	GO:0016874	ligase activity	NA	NA
Rri01g2444.1	J7KE95	83.5	0	1344.7	Auxin response factor	PE 2	NA	IEA	GO:0006355	regulation of transcription, DNA-templated	GO:0003677	DNA binding	GO:0005634	nucleus
Rri01g2454.1	F6HZR9	80.4	3.5e-106	387.1	NA	PE 4	NA	IBA	GO:2001173	regulation of histone H2B conserved C-terminal lysine ubiquitination	NA	NA	GO:0005634	nucleus
Rri01g2457.1	V5THB3	90.6	3.4e-219	763.5	3-hydroxy-3-methylglutaryl coenzyme A reductase	PE 2	1.1.1.34	IEA	GO:0008299	isoprenoid biosynthetic process	GO:0004420	hydroxymethylglutaryl-CoA reductase (NADPH) activity	GO:0016021	integral component of membrane
Rri01g2466.1	A0A2R6S2T9	81.1	0	1136.3	Monosaccharide-sensing protein	PE 3	NA	NA	NA	NA	GO:0022857	transmembrane transporter activity	GO:0016021	integral component of membrane
Rri01g2472.1	A0A2R6R622	89.1	4.3e-79	297	Glutathione S-transferase	PE 3	NA	NA	NA	NA	GO:0016740	transferase activity	NA	NA
Rri01g2482.1	A0A2R6S2Y0	91.7	4e-220	766.5	Isocitrate dehydrogenase [NADP]	PE 3	1.1.1.42	IEA	GO:0006102	isocitrate metabolic process	GO:0051287	NAD binding	NA	NA
Rri01g2483.1	A0A2I0KTD1	87.6	5.4e-283	975.7	Transmembrane 9 superfamily member	PE 3	NA	NA	NA	NA	NA	NA	GO:0016021	integral component of membrane
Rri01g2485.1	A0A1S4AIG0	86.2	4.5e-91	336.7	protein OPI10 homolog	PE 4	NA	NA	NA	NA	NA	NA	NA	NA
Rri01g2490.1	A0A2R6RDY8	82.5	0	1398.3	Potassium channel SKOR like	PE 4	NA	IEA	GO:0034765	regulation of ion transmembrane transport	GO:0005249	voltage-gated potassium channel activity	GO:0016021	integral component of membrane
Rri01g2499.1	Q84XG6	84	4.7e-58	226.5	Erwinia induced protein 2	PE 2	NA	IEA	GO:0006886	intracellular protein transport	NA	NA	GO:0016021	integral component of membrane
Rri01g2503.1	A0A3G3C2S6	87	9.5e-246	852	Endoglucanase 3	PE 2	NA	IEA	GO:0008152	metabolic process	GO:0016798	hydrolase activity, acting on glycosyl bonds	GO:0046658	anchored component of plasma membrane
Rri01g2528.1	F6I2H0	81.9	7.5e-115	416	NA	PE 4	NA	IEA	GO:0019365	pyridine nucleotide salvage	GO:0008936	nicotinamidase activity	NA	NA
Rri01g2530.1	A0A1S4D722	80.2	7.3e-92	339.7	Very-long-chain (3R)-3-hydroxyacyl-CoA dehydratase	PE 3	4.2.1.134	IEA	GO:0006633	fatty acid biosynthetic process	GO:0102344	3-hydroxy-behenoyl-CoA dehydratase activity	GO:0005789	endoplasmic reticulum membrane
Rri01g2539.1	A0A2R6QIA7	86	3.7e-81	303.5	Carboxypeptidase	PE 3	3.4.16.-	NA	NA	NA	GO:0004185	serine-type carboxypeptidase activity	GO:0005773	vacuole
Rri01g2545.1	A0A2R6R675	81.5	1.7e-252	874.4	ATP-dependent 6-phosphofructokinase	PE 3	2.7.1.11	IEA	GO:0006002	fructose 6-phosphate metabolic process	GO:0005524	ATP binding	GO:0005737	cytoplasm
Rri01g2554.1	A0A2R6S323	84.4	2.6e-203	710.7	LanC-like protein	PE 4	NA	NA	NA	NA	GO:0003824	catalytic activity	NA	NA
Rri01g2555.1	A0A2D1LV04	80.7	2.5e-151	537.7	Serine/threonine-protein kinase	PE 2	NA	NA	NA	NA	GO:0004674	protein serine/threonine kinase activity	NA	NA
Rri01g2560.1	A0A2R6R660	80.6	2.5e-96	354.4	Haloacid dehalogenase-like hydrolase domain-containing protein	PE 4	NA	NA	NA	NA	GO:0016787	hydrolase activity	NA	NA
Rri01g2563.1	A0A3Q7JIP6	80.6	4.1e-288	993	NA	PE 3	NA	NA	NA	NA	GO:0005524	ATP binding	GO:0016021	integral component of membrane
Rri01g2567.1	A0A068TZF9	97.1	1.4e-109	398.3	NA	PE 4	NA	NA	NA	NA	GO:0005525	GTP binding	NA	NA
Rri01g2569.1	A0A2R6S366	82.2	9.1e-69	262.3	50S ribosomal protein	PE 4	NA	IEA	GO:0006412	translation	GO:0003735	structural constituent of ribosome	GO:0005840	ribosome
Rri01g2570.1	A0A061DIM9	85.5	5.9e-147	523.1	Nucleotide-sugar transporter family protein	PE 4	NA	IEA	GO:0008643	carbohydrate transport	GO:0015165	pyrimidine nucleotide-sugar transmembrane transporter activity	GO:0000139	Golgi membrane
Rri01g2577.1	A0A2R6S342	80.1	7.7e-104	379.4	Protein SCO1 2 like	PE 4	NA	IEA	GO:0055070	copper ion homeostasis	NA	NA	GO:0016021	integral component of membrane
Rri01g2578.1	A0A2R6S339	80.5	6.6e-177	622.9	Trehalose 6-phosphate phosphatase	PE 3	3.1.3.12	IEA	GO:0005992	trehalose biosynthetic process	GO:0004805	trehalose-phosphatase activity	NA	NA
Rri01g2580.1	A0A2R6S350	81.5	2.1e-239	830.9	Type I inositol polyphosphate 5-phosphatase	PE 4	NA	IEA	GO:0048766	root hair initiation	GO:0016787	hydrolase activity	NA	NA
Rri01g2583.1	V5TCG4	89.2	9e-273	941.8	L-myo-inositol-1-phosphate synthase	PE 2	5.5.1.4	IEA	GO:0006021	inositol biosynthetic process	GO:0004512	inositol-3-phosphate synthase activity	NA	NA
Rri01g2596.1	A0A1S3Z095	80.8	3e-282	973.8	NA	PE 4	NA	NA	NA	NA	GO:0016301	kinase activity	GO:0016021	integral component of membrane
Rri01g2597.1	V4SKW9	82.2	4.3e-42	173.3	NA	PE 4	NA	IEA	GO:0006355	regulation of transcription, DNA-templated	GO:0043565	sequence-specific DNA binding	GO:0005634	nucleus
Rri01g2607.1	A0A118JUK2	80.7	0	1084.7	AAA+ ATPase domain-containing protein (Fragment)	PE 4	NA	NA	NA	NA	GO:0016887	ATPase activity	NA	NA
Rri01g2612.1	A0A0V0H7W4	80.9	2.3e-59	231.1	Putative ovule protein (Fragment)	PE 4	NA	NA	NA	NA	NA	NA	GO:0016021	integral component of membrane
Rri01g2616.1	A0A2R6R693	82.3	9.7e-76	285.8	Ras-related protein like	PE 4	NA	NA	NA	NA	GO:0005525	GTP binding	NA	NA
Rri01g2617.1	A0A2R6R6A9	83.7	2.4e-78	294.3	Iron-sulfur assembly protein like	PE 4	NA	IEA	GO:0097428	protein maturation by iron-sulfur cluster transfer	GO:0005198	structural molecule activity	NA	NA
Rri01g2618.1	A0A2R6R6C1	92.8	9.5e-103	375.9	ATP synthase	PE 4	NA	IEA	GO:0009555	pollen development	NA	NA	NA	NA
Rri01g2630.1	M5WFW4	81.8	8.6e-156	552.7	NA	PE 3	NA	NA	NA	NA	GO:0016491	oxidoreductase activity	NA	NA
Rri01g2641.1	A0A067K1L0	86.4	2.2e-96	354.8	NA	PE 3	NA	IEA	GO:0006221	pyrimidine nucleotide biosynthetic process	GO:0033862	UMP kinase activity	GO:0005737	cytoplasm
Rri01g2649.1	A0A2R6QID3	80.3	4e-102	374	N-alpha-acetyltransferase	PE 4	NA	NA	NA	NA	GO:0010485	H4 histone acetyltransferase activity	NA	NA
Rri01g2656.1	A0A2R6R5M9	87.7	0	1094	Fatty acid amide hydrolase	PE 4	NA	NA	NA	NA	GO:0004040	amidase activity	GO:0016021	integral component of membrane
Rri01g2658.1	A0A2R6R5M7	88.7	2.4e-273	943.7	CBS domain-containing protein	PE 4	NA	NA	NA	NA	NA	NA	GO:0016021	integral component of membrane
Rri01g2666.1	A0A2H4KDH7	94.7	3.2e-277	956.4	Ammonium transporter	PE 2	NA	NA	NA	NA	GO:0008519	ammonium transmembrane transporter activity	GO:0016021	integral component of membrane
Rri01g2668.1	A0A2R6R5P1	86.7	0	1080.5	MACPF domain-containing protein	PE 4	NA	NA	NA	NA	NA	NA	NA	NA
Rri01g2671.1	A0A2R6S1D0	83.5	0	1362.4	Oxysterol-binding protein-related protein like	PE 4	NA	NA	NA	NA	NA	NA	NA	NA
Rri01g2674.1	A0A2R6R5M8	87.7	2.7e-232	807.4	Cyclin-dependent kinase	PE 3	NA	NA	NA	NA	GO:0004674	protein serine/threonine kinase activity	GO:0005634	nucleus
Rri02g0001.1	L0BWK7	88.4	2.2e-244	847.4	Inosine-5-monophosphate dehydrogenase	PE 2	1.1.1.205	IEA	GO:0006177	GMP biosynthetic process	GO:0003938	IMP dehydrogenase activity	GO:0005737	cytoplasm
Rri02g0004.1	A0A2R6P2T6	81.2	2.2e-230	800.8	Glucan endo-1,3-beta-glucosidase	PE 3	NA	IEA	GO:0005975	carbohydrate metabolic process	GO:0004553	hydrolase activity, hydrolyzing O-glycosyl compounds	GO:0016021	integral component of membrane
Rri02g0005.1	A0A0U2JMR3	82.7	7.9e-45	182.2	Short-chain type dehydrogenase/reductase-like protein	PE 2	NA	NA	NA	NA	GO:0016491	oxidoreductase activity	NA	NA
Rri02g0013.1	A0A2P5EMT4	87.3	2.1e-265	917.5	T-complex protein 1, theta subunit	PE 3	NA	IEA	GO:0006457	protein folding	GO:0051082	unfolded protein binding	GO:0005737	cytoplasm
Rri02g0014.1	A0A2R6QRN7	91.6	1.8e-264	914.1	Casein kinase 1-like protein	PE 4	NA	NA	NA	NA	GO:0005524	ATP binding	NA	NA
Rri02g0019.1	A0A2R6QRL4	84.4	2.2e-117	424.5	Eukaryotic translation initiation factor NCBP like	PE 3	NA	NA	NA	NA	GO:0003743	translation initiation factor activity	GO:0005737	cytoplasm
Rri02g0028.1	A0A2R6QGU7	86.3	7.7e-80	299.3	Histone-lysine N-methyltransferase	PE 4	NA	NA	NA	NA	GO:0008168	methyltransferase activity	NA	NA
Rri02g0030.1	A0A2R6QRM8	86	1.1e-206	721.8	Lipid phosphate phosphatase	PE 4	NA	NA	NA	NA	NA	NA	GO:0016021	integral component of membrane
Rri02g0033.1	A0A251SGS1	81.3	2e-184	647.9	Putative metal tolerance protein 4	PE 4	NA	IEA	GO:0097577	sequestering of iron ion	GO:0008324	cation transmembrane transporter activity	GO:0016021	integral component of membrane
Rri02g0041.1	U5U2L3	83.2	4.3e-276	953	Putative carbon catabolite repressor protein 4-like protein 2 (Fragment)	PE 2	NA	NA	NA	NA	NA	NA	NA	NA
Rri02g0043.1	A0A2R6R532	87.5	1.3e-149	531.9	Protein kinase	PE 3	NA	NA	NA	NA	GO:0004713	protein tyrosine kinase activity	NA	NA
Rri02g0049.1	A0A2R6QRP8	81.6	6.8e-111	402.9	Activator of heat shock 90 protein like	PE 4	NA	NA	NA	NA	GO:0051087	chaperone binding	NA	NA
Rri02g0056.1	A0A2R6P2Q3	87.9	3e-183	644	E3 ubiquitin-protein like	PE 4	NA	NA	NA	NA	NA	NA	NA	NA
Rri02g0085.1	A0A2R6QV57	84.7	5.3e-75	283.1	Outer envelope pore protein like	PE 4	NA	IEA	GO:0045039	protein insertion into mitochondrial inner membrane	NA	NA	GO:0042721	TIM22 mitochondrial import inner membrane insertion complex
Rri02g0088.1	A0A068UPD7	82.7	2.5e-208	727.6	NA	PE 4	NA	IEA	GO:0006351	transcription, DNA-templated	GO:0043565	sequence-specific DNA binding	NA	NA
Rri02g0098.1	A0A2R6QV71	80.8	1.5e-226	788.1	Polygalacturonaseprecursor	PE 3	NA	IEA	GO:0071555	cell wall organization	GO:0004650	polygalacturonase activity	GO:0005576	extracellular region
Rri02g0099.1	A0A2R6Q4P6	86.2	0	1055.8	Pentatricopeptide repeat-containing protein	PE 4	NA	NA	NA	NA	GO:0008270	zinc ion binding	NA	NA
Rri02g0104.1	A0A2R6Q4P9	80.3	0	1412.1	Inactive leucine-rich repeat receptor-like protein kinase	PE 4	NA	NA	NA	NA	GO:0005524	ATP binding	GO:0016021	integral component of membrane
Rri02g0105.1	A0A2R6QV82	86.6	1.4e-125	451.8	Chaperone protein like	PE 4	NA	NA	NA	NA	NA	NA	NA	NA
Rri02g0107.1	A0A2R6QV81	81.6	1.5e-237	824.7	Carboxyl-terminal-processing peptidase	PE 4	NA	NA	NA	NA	GO:0008236	serine-type peptidase activity	NA	NA
Rri02g0136.1	A0A2R6Q4L9	88.1	8.5e-285	981.9	Reticulon-like protein	PE 4	NA	IEA	GO:0006694	steroid biosynthetic process	GO:0003854	3-beta-hydroxy-delta5-steroid dehydrogenase activity	GO:0005789	endoplasmic reticulum membrane
Rri02g0137.1	A0A2R6Q535	81.3	2.1e-186	654.4	Guanylate kinase (Fragment)	PE 3	NA	NA	NA	NA	GO:0004385	guanylate kinase activity	NA	NA
Rri02g0141.1	A0A1B2YL43	85.8	1.1e-267	924.9	Calcium-dependent protein kinase 14	PE 2	NA	NA	NA	NA	GO:0005509	calcium ion binding	NA	NA
Rri02g0143.1	A0A1B2YL32	84	5.6e-264	912.5	Calcium-dependent protein kinase 1	PE 2	NA	NA	NA	NA	GO:0004672	protein kinase activity	GO:0005634	nucleus
Rri02g0166.1	D7THW7	87.9	4e-66	253.4	NA	PE 3	NA	IBA	GO:0051603	proteolysis involved in cellular protein catabolic process	GO:0004222	metalloendopeptidase activity	GO:0005739	mitochondrion
Rri02g0167.1	A0A2R6QV89	83	1.1e-170	602.1	Insulin-degrading enzyme-like 1, peroxisomal	PE 3	NA	NA	NA	NA	GO:0046872	metal ion binding	NA	NA
Rri02g0234.1	A0A2R6S242	89.7	2.7e-241	837	Villin-3 like	PE 4	NA	IEA	GO:0051017	actin filament bundle assembly	GO:0051015	actin filament binding	NA	NA
Rri02g0246.1	A0A1L2K1K7	99.3	4.2e-76	286.6	Heat shock factor B3	PE 2	NA	NA	NA	NA	GO:0003700	DNA-binding transcription factor activity	GO:0005634	nucleus
Rri02g0250.1	A0A2R6Q4I9	81.2	2.1e-170	601.3	Short integuments 2 like	PE 4	NA	NA	NA	NA	GO:0005525	GTP binding	GO:0009507	chloroplast
Rri02g0272.1	A0A2I4DNZ5	89.4	3.1e-237	823.5	Glycerol-3-phosphate dehydrogenase [NAD(+)]	PE 3	1.1.1.8	IEA	GO:0005975	carbohydrate metabolic process	GO:0004367	glycerol-3-phosphate dehydrogenase [NAD+] activity	GO:0009331	glycerol-3-phosphate dehydrogenase complex
Rri02g0273.1	A0A2R6Q4H7	89.2	1.4e-152	541.6	S-formylglutathione hydrolase	PE 3	3.1.2.12	IEA	GO:0046294	formaldehyde catabolic process	GO:0052689	carboxylic ester hydrolase activity	GO:0005737	cytoplasm
Rri02g0276.1	A0A2R6Q4K3	86.9	1.2e-150	535.4	Cytokinin dehydrogenase	PE 4	NA	IEA	GO:0009690	cytokinin metabolic process	GO:0071949	FAD binding	NA	NA
Rri02g0281.1	A0A1L7H808	81.4	1.9e-196	688	SUN-like protein	PE 4	NA	NA	NA	NA	NA	NA	NA	NA
Rri02g0286.1	D7TII7	83.9	4.7e-194	679.9	NA	PE 4	NA	IBA	GO:0006489	dolichyl diphosphate biosynthetic process	GO:0003975	UDP-N-acetylglucosamine-dolichyl-phosphate N-acetylglucosaminephosphotransferase activity	GO:0016021	integral component of membrane
Rri02g0288.1	A0A2R6Q4J2	83.3	1.4e-136	488.4	Alpha carbonic anhydrase	PE 4	NA	NA	NA	NA	GO:0008270	zinc ion binding	NA	NA
Rri02g0305.1	A0A2R6QVB7	84.5	0	1405.2	Triacylglycerol lipase	PE 4	NA	IEA	GO:0016042	lipid catabolic process	GO:0004806	triglyceride lipase activity	NA	NA
Rri02g0312.1	A0A2R6Q4F3	85.1	1.4e-289	997.7	Methyltransferase	PE 4	NA	NA	NA	NA	GO:0008168	methyltransferase activity	GO:0016021	integral component of membrane
Rri02g0314.1	A0A191XY16	80.6	4.1e-224	780	NPR7	PE 2	NA	NA	NA	NA	NA	NA	NA	NA
Rri02g0315.1	V5Q782	82.7	0	1042	L-galactono-1,4-lactone dehydrogenase	PE 2	NA	NA	NA	NA	GO:0071949	FAD binding	GO:0016021	integral component of membrane
Rri02g0316.1	A0A2R6Q4H8	80.6	2.3e-120	434.5	Ganglioside-induced differentiation-associated protein	PE 4	NA	NA	NA	NA	NA	NA	NA	NA
Rri02g0330.1	A0A140H1G2	82.7	1.7e-239	831.2	Pyruvate kinase	PE 2	2.7.1.40	NA	NA	NA	GO:0000287	magnesium ion binding	NA	NA
Rri02g0347.1	A0A2R6QVE5	80.5	1.8e-133	478.4	Haloacid dehalogenase-like hydrolase domain-containing protein	PE 4	NA	NA	NA	NA	GO:0016787	hydrolase activity	NA	NA
Rri02g0355.1	B9SZX9	91.3	1.9e-78	294.7	N-acylneuraminate-9-phosphatase, putative	PE 4	NA	NA	NA	NA	GO:0016787	hydrolase activity	NA	NA
Rri02g0358.1	A0A2R6PX96	85.2	7.2e-64	246.1	Ycf20-like protein (Fragment)	PE 4	NA	NA	NA	NA	NA	NA	GO:0016021	integral component of membrane
Rri02g0362.1	A0A2R6QVF0	81.6	1.4e-45	184.9	Vacuolar amino acid transporter like	PE 4	NA	NA	NA	NA	NA	NA	GO:0016021	integral component of membrane
Rri02g0365.1	A0A2R6QVG7	84.1	0	1378.2	Phosphatidylinositol 4-phosphate 5-kinase	PE 4	2.7.1.68	NA	NA	NA	GO:0005524	ATP binding	NA	NA
Rri02g0370.1	A0A286QXY5	81.9	1.2e-245	851.7	Flavonoid 3,5-hydroxylase	PE 2	NA	NA	NA	NA	GO:0016705	oxidoreductase activity, acting on paired donors, with incorporation or reduction of molecular oxygen	NA	NA
Rri02g0372.1	A0A2R6QVG1	80.4	0	1452.6	Sulfoquinovosidase	PE 3	NA	IEA	GO:0005975	carbohydrate metabolic process	GO:0004553	hydrolase activity, hydrolyzing O-glycosyl compounds	NA	NA
Rri02g0405.1	A0A2R6Q4D8	85.6	1.8e-180	634.8	Dual specificity protein like	PE 4	NA	NA	NA	NA	GO:0008138	protein tyrosine/serine/threonine phosphatase activity	NA	NA
Rri02g0406.1	A0A2R6Q4F7	81.8	1.7e-188	661.4	UDP-glycosyltransferase	PE 4	NA	NA	NA	NA	GO:0016740	transferase activity	NA	NA
Rri02g0407.1	A0A2H5NUM8	80.2	8.3e-280	965.3	NA	PE 4	NA	NA	NA	NA	GO:0005524	ATP binding	NA	NA
Rri02g0408.1	A0A385H5V8	85.8	9.2e-291	1001.9	Auxin efflux carrier component	PE 2	NA	IEA	GO:0055085	transmembrane transport	NA	NA	GO:0016021	integral component of membrane
Rri02g0417.1	A0A2R6R2B5	86	2.9e-285	983.4	Conserved oligomeric Golgi complex subunit 8	PE 3	NA	IEA	GO:0006891	intra-Golgi vesicle-mediated transport	NA	NA	GO:0000139	Golgi membrane
Rri02g0423.1	A0A0F7GXF8	80.3	5.4e-104	380.2	Photosystem II reaction center PsbP family protein	PE 2	NA	IEA	GO:0015979	photosynthesis	GO:0005509	calcium ion binding	GO:0009654	photosystem II oxygen evolving complex
Rri02g0432.1	A0A2N9FB66	91.3	0	2300.8	NA	PE 4	NA	IEA	GO:0000245	spliceosomal complex assembly	GO:0003729	mRNA binding	NA	NA
Rri02g0435.1	A0A2R6RW89	80.4	0	1198.3	Histone-lysine N-methyltransferase	PE 4	NA	NA	NA	NA	GO:0008270	zinc ion binding	GO:0005634	nucleus
Rri02g0439.1	A0A2R6Q4B7	90	5.6e-115	416.4	Exportin-7 like	PE 4	NA	IEA	GO:0006886	intracellular protein transport	GO:0008536	Ran GTPase binding	GO:0005634	nucleus
Rri02g0440.1	A0A2R6Q4B7	82.4	5.9e-182	639.8	Exportin-7 like	PE 4	NA	IEA	GO:0006886	intracellular protein transport	GO:0008536	Ran GTPase binding	GO:0005634	nucleus
Rri02g0441.1	A0A2R6QVI5	94.1	4.9e-67	256.5	Exportin-7 like	PE 4	NA	IEA	GO:0006886	intracellular protein transport	GO:0008536	Ran GTPase binding	GO:0005634	nucleus
Rri02g0445.1	B5B036	99.2	4.6e-64	246.5	TCH	PE 2	NA	NA	NA	NA	GO:0005509	calcium ion binding	NA	NA
Rri02g0457.1	A0A2C9VBS7	92.6	2.9e-130	467.2	NADH-cytochrome b5 reductase	PE 3	1.6.2.2	IEA	GO:0022900	electron transport chain	GO:0004128	cytochrome-b5 reductase activity, acting on NAD(P)H	GO:0009505	plant-type cell wall
Rri02g0503.1	A0A2R6Q4D8	85.3	1.7e-179	631.3	Dual specificity protein like	PE 4	NA	NA	NA	NA	GO:0008138	protein tyrosine/serine/threonine phosphatase activity	NA	NA
Rri02g0504.1	A0A2R6Q4F7	82.1	4.5e-189	663.3	UDP-glycosyltransferase	PE 4	NA	NA	NA	NA	GO:0016740	transferase activity	NA	NA
Rri02g0505.1	A0A2H5NUM8	80.2	8.3e-280	965.3	NA	PE 4	NA	NA	NA	NA	GO:0005524	ATP binding	NA	NA
Rri02g0506.1	A0A385H5V8	85.8	9.3e-291	1001.9	Auxin efflux carrier component	PE 2	NA	IEA	GO:0055085	transmembrane transport	NA	NA	GO:0016021	integral component of membrane
Rri02g0510.1	A0A2R6QVF8	81.6	1.1e-226	788.5	Carboxypeptidase	PE 3	3.4.16.-	NA	NA	NA	GO:0004185	serine-type carboxypeptidase activity	GO:0016021	integral component of membrane
Rri02g0517.1	A0A2R6R2B5	84.7	1e-282	974.9	Conserved oligomeric Golgi complex subunit 8	PE 3	NA	IEA	GO:0006891	intra-Golgi vesicle-mediated transport	NA	NA	GO:0000139	Golgi membrane
Rri02g0520.1	A0A2G2WKP7	82.2	3.2e-104	380.9	PsbP domain-containing protein 6, chloroplastic	PE 4	NA	IEA	GO:0015979	photosynthesis	GO:0005509	calcium ion binding	GO:0019898	extrinsic component of membrane
Rri02g0527.1	A0A1D6INN9	80.5	3.5e-231	803.5	4-alpha-glucanotransferase DPE2	PE 4	NA	NA	NA	NA	GO:0004134	4-alpha-glucanotransferase activity	NA	NA
Rri02g0529.1	A0A1U8A8E3	92.9	0	2363.2	splicing factor 3B subunit 1	PE 4	NA	IEA	GO:0000245	spliceosomal complex assembly	GO:0003729	mRNA binding	NA	NA
Rri02g0531.1	A0A2R6RW89	80.2	0	1196.8	Histone-lysine N-methyltransferase	PE 4	NA	NA	NA	NA	GO:0008270	zinc ion binding	GO:0005634	nucleus
Rri02g0537.1	A0A2R6Q4B7	90	5.6e-115	416.4	Exportin-7 like	PE 4	NA	IEA	GO:0006886	intracellular protein transport	GO:0008536	Ran GTPase binding	GO:0005634	nucleus
Rri02g0538.1	A0A2R6Q4B7	82.4	2e-182	641.3	Exportin-7 like	PE 4	NA	IEA	GO:0006886	intracellular protein transport	GO:0008536	Ran GTPase binding	GO:0005634	nucleus
Rri02g0539.1	A0A1U7ZFZ7	85	4.8e-62	240	exportin-7 isoform X1	PE 4	NA	IEA	GO:0006886	intracellular protein transport	GO:0008536	Ran GTPase binding	GO:0005634	nucleus
Rri02g0552.1	A0A2R6QVJ1	81.9	6.4e-96	352.8	Protein PLANT CADMIUM RESISTANCE like	PE 4	NA	NA	NA	NA	NA	NA	NA	NA
Rri02g0553.1	A0A2R6QVK1	80.5	1.9e-51	204.5	Heavy metal-associated isoprenylated plant protein	PE 4	NA	IEA	GO:0030001	metal ion transport	GO:0046872	metal ion binding	NA	NA
Rri02g0571.1	W6A8D4	81.2	8.1e-223	775.8	Protein DETOXIFICATION	PE 2	NA	NA	NA	NA	GO:0015238	drug transmembrane transporter activity	GO:0016021	integral component of membrane
Rri02g0608.1	F6HMM7	88.5	7.4e-113	409.5	NA	PE 3	NA	IBA	GO:0000957	mitochondrial RNA catabolic process	GO:0004654	polyribonucleotide nucleotidyltransferase activity	GO:0005829	cytosol
Rri02g0613.1	A0A2R3U877	85.1	0	1025	Cationic amino acid transporter 2	PE 2	NA	NA	NA	NA	GO:0022857	transmembrane transporter activity	GO:0016021	integral component of membrane
Rri02g0630.1	U5FU66	83.9	3.4e-57	223.8	NA	PE 4	NA	IBA	GO:0051131	chaperone-mediated protein complex assembly	GO:0051879	Hsp90 protein binding	GO:0005737	cytoplasm
Rri02g0636.1	A6YGE7	90.2	0	1375.9	Methionine synthase	PE 2	NA	IEA	GO:0009086	methionine biosynthetic process	GO:0003871	5-methyltetrahydropteroyltriglutamate-homocysteine S-methyltransferase activity	NA	NA
Rri02g0650.1	A0A2N9HC11	80.8	9.8e-56	218.8	NA	PE 4	NA	NA	NA	NA	NA	NA	NA	NA
Rri02g0654.1	A0A2R6QVP8	83.2	4.4e-116	420.2	Binding partner of like	PE 4	NA	NA	NA	NA	GO:0003723	RNA binding	NA	NA
Rri02g0659.1	A0A2R6QVN8	83.4	0	1789.6	Inhibitor of Bruton tyrosine kinase	PE 4	NA	NA	NA	NA	GO:0016301	kinase activity	NA	NA
Rri02g0666.1	A0A2R6QVQ5	85.1	1.9e-142	508.1	Syntaxin-132 like	PE 3	NA	IEA	GO:0006886	intracellular protein transport	GO:0005484	SNAP receptor activity	GO:0016021	integral component of membrane
Rri02g0684.1	A0A0P0UVZ1	97.2	2.3e-288	993.8	Carotenoid isomerase	PE 2	NA	IEA	GO:0016117	carotenoid biosynthetic process	GO:0016491	oxidoreductase activity	NA	NA
Rri02g0697.1	Q6TFM2	81.3	5.4e-54	213	7,8-dihydroneopterin aldolase	PE 2	4.1.2.25	IBA	GO:0006760	folic acid-containing compound metabolic process	GO:0004150	dihydroneopterin aldolase activity	NA	NA
Rri02g0711.1	C5IU91	80.6	9.3e-228	792.3	Biotin carboxylase	PE 2	6.3.4.14	IEA	GO:2001295	malonyl-CoA biosynthetic process	GO:0046872	metal ion binding	NA	NA
Rri02g0727.1	A0A2R6QVR9	87.8	2.1e-163	577.8	Deoxyribonuclease	PE 4	NA	NA	NA	NA	GO:0016788	hydrolase activity, acting on ester bonds	NA	NA
Rri02g0734.1	A0A0P0UVZ1	88.3	1e-108	395.6	Carotenoid isomerase	PE 2	NA	IEA	GO:0016117	carotenoid biosynthetic process	GO:0016491	oxidoreductase activity	NA	NA
Rri02g0744.1	A0A2R6Q4I6	83.3	0	1335.5	Digalactosyldiacylglycerol synthase	PE 4	NA	NA	NA	NA	NA	NA	NA	NA
Rri02g0745.1	A0A2R6QVU5	81.8	8.6e-212	739.2	Phosphatidylinositol N-acetylglucosaminyltransferase subunit A like	PE 4	NA	IEA	GO:0006506	GPI anchor biosynthetic process	GO:0017176	phosphatidylinositol N-acetylglucosaminyltransferase activity	GO:0000506	glycosylphosphatidylinositol-N-acetylglucosaminyltransferase (GPI-GnT) complex
Rri02g0761.1	A0A2R6Q418	86.1	2e-100	367.9	Cytokinin riboside 5-monophosphate phosphoribohydrolase	PE 3	3.2.2.n1	IEA	GO:0009691	cytokinin biosynthetic process	GO:0016787	hydrolase activity	NA	NA
Rri02g0769.1	A0A2C9V876	97.9	8.8e-82	305.4	NA	PE 4	NA	NA	NA	NA	NA	NA	NA	NA
Rri02g0772.1	A0A2R6RCY6	80.6	3e-249	863.6	Non-specific phospholipase	PE 4	NA	NA	NA	NA	GO:0016788	hydrolase activity, acting on ester bonds	NA	NA
Rri02g0773.1	A0A2R6RCY7	82.4	3e-207	723.8	Cobyrinate a,c-diamide synthase	PE 4	NA	NA	NA	NA	NA	NA	NA	NA
Rri02g0779.1	A0A2R6RCZ3	88.1	1e-193	678.7	Cyclic pyranopterin monophosphate synthase	PE 3	NA	IEA	GO:0006777	Mo-molybdopterin cofactor biosynthetic process	GO:0051539	4 iron, 4 sulfur cluster binding	GO:0019008	molybdopterin synthase complex
Rri02g0789.1	A0A200Q9H2	84.8	1.2e-74	282	NA	PE 4	NA	NA	NA	NA	NA	NA	NA	NA
Rri02g0793.1	A0A200Q6G6	83.4	0	1479.5	Synaptobrevin	PE 3	NA	IEA	GO:0016192	vesicle-mediated transport	GO:0016757	transferase activity, transferring glycosyl groups	GO:0016021	integral component of membrane
Rri02g0796.1	A0A2R6Q3Z8	89.8	3.9e-204	713.4	Sorting nexin like	PE 4	NA	NA	NA	NA	GO:0035091	phosphatidylinositol binding	NA	NA
Rri02g0804.1	A0A2R6QVY7	82	3.7e-174	613.6	1-aminocyclopropane-1-carboxylate oxidase	PE 3	NA	NA	NA	NA	GO:0016491	oxidoreductase activity	NA	NA
Rri02g0805.1	A0A2R6QVY0	81.1	5.2e-287	989.2	Beta-fructofuranosidase, insoluble isoenzyme 1 like	PE 3	NA	IEA	GO:0005975	carbohydrate metabolic process	GO:0004553	hydrolase activity, hydrolyzing O-glycosyl compounds	NA	NA
Rri02g0806.1	A0A2R6QVX9	88.2	0	1549.6	Kinesin-like protein	PE 3	NA	IEA	GO:0007018	microtubule-based movement	GO:0008017	microtubule binding	NA	NA
Rri02g0814.1	A0A2R6R7P8	84.2	6.7e-224	779.2	Heterogeneous nuclear ribonucleoprotein like	PE 4	NA	NA	NA	NA	GO:0003723	RNA binding	NA	NA
Rri02g0818.1	A0A2R6QVZ0	81.6	1.2e-82	308.9	Glutathione S-transferase-like protein	PE 4	NA	IEA	GO:0045454	cell redox homeostasis	GO:0016740	transferase activity	GO:0009507	chloroplast
Rri02g0825.1	A0A022RFT1	84.2	1.6e-128	461.5	Probable cytosolic iron-sulfur protein assembly protein CIAO1 homolog	PE 3	NA	IEA	GO:0016226	iron-sulfur cluster assembly	GO:0051536	iron-sulfur cluster binding	GO:0097361	CIA complex
Rri02g0830.1	A0A1S3Z3S2	82.1	7.9e-200	699.1	F-box/LRR-repeat protein At1g67190-like	PE 4	NA	NA	NA	NA	NA	NA	NA	NA
Rri02g0833.1	A0A1V0QT53	87.3	1.5e-83	311.6	CEN1	PE 2	NA	IEA	GO:0009910	negative regulation of flower development	GO:0003712	transcription coregulator activity	NA	NA
Rri02g0850.1	B5TV62	91.6	1.4e-220	768.1	Monodehydroascorbate reductase	PE 2	NA	NA	NA	NA	GO:0016491	oxidoreductase activity	GO:0005782	peroxisomal matrix
Rri02g0854.1	A0A2Z7CQ94	96.6	1.1e-82	308.5	Mre11 DNA repair/recombination protein	PE 4	NA	IEA	GO:0006302	double-strand break repair	GO:0004519	endonuclease activity	GO:0005634	nucleus
Rri02g0855.1	A0A2R6QW25	90.5	0	2679.8	Pleiotropic drug resistance protein	PE 3	NA	NA	NA	NA	GO:0005524	ATP binding	GO:0016021	integral component of membrane
Rri02g0857.1	A0A2R6Q3E3	84.6	0	1159.1	DnaJ protein like	PE 4	NA	IEA	GO:0031204	posttranslational protein targeting to membrane, translocation	NA	NA	GO:0016021	integral component of membrane
Rri02g0885.1	A0A2R6QSZ9	84.9	3.8e-149	530.4	WD40 repeat protein	PE 4	NA	NA	NA	NA	NA	NA	NA	NA
Rri02g0891.1	A0A2R6RY08	91	3.3e-296	1019.6	Glucomannan 4-beta-mannosyltransferase	PE 4	NA	NA	NA	NA	GO:0051753	mannan synthase activity	GO:0005794	Golgi apparatus
Rri02g0900.1	A0A2R6PX39	83.6	2.3e-115	417.9	3-deoxy-D-manno-octulosonic acid transferase	PE 4	NA	NA	NA	NA	GO:0016740	transferase activity	NA	NA
Rri02g0903.1	F6HKF7	80.7	3.3e-123	444.1	NA	PE 3	NA	IBA	GO:0006225	UDP biosynthetic process	GO:0033862	UMP kinase activity	GO:0005829	cytosol
Rri02g0906.1	A0A1S5VK10	91.1	2.1e-189	664.5	Pyruvate kinase	PE 2	2.7.1.40	NA	NA	NA	GO:0000287	magnesium ion binding	NA	NA
Rri02g0911.1	A0A0H5DIM8	84.6	0	1028.5	E3 ubiquitin-ligase UPL7	PE 2	NA	NA	NA	NA	GO:0004842	ubiquitin-protein transferase activity	NA	NA
Rri02g0916.1	A0A161ZXI9	80.2	1.3e-273	944.9	NA	PE 4	NA	NA	NA	NA	NA	NA	NA	NA
Rri02g0918.1	A0A2R6RS88	82.7	6.8e-173	609.4	GDSL esterase/lipase	PE 3	NA	NA	NA	NA	GO:0016788	hydrolase activity, acting on ester bonds	NA	NA
Rri02g0922.1	B9SDT0	85.8	1.2e-180	635.2	Glutathione transferase, putative	PE 3	NA	NA	NA	NA	GO:0004364	glutathione transferase activity	NA	NA
Rri02g0924.1	A0A1R3IN75	82.2	9.6e-238	825.5	Permease cytosine/purines uracil thiamine allantoin	PE 4	NA	NA	NA	NA	GO:0022857	transmembrane transporter activity	GO:0016021	integral component of membrane
Rri02g0950.1	A0A2R6Q9P4	86.1	0	1645.6	WD repeat-containing protein	PE 4	NA	NA	NA	NA	NA	NA	NA	NA
Rri02g0959.1	A0A2R6R823	84	1.2e-213	745	Pectate lyase	PE 3	4.2.2.2	IEA	GO:0045490	pectin catabolic process	GO:0046872	metal ion binding	GO:0016021	integral component of membrane
Rri02g0965.1	A0A2R6Q9P9	83.5	5.2e-204	713	ACT domain-containing protein	PE 4	NA	NA	NA	NA	NA	NA	NA	NA
Rri02g0966.1	A0A2R6Q9N6	89.9	4.3e-64	246.5	Dual specificity phosphatase	PE 4	NA	NA	NA	NA	NA	NA	NA	NA
Rri02g0970.1	A0A2G9GYF0	82.8	4.5e-149	530	Xyloglucan endotransglucosylase/hydrolase	PE 3	2.4.1.207	IEA	GO:0010411	xyloglucan metabolic process	GO:0004553	hydrolase activity, hydrolyzing O-glycosyl compounds	GO:0005618	cell wall
Rri02g0975.1	I0BZU9	80.3	2.2e-55	217.6	Thioredoxin-like protein 1	PE 2	NA	IEA	GO:0006662	glycerol ether metabolic process	GO:0015035	protein disulfide oxidoreductase activity	GO:0005623	cell
Rri02g0976.1	A0A2G9FYY4	95.6	7.3e-224	778.9	S-adenosylmethionine synthase	PE 3	2.5.1.6	IEA	GO:0006730	one-carbon metabolic process	GO:0005524	ATP binding	NA	NA
Rri02g0978.1	A0A2C9VCE3	81.2	1.4e-65	251.9	NA	PE 4	NA	NA	NA	NA	NA	NA	NA	NA
Rri02g0979.1	A0A2R6R819	85.9	0	1538.5	ABC transporter B family member 1 like	PE 4	NA	NA	NA	NA	GO:0042626	ATPase activity, coupled to transmembrane movement of substances	GO:0016021	integral component of membrane
Rri02g0981.1	A0A2R6Q9M4	85.7	2.7e-224	780.8	Mannan synthase	PE 4	NA	NA	NA	NA	GO:0016740	transferase activity	GO:0016021	integral component of membrane
Rri02g0995.1	A0A2R6RS81	88.6	1e-47	191.8	Membrane magnesium transporter like	PE 4	NA	NA	NA	NA	NA	NA	GO:0016021	integral component of membrane
Rri02g1007.1	A0A2R6RNZ9	82.2	1.3e-163	578.6	Ribosome maturation protein like	PE 4	NA	IEA	GO:0042256	mature ribosome assembly	NA	NA	NA	NA
Rri02g1011.1	A0A2R6Q6E7	83.8	0	1367.1	Splicing factor 3A subunit like	PE 4	NA	IEA	GO:0006396	RNA processing	GO:0003723	RNA binding	NA	NA
Rri02g1016.1	A5LHW8	81.1	0	1343.6	Terpene cyclase/mutase family member	PE 2	5.4.99.-	NA	NA	NA	GO:0016866	intramolecular transferase activity	GO:0016021	integral component of membrane
Rri02g1020.1	A0A2R6PKA2	85.3	0	1411.4	Terpene cyclase/mutase family member	PE 3	5.4.99.-	NA	NA	NA	GO:0016866	intramolecular transferase activity	GO:0016021	integral component of membrane
Rri02g1023.1	A0A2R6PKA2	85.2	0	1110.1	Terpene cyclase/mutase family member	PE 3	5.4.99.-	NA	NA	NA	GO:0016866	intramolecular transferase activity	GO:0016021	integral component of membrane
Rri02g1024.1	A0A2R6QAK2	80.1	0	1333.9	Terpene cyclase/mutase family member	PE 3	5.4.99.-	NA	NA	NA	GO:0016866	intramolecular transferase activity	GO:0016021	integral component of membrane
Rri02g1036.1	A0A2R6PKA2	85.4	0	1399.8	Terpene cyclase/mutase family member	PE 3	5.4.99.-	NA	NA	NA	GO:0016866	intramolecular transferase activity	GO:0016021	integral component of membrane
Rri02g1040.1	A0A251UWN8	81	2.5e-103	377.9	Putative SNF7 family protein	PE 4	NA	IEA	GO:0007034	vacuolar transport	NA	NA	NA	NA
Rri02g1041.1	A0A2R6PWF0	82.9	1.5e-181	638.3	D-inositol 3-phosphate glycosyltransferase	PE 4	NA	NA	NA	NA	GO:0016740	transferase activity	GO:0016021	integral component of membrane
Rri02g1048.1	A0A2R6PWB7	85.6	1.4e-226	788.1	Pentatricopeptide repeat-containing protein	PE 4	NA	IEA	GO:0009880	embryonic pattern specification	NA	NA	GO:0009507	chloroplast
Rri02g1057.1	A0A166DP78	80.9	9e-85	315.8	NA	PE 4	NA	IEA	GO:0009651	response to salt stress	NA	NA	GO:0005829	cytosol
Rri02g1058.1	A0A2R6PW26	94.1	2.8e-128	460.7	Vesicle-associated membrane protein	PE 3	NA	IEA	GO:0016192	vesicle-mediated transport	NA	NA	GO:0016021	integral component of membrane
Rri02g1063.1	A0A103Y9P2	82.6	9.6e-60	232.3	FeS cluster biogenesis	PE 4	NA	IEA	GO:0097428	protein maturation by iron-sulfur cluster transfer	GO:0051536	iron-sulfur cluster binding	NA	NA
Rri02g1064.1	A0A2R6PX11	81.9	1.2e-111	405.6	L-aminoadipate-semialdehyde dehydrogenase-phosphopantetheinyl transferase	PE 4	NA	NA	NA	NA	GO:0000287	magnesium ion binding	NA	NA
Rri02g1074.1	A0A2R6PKV2	85.7	5.1e-190	666.4	Protein trichome birefringence-like	PE 4	NA	NA	NA	NA	NA	NA	NA	NA
Rri02g1088.1	A0A2G3B136	80.3	2.1e-100	368.2	NFU1 iron-sulfur cluster scaffold-like protein, mitochondrial	PE 4	NA	IEA	GO:0016226	iron-sulfur cluster assembly	GO:0051536	iron-sulfur cluster binding	NA	NA
Rri02g1103.1	B9HMG7	81.9	1.9e-290	1000.7	NA	PE 3	NA	IBA	GO:0034620	cellular response to unfolded protein	GO:0005524	ATP binding	GO:0005737	cytoplasm
Rri02g1111.1	A9NI27	87.7	5.5e-242	839.3	Cytochrome P450 90A2	PE 2	NA	NA	NA	NA	GO:0004497	monooxygenase activity	GO:0016021	integral component of membrane
Rri02g1115.1	A0A2R6RTH2	83.1	3.7e-60	233.4	Protein yippee-like	PE 3	NA	NA	NA	NA	GO:0046872	metal ion binding	NA	NA
Rri02g1117.1	A0A2R6PLJ5	84.9	9e-276	951.8	Proline and serine-rich protein	PE 4	NA	NA	NA	NA	NA	NA	NA	NA
Rri02g1122.1	A0A2R6PLH2	81.7	1.6e-278	961.1	Anthranilate synthase alpha subunit 1 like	PE 4	NA	IEA	GO:0000162	tryptophan biosynthetic process	GO:0004049	anthranilate synthase activity	NA	NA
Rri02g1125.1	A9PF35	87.1	1.6e-155	551.6	60S acidic ribosomal protein P0	PE 2	NA	IEA	GO:0042254	ribosome biogenesis	NA	NA	GO:0005840	ribosome
Rri02g1135.1	A0A2H5NJN3	82	6e-133	476.5	NA	PE 3	NA	NA	NA	NA	GO:0015267	channel activity	GO:0016021	integral component of membrane
Rri02g1146.1	A0A1R3I0N0	86.4	8.8e-54	212.2	Mitochondrial substrate/solute carrier	PE 3	NA	NA	NA	NA	GO:0022857	transmembrane transporter activity	GO:0016021	integral component of membrane
Rri02g1161.1	A0A167V651	82.2	4.3e-284	979.5	Coronatine insensitive 1	PE 2	NA	NA	NA	NA	NA	NA	NA	NA
Rri02g1168.1	Q59IV5	91.8	1.9e-158	561.2	Plastidic phosphate translocator-like protein2	PE 2	NA	NA	NA	NA	NA	NA	GO:0016021	integral component of membrane
Rri02g1172.1	B9HHJ8	81.9	7.8e-212	739.2	NA	PE 4	NA	IBA	GO:0003333	amino acid transmembrane transport	GO:0015171	amino acid transmembrane transporter activity	GO:0005886	plasma membrane
Rri02g1178.1	A0A2R6QBX8	80.6	5.8e-51	203	LOB domain-containing protein	PE 4	NA	NA	NA	NA	NA	NA	NA	NA
Rri02g1195.1	A0A2R6PLD8	96.7	8.4e-113	409.1	Ras-related protein like	PE 4	NA	NA	NA	NA	GO:0005525	GTP binding	NA	NA
Rri02g1196.1	A0A2H5PIU3	80.2	7.7e-226	785.8	NA	PE 4	NA	NA	NA	NA	GO:0046872	metal ion binding	NA	NA
Rri02g1198.1	F6HNT4	82.5	4e-243	843.2	NA	PE 4	NA	IBA	GO:0060236	regulation of mitotic spindle organization	NA	NA	GO:0005828	kinetochore microtubule
Rri02g1203.1	C0KWD9	90.4	1.4e-193	678.3	GDP-D-mannose pyrophosphorylase	PE 2	2.7.7.22	IEA	GO:0009058	biosynthetic process	GO:0008928	mannose-1-phosphate guanylyltransferase (GDP) activity	NA	NA
Rri02g1215.1	A0A494WKI6	81.7	4e-119	430.3	(R)-1-phenylethanol synthase 1	PE 2	NA	NA	NA	NA	GO:0016491	oxidoreductase activity	NA	NA
Rri02g1219.1	A0A151RD35	86	1e-78	295.8	NA	PE 4	NA	NA	NA	NA	NA	NA	NA	NA
Rri02g1222.1	A0A2H5Q362	81.6	4.1e-42	173.3	NA	PE 4	NA	NA	NA	NA	NA	NA	NA	NA
Rri02g1231.1	A0A2I4E4W2	87.2	1.4e-63	245	thaumatin-like protein	PE 4	NA	NA	NA	NA	NA	NA	NA	NA
Rri02g1233.1	A0A2R6RTJ2	81	7.8e-226	785.8	Glycerol-3-phosphate acyltransferase	PE 4	NA	NA	NA	NA	GO:0016746	transferase activity, transferring acyl groups	GO:0016021	integral component of membrane
Rri02g1235.1	A0A2R6PLI7	85.3	2.4e-198	694.1	Aspartic proteinase	PE 3	NA	NA	NA	NA	GO:0004190	aspartic-type endopeptidase activity	NA	NA
Rri02g1242.1	A0A1V0M811	81.1	1.2e-72	275.4	Metal tolerance protein 11	PE 2	NA	NA	NA	NA	GO:0008324	cation transmembrane transporter activity	GO:0016021	integral component of membrane
Rri02g1266.1	A0A0A0KZP3	100	2.2e-68	260.8	NA	PE 3	NA	IEA	GO:0006412	translation	GO:0003735	structural constituent of ribosome	GO:0005840	ribosome
Rri02g1269.1	A0A2R6PL73	85.9	1.6e-206	721.5	ACT domain-containing protein	PE 4	NA	NA	NA	NA	NA	NA	NA	NA
Rri02g1272.1	F8V2Y4	93.6	4.8e-173	609.8	UDP-glucuronate decarboxylase	PE 2	NA	NA	NA	NA	NA	NA	NA	NA
Rri02g1287.1	A5BAZ7	88.5	6.4e-139	496.1	NA	PE 4	NA	IBA	GO:0042761	very long-chain fatty acid biosynthetic process	GO:0016491	oxidoreductase activity	GO:0016021	integral component of membrane
Rri02g1288.1	M5XJX2	99.2	1.9e-216	754.2	NA	PE 3	NA	NA	NA	NA	GO:0005524	ATP binding	GO:0005856	cytoskeleton
Rri02g1290.1	A0A2R6PLA4	80.3	1.3e-98	362.1	S-adenosylmethioninetRNA ribosyltransferase-isomerase	PE 4	NA	NA	NA	NA	GO:0016853	isomerase activity	NA	NA
Rri02g1298.1	A0A2R6RWY2	86.6	2.7e-104	380.9	Triosephosphate isomerase	PE 3	NA	IEA	GO:0006096	glycolytic process	GO:0004807	triose-phosphate isomerase activity	NA	NA
Rri02g1299.1	A0A2R6PM09	85.3	3.4e-191	670.6	Protein kinase	PE 3	NA	NA	NA	NA	GO:0005524	ATP binding	NA	NA
Rri02g1300.1	A0A2R6PL93	84.5	5.6e-196	686.4	Dual-specificity RNA methyltransferase	PE 3	NA	IEA	GO:0070475	rRNA base methylation	GO:0051536	iron-sulfur cluster binding	NA	NA
Rri02g1305.1	A0A2R6RTE5	84.7	3.2e-60	233.8	Factor of DNA methylation like	PE 4	NA	NA	NA	NA	NA	NA	NA	NA
Rri02g1307.1	A0A2R6PLA1	82.2	0	1047.7	Protein INVOLVED IN DE NOVO like	PE 4	NA	IEA	GO:0031047	gene silencing by RNA	NA	NA	NA	NA
Rri02g1327.1	A0A2R6PLN5	82.1	1.2e-242	841.6	Acetyl-coenzyme A synthetase	PE 4	NA	NA	NA	NA	NA	NA	NA	NA
Rri02g1329.1	A0A2R6RTE0	88	0	1070.1	Laccase	PE 3	1.10.3.2	IEA	GO:0046274	lignin catabolic process	GO:0052716	hydroquinone:oxygen oxidoreductase activity	GO:0048046	apoplast
Rri02g1332.1	A0A2R6PMC6	86.2	7.8e-227	788.9	Protein trichome birefringence-like	PE 4	NA	IEA	GO:1990937	xylan acetylation	GO:1990538	xylan O-acetyltransferase activity	GO:0016021	integral component of membrane
Rri02g1337.1	A0A2N9GRE8	80.2	1.4e-70	268.5	NA	PE 4	NA	NA	NA	NA	NA	NA	NA	NA
Rri02g1353.1	A0A1D9CFJ7	80.8	1.3e-95	352.1	Transcription factor BHLH038 (Fragment)	PE 2	NA	IEA	GO:0006355	regulation of transcription, DNA-templated	GO:0046983	protein dimerization activity	NA	NA
Rri02g1354.1	A0A2R6PLK3	85.3	4.7e-225	783.1	GDP-ManMan(3)GlcNAc(2)-PP-Dol alpha-1,2-mannosyltransferase	PE 4	NA	NA	NA	NA	GO:0004377	GDP-Man:Man3GlcNAc2-PP-Dol alpha-1,2-mannosyltransferase activity	GO:0016021	integral component of membrane
Rri02g1355.1	V4V9V7	92	0	2941.4	Clathrin heavy chain	PE 3	NA	IEA	GO:0016192	vesicle-mediated transport	GO:0032051	clathrin light chain binding	GO:0030130	clathrin coat of trans-Golgi network vesicle
Rri02g1358.1	A0A1J0A0N3	98	1.6e-272	940.6	FAD	PE 2	NA	IEA	GO:0006629	lipid metabolic process	GO:0016717	oxidoreductase activity, acting on paired donors, with oxidation of a pair of donors resulting in the reduction of molecular oxygen to two molecules of water	GO:0016021	integral component of membrane
Rri02g1359.1	A0A2R6PLK9	80.1	1.8e-121	438.3	N-(5-phosphoribosyl)anthranilate isomerase	PE 3	NA	IEA	GO:0006568	tryptophan metabolic process	GO:0004640	phosphoribosylanthranilate isomerase activity	NA	NA
Rri02g1371.1	A0A1U7W3S4	81.9	1.4e-86	322	Peptidyl-prolyl cis-trans isomerase	PE 3	5.2.1.8	IEA	GO:0006457	protein folding	GO:0003755	peptidyl-prolyl cis-trans isomerase activity	NA	NA
Rri02g1373.1	A0A2R6PLR9	84.2	5.3e-254	879.4	ABC1 protein	PE 4	NA	NA	NA	NA	NA	NA	NA	NA
Rri02g1383.1	A0A1Q3BK70	81.2	5.9e-193	676.4	Aa_trans domain-containing protein	PE 4	NA	NA	NA	NA	NA	NA	GO:0016021	integral component of membrane
Rri02g1385.1	A0A2R6RYF7	82.9	2.1e-258	894	Glucomannan 4-beta-mannosyltransferase	PE 4	NA	NA	NA	NA	GO:0016757	transferase activity, transferring glycosyl groups	GO:0016021	integral component of membrane
Rri02g1390.1	A0A2R6PW84	82.5	9.1e-125	449.1	Phosphatidylinositol-3-phosphatase	PE 4	NA	NA	NA	NA	GO:0004725	protein tyrosine phosphatase activity	NA	NA
Rri02g1396.1	A0A2R6PKV1	90.8	1.8e-264	914.1	3-phosphoinositide-dependent protein kinase	PE 4	NA	NA	NA	NA	GO:0004674	protein serine/threonine kinase activity	NA	NA
Rri02g1397.1	A0A2R6PW94	81.3	0	1281.2	Glycosyltransferase family protein 64 protein	PE 4	NA	IEA	GO:0009737	response to abscisic acid	GO:0016757	transferase activity, transferring glycosyl groups	GO:0016021	integral component of membrane
Rri02g1410.1	A0A2R6PWD1	82.9	0	1373.2	Protein neuralized like	PE 4	NA	NA	NA	NA	NA	NA	NA	NA
Rri02g1411.1	A0A2G9I3Z7	83.1	6.7e-210	732.6	Malate dehydrogenase	PE 4	1.1.1.82	IEA	GO:0006108	malate metabolic process	GO:0046554	malate dehydrogenase (NADP+) activity	NA	NA
Rri02g1422.1	M5X7B4	80.5	1e-202	708.8	Pectate lyase	PE 2	4.2.2.2	IEA	GO:0045490	pectin catabolic process	GO:0046872	metal ion binding	GO:0016021	integral component of membrane
Rri02g1432.1	B9T6Z5	80.2	2.4e-39	164.1	NA	PE 4	NA	IEA	GO:0055085	transmembrane transport	NA	NA	GO:0016021	integral component of membrane
Rri02g1452.1	A0A2R6RA21	81	0	1080.1	Protein QUIRKY like	PE 4	NA	NA	NA	NA	NA	NA	GO:0016021	integral component of membrane
Rri02g1473.1	A0A2R6RTR1	83	1.5e-102	375.2	Acetyltransferase NATA1-like	PE 4	NA	NA	NA	NA	GO:0016747	transferase activity, transferring acyl groups other than amino-acyl groups	NA	NA
Rri02g1477.1	A0A385ZB84	89.3	4.4e-103	376.7	Phenylalanine ammonia-lyase	PE 2	NA	IEA	GO:0006559	L-phenylalanine catabolic process	GO:0016841	ammonia-lyase activity	GO:0005737	cytoplasm
Rri02g1479.1	H2E8S0	80.4	1.7e-118	428.3	Phenylalanine ammonia-lyase	PE 2	4.3.1.24	IEA	GO:0009800	cinnamic acid biosynthetic process	GO:0045548	phenylalanine ammonia-lyase activity	GO:0005737	cytoplasm
Rri02g1486.1	A0A067L7J4	80.7	2.1e-203	711.1	Dolichyl-diphosphooligosaccharide--protein glycosyltransferase subunit 1	PE 3	NA	IEA	GO:0006486	protein glycosylation	GO:0004579	dolichyl-diphosphooligosaccharide-protein glycotransferase activity	GO:0005789	endoplasmic reticulum membrane
Rri02g1492.1	A0A059ADC7	82.3	5.4e-36	152.9	NA	PE 4	NA	IEA	GO:0006464	cellular protein modification process	NA	NA	NA	NA
Rri02g1493.1	A0A2R6PL68	80.8	3.5e-104	380.6	Acyl-CoA N-acyltransferase protein	PE 4	NA	NA	NA	NA	GO:0016746	transferase activity, transferring acyl groups	NA	NA
Rri02g1499.1	A0A2R6PL47	88.3	2.3e-152	541.2	Nitrilase-like protein	PE 4	NA	IEA	GO:0006807	nitrogen compound metabolic process	NA	NA	NA	NA
Rri02g1506.1	A0A2R6PL20	82.3	0	2014.6	Regulator of nonsense transcripts like	PE 4	NA	IEA	GO:0000184	nuclear-transcribed mRNA catabolic process, nonsense-mediated decay	GO:0003723	RNA binding	NA	NA
Rri02g1511.1	A0A1B0T703	84.4	1.4e-68	261.9	NF-Y protein (Fragment)	PE 2	NA	IEA	GO:0006355	regulation of transcription, DNA-templated	GO:0046982	protein heterodimerization activity	GO:0005634	nucleus
Rri02g1515.1	A0A2R6PL09	81	1.3e-77	292	Golgi to ER traffic protein	PE 4	NA	NA	NA	NA	NA	NA	NA	NA
Rri02g1527.1	A0A2R6PL19	82.4	2.9e-43	177.2	E3 SUMO-protein like	PE 4	NA	IEA	GO:0031668	cellular response to extracellular stimulus	GO:0019789	SUMO transferase activity	GO:0005634	nucleus
Rri02g1533.1	A0A2R6RTS6	85.3	6e-127	456.4	Rhomboid-like protein	PE 4	NA	IEA	GO:0006890	retrograde vesicle-mediated transport, Golgi to endoplasmic reticulum	NA	NA	GO:0016021	integral component of membrane
Rri02g1541.1	A0A1L5YKE6	80.1	0	1167.1	ABC transporter G family member 6	PE 2	NA	NA	NA	NA	GO:0016887	ATPase activity	GO:0016021	integral component of membrane
Rri02g1549.1	A0A2R6PL57	85.6	1.6e-55	218	Phosphatidylinositol-3-phosphate-binding domain like	PE 4	NA	NA	NA	NA	NA	NA	NA	NA
Rri02g1559.1	M1C5W0	84.9	8.6e-274	945.3	NA	PE 4	NA	IEA	GO:0009651	response to salt stress	NA	NA	GO:0016020	membrane
Rri02g1562.1	A0A1Q3C9Y2	96.7	1.1e-57	225.3	Ribosomal_L29 domain-containing protein	PE 3	NA	IEA	GO:0006412	translation	GO:0003735	structural constituent of ribosome	GO:0005840	ribosome
Rri02g1569.1	A0A2R6PL67	93.6	0	2350.1	ABC transporter B family member 20 like	PE 4	NA	NA	NA	NA	GO:0005524	ATP binding	GO:0016021	integral component of membrane
Rri02g1570.1	A0A2R6RRD8	84.3	0	1250	2-oxoglutarate dehydrogenase	PE 4	NA	IEA	GO:0006099	tricarboxylic acid cycle	GO:0030976	thiamine pyrophosphate binding	NA	NA
Rri02g1584.1	A0A0S1U4B4	90.1	6.3e-128	459.5	Tonoplast intrinsic protein 5	PE 2	NA	NA	NA	NA	GO:0015267	channel activity	GO:0016021	integral component of membrane
Rri02g1596.1	A0A2R6RTM8	80.7	0	1254.6	Protein-tyrosine-phosphatase	PE 4	NA	NA	NA	NA	GO:0004725	protein tyrosine phosphatase activity	NA	NA
Rri02g1598.1	A0A2R6PLC0	85.6	7.5e-243	842.4	Protein FIZZY-RELATED like	PE 4	NA	IEA	GO:1904668	positive regulation of ubiquitin protein ligase activity	GO:0010997	anaphase-promoting complex binding	NA	NA
Rri02g1612.1	B9HMG7	81.7	9.3e-290	998.4	NA	PE 3	NA	IBA	GO:0034620	cellular response to unfolded protein	GO:0005524	ATP binding	GO:0005737	cytoplasm
Rri02g1652.1	D7U7B0	90.5	1.3e-184	648.3	NA	PE 4	NA	NA	NA	NA	NA	NA	NA	NA
Rri02g1654.1	A0A2R6RT68	80.2	1.2e-215	751.9	ATP-dependent 6-phosphofructokinase	PE 3	2.7.1.11	IEA	GO:0006002	fructose 6-phosphate metabolic process	GO:0005524	ATP binding	GO:0009507	chloroplast
Rri02g1660.1	A0A2R6RT91	84.8	6.3e-297	1022.3	Polycomb group protein EMBRYONIC FLOWER like	PE 4	NA	NA	NA	NA	NA	NA	NA	NA
Rri02g1666.1	A0A1Q3DA50	93.1	1.8e-89	331.3	Ras domain-containing protein	PE 4	NA	NA	NA	NA	GO:0005525	GTP binding	NA	NA
Rri02g1668.1	A0A2P5XJK2	85.3	2.2e-65	251.1	NA	PE 4	NA	IEA	GO:0008380	RNA splicing	NA	NA	GO:0035145	exon-exon junction complex
Rri02g1677.1	A0A2R6PMI9	88.2	4.6e-156	553.5	Protein ORANGE-GREEN like	PE 4	NA	NA	NA	NA	NA	NA	GO:0016021	integral component of membrane
Rri02g1735.1	A0A0H3YCH2	83.5	4e-122	440.3	Iron superoxide dismutase 1a	PE 2	NA	NA	NA	NA	GO:0046872	metal ion binding	NA	NA
Rri02g1744.1	A0A2R6PMH7	86.3	2.9e-171	604	Quinone oxidoreductase-like protein	PE 4	NA	NA	NA	NA	GO:0008270	zinc ion binding	GO:0005777	peroxisome
Rri02g1745.1	A0A2R6PLT1	82.6	9.5e-193	675.6	Autophagy-related protein like	PE 4	NA	NA	NA	NA	NA	NA	NA	NA
Rri02g1746.1	A0A2R6PLR2	87.5	2.5e-58	227.6	ABC transporter I family member 6 like	PE 4	NA	NA	NA	NA	GO:0005524	ATP binding	NA	NA
Rri02g1749.1	A0A2R6PLS4	82.3	3.3e-127	457.2	Methylesterase	PE 4	NA	NA	NA	NA	NA	NA	NA	NA
Rri02g1753.1	Q9ASX5	83.8	3.4e-238	827	Uncharacterized aarF domain-containing protein kinase At5g05200, chloroplastic	PE 1	2.7.-.-	NA	NA	NA	GO:0016301	kinase activity	GO:0010287	plastoglobule
Rri02g1759.1	F6HC70	82.4	6.6e-128	459.9	Glycerol-3-phosphate dehydrogenase [NAD(+)]	PE 3	1.1.1.8	IBA	GO:0009451	RNA modification	GO:0051287	NAD binding	GO:0009331	glycerol-3-phosphate dehydrogenase complex
Rri02g1760.1	A0A2R6RR34	87.4	4.4e-68	260	Two-component response regulator like	PE 4	NA	IEA	GO:0000160	phosphorelay signal transduction system	NA	NA	NA	NA
Rri02g1764.1	A0A385ZBB1	94.1	2.1e-105	384.4	Chalcone-flavonone isomerase family protein	PE 2	NA	NA	NA	NA	GO:0016872	intramolecular lyase activity	NA	NA
Rri02g1765.1	A0A2R6PLP4	80.6	4.4e-151	537	Transcription factor RF2b like	PE 4	NA	NA	NA	NA	GO:0003700	DNA-binding transcription factor activity	NA	NA
Rri02g1774.1	A0A2R6PLP9	89.1	3.4e-117	423.7	Superoxide dismutase	PE 3	1.15.1.1	NA	NA	NA	GO:0046872	metal ion binding	NA	NA
Rri02g1776.1	A0A2R6RWL5	86.4	1.4e-191	671.8	Alpha-galactosidase (Fragment)	PE 3	3.2.1.22	IEA	GO:0005975	carbohydrate metabolic process	GO:0052692	raffinose alpha-galactosidase activity	NA	NA
Rri02g1778.1	A0A2R6QTX2	81	2.1e-73	277.7	Cytochrome P450 94A2 like	PE 3	NA	NA	NA	NA	GO:0020037	heme binding	NA	NA
Rri02g1783.1	A0A2R6PLW7	82.7	1.2e-127	458.8	Phosphoglucan phosphatase	PE 4	NA	NA	NA	NA	GO:0008138	protein tyrosine/serine/threonine phosphatase activity	NA	NA
Rri02g1784.1	A0A2R6RTA4	83.2	2.2e-280	967.2	Adenine/guanine permease	PE 4	NA	NA	NA	NA	GO:0005345	purine nucleobase transmembrane transporter activity	GO:0016021	integral component of membrane
Rri02g1789.1	A0A2R6PLN2	85.4	0	1025.8	Protein NRT1/ PTR FAMILY 5.1 like	PE 4	NA	IEA	GO:0009624	response to nematode	GO:0022857	transmembrane transporter activity	GO:0016021	integral component of membrane
Rri02g1794.1	A0A2R6PLN9	85	1.7e-129	464.9	BTB/POZ domain-containing protein	PE 4	NA	NA	NA	NA	NA	NA	NA	NA
Rri02g1805.1	A0A2G9HSH0	84	2.6e-141	504.2	Protein required for fusion of vesicles in vesicular transport, alpha-SNAP	PE 4	NA	IEA	GO:0006886	intracellular protein transport	NA	NA	GO:0005623	cell
Rri02g1813.1	A0A164YR98	80.8	1.1e-106	389	Ribosomal protein L15	PE 3	NA	IEA	GO:0006412	translation	GO:0003735	structural constituent of ribosome	GO:0005840	ribosome
Rri02g1827.1	A0A2I4HUH2	81.2	0	1863.6	Structural maintenance of chromosomes protein	PE 3	NA	IEA	GO:0051276	chromosome organization	GO:0005524	ATP binding	GO:0005694	chromosome
Rri02g1829.1	A0A2R6PLX7	85.5	4.4e-119	430.3	Aquaporin TIP5-1 like	PE 3	NA	IEA	GO:0048235	pollen sperm cell differentiation	GO:0015250	water channel activity	GO:0005739	mitochondrion
Rri02g1830.1	A0A2N9EKZ9	82.1	9.3e-107	389	NA	PE 4	NA	IEA	GO:0016559	peroxisome fission	NA	NA	GO:0005779	integral component of peroxisomal membrane
Rri02g1831.1	A0A097PSW1	83.1	0	1360.9	Embryo yellow protein (Fragment)	PE 2	NA	IEA	GO:0006886	intracellular protein transport	NA	NA	GO:0017119	Golgi transport complex
Rri02g1838.1	A0A2R6RT14	81.8	1.1e-179	632.1	Trehalose 6-phosphate phosphatase	PE 3	3.1.3.12	IEA	GO:0005992	trehalose biosynthetic process	GO:0004805	trehalose-phosphatase activity	NA	NA
Rri02g1840.1	A0A2R6PLZ5	82.5	2.9e-274	946.8	Monocopper oxidase-like protein	PE 4	NA	NA	NA	NA	GO:0005507	copper ion binding	NA	NA
Rri02g1850.1	A0A2R6RWH2	86.2	2.3e-75	284.3	UMP-CMP kinase	PE 3	2.7.4.14	IEA	GO:0006221	pyrimidine nucleotide biosynthetic process	GO:0004127	cytidylate kinase activity	GO:0005737	cytoplasm
Rri02g1853.1	A0A2R6PLZ4	81.4	0	1214.1	Mitochondrial intermediate peptidase	PE 3	NA	IEA	GO:0006627	protein processing involved in protein targeting to mitochondrion	GO:0004177	aminopeptidase activity	GO:0009535	chloroplast thylakoid membrane
Rri02g1857.1	A0A2R6RT05	91.1	5e-158	559.7	Protein EXORDIUM-like	PE 4	NA	NA	NA	NA	NA	NA	NA	NA
Rri02g1858.1	A0A2R6PLY7	87.3	0	1300.8	Transketolase	PE 4	NA	NA	NA	NA	GO:0004802	transketolase activity	NA	NA
Rri02g1860.1	A0A2R6PLY7	83.6	2.5e-277	957.2	Transketolase	PE 4	NA	NA	NA	NA	GO:0004802	transketolase activity	NA	NA
Rri02g1862.1	A0A1B1X405	80.5	7.6e-210	732.6	Heat shock cognate protein 70-1	PE 2	NA	NA	NA	NA	GO:0005524	ATP binding	NA	NA
Rri02g1868.1	A0A022Q8L1	99.3	1.7e-74	281.2	NA	PE 3	NA	IEA	GO:0006412	translation	GO:0003735	structural constituent of ribosome	GO:0005840	ribosome
Rri02g1869.1	A0A2R6PM03	93.2	1.2e-73	278.5	Calcium-binding protein	PE 4	NA	NA	NA	NA	GO:0005509	calcium ion binding	NA	NA
Rri02g1871.1	A0A2R6RT57	92.8	1.5e-152	541.6	Hypersensitive-induced response protein	PE 4	NA	NA	NA	NA	NA	NA	NA	NA
Rri02g1875.1	A0A200QB48	93.4	5.8e-241	835.9	Enolase	PE 3	NA	IEA	GO:0006096	glycolytic process	GO:0004634	phosphopyruvate hydratase activity	GO:0000015	phosphopyruvate hydratase complex
Rri02g1880.1	A0A2R6Q5N1	87.6	0	1363.6	FT-interacting protein	PE 4	NA	NA	NA	NA	GO:0016757	transferase activity, transferring glycosyl groups	GO:0016021	integral component of membrane
Rri02g1889.1	A0A1Y0ATR3	91.3	0	1779.6	ERL1	PE 2	NA	NA	NA	NA	GO:0004674	protein serine/threonine kinase activity	GO:0016021	integral component of membrane
Rri02g1891.1	A0A2R6RSY6	86.1	3.8e-45	183.3	CDGSH iron-sulfur domain-containing protein	PE 4	NA	NA	NA	NA	GO:0051537	2 iron, 2 sulfur cluster binding	GO:0043231	intracellular membrane-bounded organelle
Rri02g1909.1	V5K999	82.6	2.6e-178	627.5	Gibberellin 20-oxidase	PE 2	NA	NA	NA	NA	GO:0046872	metal ion binding	NA	NA
Rri02g1910.1	A0A2R6PM24	85.3	0	1074.7	Phosphoglucomutase	PE 4	NA	IEA	GO:0009409	response to cold	GO:0000287	magnesium ion binding	GO:0009570	chloroplast stroma
Rri02g1913.1	A0A200PPP4	84.9	9.8e-156	552.4	Ribokinase	PE 3	NA	NA	NA	NA	GO:0016301	kinase activity	NA	NA
Rri02g1917.1	A0A2R6PM08	82.4	6.6e-108	392.9	UDP-N-acetylglucosamine--N-acetylmuramyl-pyrophosphoryl-undecaprenol N-acetylglucosamine transferase	PE 4	NA	NA	NA	NA	GO:0016740	transferase activity	NA	NA
Rri02g1922.1	A0A2H3YSL2	80.4	7.5e-36	152.5	NA	PE 4	NA	NA	NA	NA	NA	NA	GO:0016021	integral component of membrane
Rri02g1927.1	A0A2R6PM27	83	3e-249	863.6	Calcium-dependent protein kinase	PE 4	NA	NA	NA	NA	GO:0004672	protein kinase activity	NA	NA
Rri02g1930.1	A0A2R6QSM6	89.3	0	1683.7	Valine--tRNA ligase (Fragment)	PE 3	NA	IEA	GO:0006438	valyl-tRNA aminoacylation	GO:0004832	valine-tRNA ligase activity	GO:0005737	cytoplasm
Rri02g1934.1	A0A2R6RSV5	86.9	7.6e-111	402.9	TraB domain-containing protein	PE 4	NA	NA	NA	NA	NA	NA	NA	NA
Rri02g1935.1	A0A199VHA5	90.8	3.9e-59	229.9	54S ribosomal protein L51, mitochondrial	PE 4	NA	IEA	GO:0032543	mitochondrial translation	GO:0003735	structural constituent of ribosome	GO:0005739	mitochondrion
Rri02g1940.1	A0A0F7GZJ7	80.3	1.3e-127	458.8	Dihydrodipicolinate reductase-like protein	PE 2	NA	IEA	GO:0009089	lysine biosynthetic process via diaminopimelate	GO:0008839	4-hydroxy-tetrahydrodipicolinate reductase	NA	NA
Rri02g1956.1	A0A1V0QT54	80.3	6e-77	289.7	BFT2	PE 2	NA	NA	NA	NA	NA	NA	NA	NA
Rri02g1961.1	A0A2R6RWD3	80.3	1.7e-89	331.6	Membrane steroid-binding protein	PE 3	NA	NA	NA	NA	NA	NA	GO:0016021	integral component of membrane
Rri02g1962.1	A0A2R6RSS9	87.2	2.5e-155	550.8	F-box/LRR-repeat protein	PE 4	NA	IEA	GO:0050829	defense response to Gram-negative bacterium	GO:1905761	SCF ubiquitin ligase complex binding	NA	NA
Rri02g1968.1	A9PGR8	91.7	1.8e-101	371.3	NA	PE 2	NA	IBA	GO:0006397	mRNA processing	GO:0003729	mRNA binding	GO:0005849	mRNA cleavage factor complex
Rri02g1978.1	A0A2R6PM81	82.3	9.8e-234	812	Pentatricopeptide repeat-containing protein	PE 4	NA	NA	NA	NA	NA	NA	NA	NA
Rri02g1979.1	A0A2R6PM95	86.9	3.2e-44	180.3	Heavy metal-associated isoprenylated plant protein	PE 4	NA	IEA	GO:0030001	metal ion transport	GO:0046872	metal ion binding	NA	NA
Rri02g2001.1	A0A2R6PN11	88.5	3.4e-61	236.9	Actin-depolymerizing factor 7 like (Fragment)	PE 3	NA	IEA	GO:0030042	actin filament depolymerization	GO:0003779	actin binding	GO:0015629	actin cytoskeleton
Rri02g2002.1	A0A482CT48	99.5	3.4e-128	460.3	Beta-tubulin	PE 2	NA	NA	NA	NA	GO:0005200	structural constituent of cytoskeleton	GO:0005737	cytoplasm
Rri02g2003.1	A0A146AUQ9	82	1.4e-249	864.8	CoA ligase-like protein 8	PE 2	NA	NA	NA	NA	GO:0016874	ligase activity	NA	NA
Rri02g2005.1	A0A2R6PSF2	80.9	3.7e-211	736.9	Acetylornithine aminotransferase	PE 3	NA	IEA	GO:0006525	arginine metabolic process	GO:0030170	pyridoxal phosphate binding	NA	NA
Rri02g2007.1	A0A2R6PMI4	80.3	1.6e-83	311.6	PAR1 protein	PE 4	NA	NA	NA	NA	NA	NA	NA	NA
Rri02g2012.1	A0A2R6PM79	80.3	0	2177.1	Tripeptidyl-peptidase	PE 4	NA	NA	NA	NA	GO:0008240	tripeptidyl-peptidase activity	NA	NA
Rri02g2013.1	A0A2R6PM90	88.6	0	1273.8	Cleavage and polyadenylation specificity factor subunit 2	PE 3	NA	IEA	GO:0006378	mRNA polyadenylation	GO:0003723	RNA binding	GO:0005847	mRNA cleavage and polyadenylation specificity factor complex
Rri02g2017.1	A0A2R6PN21	83.1	1.3e-154	548.5	Gibberellin 2-beta-dioxygenase	PE 3	NA	NA	NA	NA	GO:0046872	metal ion binding	NA	NA
Rri02g2025.1	A0A2R6RSP9	85	8.8e-148	525.8	Short-chain dehydrogenase TIC 32 like	PE 3	NA	NA	NA	NA	NA	NA	NA	NA
Rri02g2027.1	A0A2R6RSR3	82.6	6.6e-249	862.4	Transporter arsB like	PE 4	NA	IEA	GO:0055085	transmembrane transport	NA	NA	GO:0016021	integral component of membrane
Rri02g2045.1	A0A2I4G3Y4	81.6	4.6e-115	416.8	deSI-like protein At4g17486	PE 4	NA	NA	NA	NA	NA	NA	NA	NA
Rri02g2046.1	A0A2R6RSN1	81.9	1.6e-91	338.6	Myristoylated protein like	PE 4	NA	NA	NA	NA	NA	NA	NA	NA
Rri02g2049.1	A0A0N7KC18	97.7	1.1e-169	598.6	Beta-ring hydroxylase	PE 2	NA	IEA	GO:0008610	lipid biosynthetic process	GO:0016491	oxidoreductase activity	GO:0016021	integral component of membrane
Rri02g2052.1	P51819	94.8	0	1320.8	Heat shock protein 83	PE 2	NA	IEA	GO:0006457	protein folding	GO:0051082	unfolded protein binding	GO:0005737	cytoplasm
Rri02g2062.1	A0A2R6RH51	80.2	1.3e-74	282	EKC/KEOPS complex subunit Tprkb like	PE 3	NA	NA	NA	NA	NA	NA	GO:0005634	nucleus
Rri02g2065.1	A0A2R6RQR6	87.5	9.5e-83	308.9	NADH dehydrogenase [ubiquinone] 1 alpha subcomplex subunit 5 like	PE 4	NA	IEA	GO:0022904	respiratory electron transport chain	NA	NA	GO:0005747	mitochondrial respiratory chain complex I
Rri02g2066.1	A0A2R6RQS6	81.6	2.5e-166	587.8	NA	PE 4	NA	NA	NA	NA	NA	NA	NA	NA
Rri02g2081.1	A0A2R6RSM3	81.9	2.1e-270	934.1	S-type anion channel like	PE 4	NA	IEA	GO:0006873	cellular ion homeostasis	GO:0008308	voltage-gated anion channel activity	GO:0016021	integral component of membrane
Rri02g2088.1	A5BTB0	84.4	8.6e-243	842.4	Pyruvate kinase	PE 3	2.7.1.40	NA	NA	NA	GO:0030955	potassium ion binding	NA	NA
Rri02g2093.1	A0A2R6Q952	83	0	2458.3	ABC transporter C family member 10 like	PE 4	NA	NA	NA	NA	GO:0005524	ATP binding	GO:0016021	integral component of membrane
Rri02g2095.1	A0A2R6REW9	86.3	0	1203	Protein FAM83H like (Fragment)	PE 4	NA	NA	NA	NA	GO:0003677	DNA binding	NA	NA
Rri02g2098.1	A0A1J0A0P2	94	0	1186.4	ACT7	PE 2	NA	NA	NA	NA	GO:0004672	protein kinase activity	GO:0016021	integral component of membrane
Rri02g2104.1	A0A165XF51	83.6	3.7e-165	583.9	NA	PE 3	NA	IEA	GO:0006352	DNA-templated transcription, initiation	GO:0022857	transmembrane transporter activity	GO:0016021	integral component of membrane
Rri02g2111.1	D5LMH6	91.6	5.3e-158	559.7	Class III chitinase	PE 2	3.2.1.14	IEA	GO:0005975	carbohydrate metabolic process	GO:0004568	chitinase activity	NA	NA
Rri02g2113.1	A0A2R6RFK2	81.5	2.1e-73	277.7	Pentatricopeptide repeat-containing protein	PE 4	NA	NA	NA	NA	NA	NA	NA	NA
Rri02g2125.1	A0A2R6RQQ2	81	0	1149	Cyclic nucleotide-gated ion channel like	PE 4	NA	NA	NA	NA	GO:0005216	ion channel activity	GO:0016021	integral component of membrane
Rri02g2128.1	A0A2R6RFL9	87.9	1e-190	668.7	Spermine synthase	PE 3	NA	IEA	GO:0006596	polyamine biosynthetic process	GO:0016740	transferase activity	NA	NA
Rri02g2129.1	A0A2R6Q959	84.6	2.3e-176	620.9	Rust resistance kinase	PE 4	NA	NA	NA	NA	GO:0030247	polysaccharide binding	GO:0016021	integral component of membrane
Rri02g2131.1	A0A2R6Q959	85	2.6e-144	514.2	Rust resistance kinase	PE 4	NA	NA	NA	NA	GO:0030247	polysaccharide binding	GO:0016021	integral component of membrane
Rri02g2136.1	A0A2R6Q959	85	1.6e-161	571.6	Rust resistance kinase	PE 4	NA	NA	NA	NA	GO:0030247	polysaccharide binding	GO:0016021	integral component of membrane
Rri02g2140.1	A0A2R6Q959	82.2	3.3e-69	263.8	Rust resistance kinase	PE 4	NA	NA	NA	NA	GO:0030247	polysaccharide binding	GO:0016021	integral component of membrane
Rri02g2143.1	A0A2R6RFM8	80.3	6.5e-123	443	Rust resistance kinase	PE 3	NA	NA	NA	NA	GO:0004674	protein serine/threonine kinase activity	NA	NA
Rri02g2154.1	A0A2R6Q959	83.3	3.9e-99	363.6	Rust resistance kinase	PE 4	NA	NA	NA	NA	GO:0030247	polysaccharide binding	GO:0016021	integral component of membrane
Rri02g2159.1	A0A2R6Q959	83.4	1.4e-173	611.7	Rust resistance kinase	PE 4	NA	NA	NA	NA	GO:0030247	polysaccharide binding	GO:0016021	integral component of membrane
Rri02g2167.1	A0A2R6Q972	84	0	3780.3	Glutamate synthase 1 [NADH] like	PE 4	NA	IEA	GO:0006537	glutamate biosynthetic process	GO:0005506	iron ion binding	NA	NA
Rri02g2169.1	A0A2R6Q975	88.8	7.3e-77	289.3	Vesicle transport protein	PE 3	NA	IEA	GO:0016192	vesicle-mediated transport	NA	NA	GO:0016021	integral component of membrane
Rri02g2170.1	A0A2K1XGK9	82.1	0	2783.8	NA	PE 4	NA	IEA	GO:0006537	glutamate biosynthetic process	GO:0005506	iron ion binding	NA	NA
Rri02g2171.1	A0A2P5FGB8	85.3	1.3e-185	651.7	Splicing factor 3A subunit	PE 4	NA	IEA	GO:0000398	mRNA splicing, via spliceosome	GO:0008270	zinc ion binding	GO:0005681	spliceosomal complex
Rri02g2172.1	A0A2R6Q966	85.8	0	1159.4	Plastid-lipid-associated protein	PE 4	NA	NA	NA	NA	GO:0005524	ATP binding	NA	NA
Rri02g2175.1	A0A2R6RSK0	80.6	1.7e-132	474.9	Protein BOBBER like	PE 4	NA	NA	NA	NA	NA	NA	NA	NA
Rri02g2178.1	A0A2R6RSJ8	87.5	0	1407.9	Dipeptidyl aminopeptidase	PE 3	NA	NA	NA	NA	GO:0008236	serine-type peptidase activity	NA	NA
Rri02g2181.1	A0A103Y8V5	82.9	5.3e-155	549.7	Seven-in-absentia protein, sina	PE 4	NA	IEA	GO:0007275	multicellular organism development	GO:0008270	zinc ion binding	GO:0005634	nucleus
Rri02g2182.1	A0A2R6RSL7	85.9	2.8e-280	966.8	CLP protease regulatory subunit like	PE 4	NA	IEA	GO:0006457	protein folding	GO:0005524	ATP binding	NA	NA
Rri02g2195.1	A0A2R6RSH9	82.5	2e-92	341.3	50S ribosomal protein	PE 4	NA	IEA	GO:0006412	translation	GO:0003735	structural constituent of ribosome	GO:0005840	ribosome
Rri02g2197.1	A0A2R6QW61	80.9	2e-181	637.9	Protein phosphatase	PE 3	NA	NA	NA	NA	GO:0004722	protein serine/threonine phosphatase activity	NA	NA
Rri02g2198.1	A0A2G2ZZW0	90.6	0	1581.6	Importin subunit beta-1	PE 4	NA	IEA	GO:0006606	protein import into nucleus	GO:0008536	Ran GTPase binding	GO:0005634	nucleus
Rri02g2201.1	A0A2R6RSM5	86.6	4.4e-172	606.7	Histone-lysine N-methyltransferase	PE 4	NA	NA	NA	NA	GO:0046872	metal ion binding	NA	NA
Rri02g2203.1	A0A2R6RSJ7	91.5	8.1e-151	535.8	Cell division control protein	PE 4	NA	IEA	GO:0006109	regulation of carbohydrate metabolic process	NA	NA	NA	NA
Rri02g2204.1	A0A2P5A3Q6	91.5	4.4e-54	213	Protein yippee-like	PE 3	NA	NA	NA	NA	GO:0046872	metal ion binding	NA	NA
Rri02g2206.1	A0A2R6Q996	84.8	0	1308.9	Oligopeptide transporter like	PE 4	NA	IEA	GO:0055085	transmembrane transport	NA	NA	GO:0016021	integral component of membrane
Rri02g2211.1	F6H7D7	88.2	2.2e-150	534.6	NA	PE 4	NA	IBA	GO:0006886	intracellular protein transport	NA	NA	GO:0005768	endosome
Rri02g2213.1	A0A2R6Q998	84.4	0	1168.7	Metal-nicotianamine transporter like	PE 4	NA	IEA	GO:0055085	transmembrane transport	NA	NA	GO:0016021	integral component of membrane
Rri02g2214.1	A0A1S3XZE5	81.3	0	1082.8	metal-nicotianamine transporter YSL3-like isoform X2	PE 4	NA	IEA	GO:0055085	transmembrane transport	NA	NA	GO:0016021	integral component of membrane
Rri02g2215.1	O48618	82.9	4.4e-62	240	Cytochome b5 (Fragment)	PE 2	NA	NA	NA	NA	GO:0046872	metal ion binding	GO:0016021	integral component of membrane
Rri02g2230.1	A0A2G9HZH6	82.3	4.6e-46	186.4	60s acidic ribosomal protein P1	PE 3	NA	IEA	GO:0006414	translational elongation	GO:0003735	structural constituent of ribosome	GO:0005840	ribosome
Rri02g2231.1	A0A2R6Q9B6	83.4	0	1042.3	Starch synthase, chloroplastic/amyloplastic	PE 3	2.4.1.-	IEA	GO:0019252	starch biosynthetic process	GO:0004373	glycogen (starch) synthase activity	GO:0009501	amyloplast
Rri02g2240.1	A0A2R6RSF4	83.9	1.7e-69	264.6	Protein DOWNY MILDEW RESISTANCE like	PE 3	NA	NA	NA	NA	GO:0016491	oxidoreductase activity	NA	NA
Rri02g2244.1	A0A061G2W1	89.1	2.5e-59	230.7	Nascent polypeptide-associated complex subunit alpha-like protein 2	PE 4	NA	NA	NA	NA	NA	NA	GO:0005854	nascent polypeptide-associated complex
Rri02g2254.1	A0A1X9IVC9	88.7	1.5e-92	341.7	NA	PE 2	NA	IEA	GO:0006412	translation	GO:0003735	structural constituent of ribosome	GO:0005840	ribosome
Rri02g2259.1	A0A2R6Q9E0	83	1.6e-225	784.6	UNC93-like protein	PE 4	NA	NA	NA	NA	NA	NA	GO:0016021	integral component of membrane
Rri02g2264.1	A0A2R6RS96	90.9	1.1e-74	282	Ribonuclease P/MRP protein like	PE 4	NA	IEA	GO:0008033	tRNA processing	GO:0004540	ribonuclease activity	NA	NA
Rri02g2277.1	A0A2R6Q9E8	82.3	9e-247	855.5	Aluminum-activated malate transporter like	PE 4	NA	IEA	GO:0015743	malate transport	NA	NA	GO:0016021	integral component of membrane
Rri02g2278.1	A0A2R6Q9F2	90.2	2e-106	387.9	60S ribosomal protein L13	PE 3	NA	IEA	GO:0006412	translation	GO:0003735	structural constituent of ribosome	GO:0005840	ribosome
Rri02g2279.1	A0A2R6Q9F2	82.2	1e-52	208.8	60S ribosomal protein L13	PE 3	NA	IEA	GO:0006412	translation	GO:0003735	structural constituent of ribosome	GO:0005840	ribosome
Rri02g2291.1	A0A067E6A4	89.3	8.4e-75	282.3	NA	PE 3	NA	NA	NA	NA	GO:0005525	GTP binding	NA	NA
Rri02g2295.1	A0A2R6RSE6	80.4	1.2e-43	178.3	NADH dehydrogenase [ubiquinone] iron-sulfur protein	PE 4	NA	NA	NA	NA	NA	NA	NA	NA
Rri02g2296.1	A0A2R6RSC5	88.2	0	1098.2	ATPase family AAA domain-containing protein	PE 4	NA	IEA	GO:0007005	mitochondrion organization	GO:0005524	ATP binding	GO:0005739	mitochondrion
Rri02g2298.1	A0A2R6Q9H1	88.9	0	2127.4	Cellulose synthase-like protein	PE 3	NA	IEA	GO:0071555	cell wall organization	GO:0016760	cellulose synthase (UDP-forming) activity	GO:0016021	integral component of membrane
Rri02g2300.1	A0A2P6SPW2	81	3.3e-51	203.8	Putative xylogalacturonan beta-1,3-xylosyltransferase	PE 3	2.4.2.41	IEA	GO:0006486	protein glycosylation	GO:0102983	xylogalacturonan beta-1,3-xylosyltransferase activity	GO:0005794	Golgi apparatus
Rri02g2301.1	A0A2R6Q9I4	87.1	3.9e-193	676.8	TOM1-like protein	PE 4	NA	IEA	GO:0006886	intracellular protein transport	NA	NA	GO:0005623	cell
Rri02g2303.1	A0A2R6PZN6	82.8	0	1370.5	Pentatricopeptide repeat-containing protein	PE 4	NA	NA	NA	NA	GO:0008270	zinc ion binding	NA	NA
Rri02g2310.1	A0A2R6Q9I3	86.1	1.9e-118	428.3	Binding partner of like (Fragment)	PE 4	NA	NA	NA	NA	GO:0003723	RNA binding	NA	NA
Rri02g2312.1	A0A2R6Q9H9	82.8	6.9e-107	389.8	Syntaxin-22 like	PE 3	NA	IEA	GO:0045324	late endosome to vacuole transport	GO:0005484	SNAP receptor activity	GO:0016021	integral component of membrane
Rri02g2323.1	A0A438H647	80.2	1.8e-179	631.7	Putative sugar kinase slr0537	PE 4	NA	NA	NA	NA	NA	NA	NA	NA
Rri02g2344.1	A0A2R6Q9N4	81.6	0	1529.6	DNA-binding protein like	PE 4	NA	NA	NA	NA	GO:0003677	DNA binding	GO:0009570	chloroplast stroma
Rri02g2348.1	M4QW40	82.1	1.1e-248	862.1	Ketoacyl-ACP synthase II	PE 2	NA	IEA	GO:0006633	fatty acid biosynthetic process	GO:0016747	transferase activity, transferring acyl groups other than amino-acyl groups	NA	NA
Rri02g2350.1	A0A2R6R418	82	8.1e-176	619.4	Oligouridylate-binding protein like	PE 4	NA	NA	NA	NA	GO:0003723	RNA binding	NA	NA
Rri02g2353.1	M0T659	93.1	1.9e-129	464.5	Proteasome subunit alpha type	PE 3	3.4.25.1	IEA	GO:0006511	ubiquitin-dependent protein catabolic process	GO:0004298	threonine-type endopeptidase activity	GO:0005737	cytoplasm
Rri02g2357.1	A0A2R6S2A6	83.1	0	1491.9	Tubulin--tyrosine ligase-like protein	PE 4	NA	IEA	GO:0006464	cellular protein modification process	GO:0016874	ligase activity	NA	NA
Rri02g2361.1	A0A0B2PEY0	81	3.8e-99	364	MOB kinase activator-like 1	PE 4	NA	NA	NA	NA	GO:0016301	kinase activity	NA	NA
Rri02g2365.1	G3F4I5	84.7	5.8e-97	356.7	Germin-like protein	PE 2	NA	NA	NA	NA	GO:0030145	manganese ion binding	GO:0005576	extracellular region
Rri02g2367.1	A0A2R6S2A1	83.3	2.6e-189	664.1	12-oxophytodienoate reductase	PE 4	NA	NA	NA	NA	GO:0010181	FMN binding	NA	NA
Rri02g2369.1	D7TCG3	80.7	0	1733.4	NA	PE 4	NA	IBA	GO:0051569	regulation of histone H3-K4 methylation	GO:0000993	RNA polymerase II complex binding	GO:0016593	Cdc73/Paf1 complex
Rri02g2370.1	A0A2R6R433	85.3	7.5e-105	382.9	Mediator of RNA polymerase II transcription subunit 20	PE 3	NA	IEA	GO:0006357	regulation of transcription by RNA polymerase II	GO:0003712	transcription coregulator activity	GO:0016592	mediator complex
Rri02g2375.1	A0A068U3H1	91.2	3.3e-52	206.8	NA	PE 4	NA	IEA	GO:0042753	positive regulation of circadian rhythm	NA	NA	NA	NA
Rri02g2378.1	D7TCH9	83	1.7e-75	285	NA	PE 4	NA	IBA	GO:0045324	late endosome to vacuole transport	NA	NA	GO:0005771	multivesicular body
Rri02g2381.1	A0A2R6PYT2	83.4	3.5e-132	473.8	Vacuolar protein-sorting-associated protein	PE 3	NA	IEA	GO:0006904	vesicle docking involved in exocytosis	NA	NA	NA	NA
Rri02g2383.1	A0A0G2YQ95	86.7	0	1244.2	PDAT	PE 2	NA	IEA	GO:0006629	lipid metabolic process	GO:0008374	O-acyltransferase activity	GO:0016021	integral component of membrane
Rri02g2387.1	A0A2R6Q551	80.5	1.1e-177	625.5	NA	PE 4	NA	NA	NA	NA	NA	NA	GO:0016021	integral component of membrane
Rri02g2388.1	A0A2R6R456	92.3	0	2786.5	Myosin-17 like (Fragment)	PE 3	NA	IEA	GO:0007015	actin filament organization	GO:0005524	ATP binding	GO:0016459	myosin complex
Rri02g2389.1	A0A2R6S2B4	90.2	5.6e-109	396.4	WD repeat-containing protein	PE 4	NA	NA	NA	NA	NA	NA	NA	NA
Rri02g2395.1	A0A2R6R450	84.2	2.8e-63	244.2	30S ribosomal protein like	PE 3	NA	IEA	GO:0006412	translation	GO:0003735	structural constituent of ribosome	GO:0005840	ribosome
Rri02g2397.1	F6HMT1	85.6	0	1848.6	NA	PE 4	NA	IBA	GO:0000390	spliceosomal complex disassembly	GO:0034459	ATP-dependent 3'-5' RNA helicase activity	GO:0071013	catalytic step 2 spliceosome
Rri02g2404.1	A0A2R6R462	83.7	0	1487.2	Beta-galactosidase	PE 3	3.2.1.23	IEA	GO:0005975	carbohydrate metabolic process	GO:0030246	carbohydrate binding	NA	NA
Rri02g2408.1	A0A2R6R497	86.8	2.1e-246	854	Glutamate-rich WD repeat-containing protein	PE 4	NA	NA	NA	NA	NA	NA	GO:0005634	nucleus
Rri02g2418.1	A0A2R6R4A8	82.3	5.7e-158	559.7	Pollen-specific protein	PE 4	NA	NA	NA	NA	NA	NA	GO:0016021	integral component of membrane
Rri02g2421.1	A0A1S3UTD4	92.6	2.9e-62	240.4	NA	PE 4	NA	IEA	GO:0015986	ATP synthesis coupled proton transport	GO:0015078	proton transmembrane transporter activity	GO:0000276	mitochondrial proton-transporting ATP synthase complex, coupling factor F(o)
Rri02g2422.1	B9GXM7	86.4	6.3e-185	649.4	NA	PE 4	NA	IBA	GO:0008612	peptidyl-lysine modification to peptidyl-hypusine	GO:0034038	deoxyhypusine synthase activity	GO:0005737	cytoplasm
Rri02g2424.1	A0A2R6R486	87.8	0	1790.8	Zinc protease PQQL-like	PE 3	NA	NA	NA	NA	GO:0004222	metalloendopeptidase activity	GO:0009507	chloroplast
Rri02g2425.1	A0A103Y2B8	90.4	1.2e-41	171.8	Ribosomal protein L31e	PE 4	NA	IEA	GO:0006412	translation	GO:0003735	structural constituent of ribosome	GO:0005840	ribosome
Rri02g2426.1	A0A2R6R491	80.3	3.6e-91	337	NA	PE 4	NA	NA	NA	NA	NA	NA	GO:0016021	integral component of membrane
Rri02g2427.1	U5FYE1	84.5	3.4e-281	969.9	Ketol-acid reductoisomerase	PE 3	1.1.1.86	IBA	GO:0009082	branched-chain amino acid biosynthetic process	GO:0004455	ketol-acid reductoisomerase activity	GO:0009507	chloroplast
Rri02g2428.1	A0A067KC31	91.3	4e-107	390.2	NA	PE 4	NA	IEA	GO:0007034	vacuolar transport	NA	NA	NA	NA
Rri02g2430.1	A0A2R6R466	81.7	0	2318.1	Protein diaphanous 1 like	PE 4	NA	NA	NA	NA	NA	NA	GO:0016021	integral component of membrane
Rri02g2431.1	A0A2R6R496	97.9	9.3e-76	285.4	AP complex subunit sigma	PE 3	NA	IEA	GO:0006886	intracellular protein transport	NA	NA	GO:0030124	AP-4 adaptor complex
Rri02g2432.1	A0A2R6R485	86.1	2.3e-260	900.6	ATP-dependent 6-phosphofructokinase	PE 3	2.7.1.11	IEA	GO:0006002	fructose 6-phosphate metabolic process	GO:0003872	6-phosphofructokinase activity	GO:0005737	cytoplasm
Rri02g2438.1	A0A2R6R4C6	89.1	4.4e-64	246.5	Profilin	PE 3	NA	NA	NA	NA	GO:0003779	actin binding	GO:0005856	cytoskeleton
Rri02g2439.1	A0A2R6QUZ0	83.1	0	1214.5	Glutamate carboxypeptidase	PE 4	NA	NA	NA	NA	GO:0004180	carboxypeptidase activity	NA	NA
Rri02g2442.1	A0A2L1CDF3	83	3.5e-236	820.1	Phosphotransferase	PE 2	2.7.1.-	IEA	GO:0001678	cellular glucose homeostasis	GO:0004396	hexokinase activity	GO:0005623	cell
Rri02g2444.1	A0A2R6S1C2	86.3	4.5e-266	919.5	Ceramide glucosyltransferase	PE 4	NA	NA	NA	NA	GO:0016757	transferase activity, transferring glycosyl groups	GO:0016021	integral component of membrane
Rri02g2451.1	I4AXX7	82.6	1.9e-268	927.5	Malic enzyme	PE 2	NA	NA	NA	NA	GO:0051287	NAD binding	NA	NA
Rri02g2458.1	A0A0D2S6X6	81	4.8e-105	383.6	NA	PE 3	NA	NA	NA	NA	NA	NA	NA	NA
Rri02g2461.1	A0A2R6R4B1	92.2	0	1465.7	Dolichyl-diphosphooligosaccharide--protein glycosyltransferase subunit STT3A like	PE 4	NA	IEA	GO:0006486	protein glycosylation	GO:0004576	oligosaccharyl transferase activity	GO:0016021	integral component of membrane
Rri02g2466.1	A0A2G9G878	82.1	3.4e-166	587.4	Lactoylglutathione lyase	PE 3	4.4.1.5	NA	NA	NA	GO:0004462	lactoylglutathione lyase activity	NA	NA
Rri02g2468.1	D7TBJ4	84.4	5e-213	743	NA	PE 3	NA	IBA	GO:0018107	peptidyl-threonine phosphorylation	GO:0004674	protein serine/threonine kinase activity	GO:0005634	nucleus
Rri02g2474.1	A0A022QWD1	91.1	4.4e-106	386.7	NA	PE 4	NA	IEA	GO:0007264	small GTPase mediated signal transduction	GO:0005525	GTP binding	NA	NA
Rri02g2478.1	A0A059DE89	80.8	2.7e-215	750.7	NA	PE 3	NA	IEA	GO:0006412	translation	GO:0003723	RNA binding	GO:0005840	ribosome
Rri02g2479.1	A0A2R6R4D8	80	1.6e-211	738.4	Rho guanine nucleotide exchange factor like	PE 4	NA	NA	NA	NA	GO:0005089	Rho guanyl-nucleotide exchange factor activity	NA	NA
Rri02g2480.1	A0A1U7ZMF0	80.8	1.5e-102	375.2	protein CONTINUOUS VASCULAR RING 1-like	PE 4	NA	NA	NA	NA	NA	NA	GO:0016021	integral component of membrane
Rri02g2484.1	B7FN46	91.7	4.2e-103	376.7	RAB GTPase-like protein A1D	PE 2	NA	NA	NA	NA	GO:0005525	GTP binding	NA	NA
Rri02g2487.1	A0A2R6QV12	80.2	8.3e-231	802.4	Chlorophyll(Ide) b reductase	PE 4	NA	NA	NA	NA	GO:0003677	DNA binding	GO:0016021	integral component of membrane
Rri02g2493.1	A0A2R6QV19	90.5	3e-225	783.9	Protein CfxQ like	PE 4	NA	NA	NA	NA	GO:0005524	ATP binding	GO:0000502	proteasome complex
Rri02g2495.1	A0A2J6LUP5	82.4	2.8e-37	157.1	NA	PE 3	NA	IEA	GO:0006428	isoleucyl-tRNA aminoacylation	GO:0005524	ATP binding	NA	NA
Rri02g2503.1	F6HH24	89.7	9.2e-75	282.3	NA	PE 4	NA	IBA	GO:0006886	intracellular protein transport	GO:0003924	GTPase activity	GO:0005768	endosome
Rri02g2509.1	A0A077D7R3	81.2	1.3e-244	848.2	Aldehyde dehydrogenase	PE 2	NA	NA	NA	NA	GO:0016620	oxidoreductase activity, acting on the aldehyde or oxo group of donors, NAD or NADP as acceptor	NA	NA
Rri02g2510.1	A0A3S8T9D3	82.1	4.2e-60	233.4	Transcription factor MBF1	PE 2	NA	NA	NA	NA	GO:0043565	sequence-specific DNA binding	NA	NA
Rri02g2512.1	A0A2R6R4E6	83.9	0	2309.6	ARF guanine-nucleotide exchange factor like	PE 4	NA	IEA	GO:0009846	pollen germination	GO:0005086	ARF guanyl-nucleotide exchange factor activity	GO:0090406	pollen tube
Rri02g2516.1	A0A2R6S1W0	87.6	2e-190	667.9	3-hydroxyisobutyryl-CoA hydrolase-like protein	PE 3	NA	NA	NA	NA	GO:0003860	3-hydroxyisobutyryl-CoA hydrolase activity	NA	NA
Rri02g2520.1	A0A2R6RBE1	87.3	0	1044.3	Translation initiation factor eIF-2B subunit epsilon like	PE 4	NA	NA	NA	NA	GO:0016779	nucleotidyltransferase activity	NA	NA
Rri02g2523.1	F6HH50	80.1	0	1929.8	NA	PE 4	NA	IBA	GO:0006898	receptor-mediated endocytosis	NA	NA	GO:0010008	endosome membrane
Rri02g2527.1	A0A2R6R4E4	80	6.7e-202	706.1	E3 ubiquitin-protein like	PE 4	NA	NA	NA	NA	NA	NA	GO:0016021	integral component of membrane
Rri02g2529.1	A0A161XY66	80.6	0	2353.9	NA	PE 3	NA	IEA	GO:0042335	cuticle development	GO:0016887	ATPase activity	GO:0016021	integral component of membrane
Rri02g2531.1	A0A078FVW7	91.3	2.4e-127	457.6	GTP-binding nuclear protein	PE 3	NA	IEA	GO:0015031	protein transport	GO:0003924	GTPase activity	GO:0005634	nucleus
Rri02g2532.1	A0A2R6S1U2	81.2	2.9e-226	787.3	Cytochrome P450 734A1 like	PE 3	NA	NA	NA	NA	GO:0016705	oxidoreductase activity, acting on paired donors, with incorporation or reduction of molecular oxygen	NA	NA
Rri02g2533.1	A0A2R6R4G9	84.7	2.4e-193	677.6	Protein arginine N-methyltransferase	PE 3	NA	IEA	GO:0006479	protein methylation	GO:0008168	methyltransferase activity	NA	NA
Rri02g2543.1	A0A2R6R4I2	81	7.1e-72	272.7	Metallothiol transferase	PE 4	NA	NA	NA	NA	GO:0016740	transferase activity	NA	NA
Rri02g2544.1	A0A2R6S1S8	81	0	1057.7	Mediator of RNA polymerase II transcription subunit like	PE 4	NA	IEA	GO:0006357	regulation of transcription by RNA polymerase II	GO:0003712	transcription coregulator activity	GO:0016592	mediator complex
Rri02g2546.1	A0A2R6R4H5	82.5	1.9e-178	627.9	Ethanolamine kinase	PE 4	NA	NA	NA	NA	GO:0016301	kinase activity	NA	NA
Rri02g2547.1	A0A2R6PR72	85.8	6.2e-160	566.2	Ribosome biogenesis regulatory protein	PE 3	NA	IEA	GO:0042254	ribosome biogenesis	NA	NA	GO:0005634	nucleus
Rri02g2548.1	A0A1U7ZQ89	91.7	2.6e-91	337.4	Signal peptidase I	PE 3	3.4.21.89	IEA	GO:0006465	signal peptide processing	GO:0008233	peptidase activity	GO:0016021	integral component of membrane
Rri02g2552.1	A0A2R6R4I3	84.7	0	3142.4	Nuclear pore complex protein	PE 4	NA	NA	NA	NA	NA	NA	GO:0005643	nuclear pore
Rri02g2553.1	A0A2R6S1U4	82.8	7.4e-95	349.4	Guanine nucleotide-binding protein-like 3-like protein	PE 4	NA	NA	NA	NA	NA	NA	NA	NA
Rri02g2570.1	A0A2R6P2M1	81.2	0	1906.7	Topless-related protein	PE 4	NA	IEA	GO:0006355	regulation of transcription, DNA-templated	NA	NA	NA	NA
Rri02g2574.1	A0A2R6R4J3	84.8	0	1153.3	TBC1 domain family member 15 like	PE 4	NA	NA	NA	NA	NA	NA	NA	NA
Rri02g2584.1	S6BK49	82.5	3.8e-224	780	Monogalactosyldiacylglycerol synthase 2 type B	PE 2	NA	IEA	GO:0009247	glycolipid biosynthetic process	GO:0016758	transferase activity, transferring hexosyl groups	NA	NA
Rri02g2586.1	A0A2R6S1I0	92.7	0	1357.4	Pyrophosphate-energized vacuolar membrane proton pump like	PE 3	NA	IEA	GO:1902600	proton transmembrane transport	GO:0004427	inorganic diphosphatase activity	GO:0016021	integral component of membrane
Rri02g2594.1	A0A2R6R4T6	80.5	4e-255	883.2	NEDD8 ultimate buster like	PE 4	NA	NA	NA	NA	NA	NA	NA	NA
Rri02g2599.1	A0A2P5E012	93.1	9.1e-225	781.9	Transmembrane 9 superfamily member	PE 3	NA	NA	NA	NA	NA	NA	GO:0016021	integral component of membrane
Rri02g2607.1	A0A2R6S1H9	82.3	3e-114	414.1	3-oxoacyl-[acyl-carrier-protein] synthase 3 protein like (Fragment)	PE 4	NA	NA	NA	NA	NA	NA	NA	NA
Rri02g2614.1	A0A2R6S1H8	83.6	2.2e-277	957.2	Protein NUCLEAR FUSION DEFECTIVE like	PE 4	NA	NA	NA	NA	NA	NA	GO:0016021	integral component of membrane
Rri02g2616.1	A0A2R6QNK2	80.8	9.1e-240	832	Vacuolar-processing enzyme like	PE 4	NA	NA	NA	NA	GO:0008233	peptidase activity	NA	NA
Rri02g2619.1	A0A2N9FQS8	84.9	2.4e-92	340.9	NA	PE 3	NA	NA	NA	NA	GO:0005215	transporter activity	NA	NA
Rri02g2625.1	D7T100	86.4	9.4e-66	252.3	NA	PE 4	NA	IEA	GO:0006357	regulation of transcription by RNA polymerase II	GO:0003712	transcription coregulator activity	GO:0016592	mediator complex
Rri02g2626.1	A0A2R6S1K4	95	3.4e-279	963	NADP-dependent glyceraldehyde-3-phosphate dehydrogenase	PE 3	NA	NA	NA	NA	GO:0016620	oxidoreductase activity, acting on the aldehyde or oxo group of donors, NAD or NADP as acceptor	NA	NA
Rri02g2633.1	A5C524	84.7	3.4e-278	959.9	NA	PE 3	NA	NA	NA	NA	GO:0030145	manganese ion binding	GO:0005737	cytoplasm
Rri02g2635.1	A0A314Y2L3	90	0	1130.5	Transmembrane 9 superfamily member	PE 3	NA	NA	NA	NA	NA	NA	GO:0016021	integral component of membrane
Rri02g2636.1	A0A2R6R4T8	86.4	0	1242.6	Cyclic nucleotide-gated ion channel like	PE 4	NA	NA	NA	NA	GO:0005249	voltage-gated potassium channel activity	GO:0016021	integral component of membrane
Rri02g2637.1	F6HYK0	84	9.3e-296	1018.5	NA	PE 4	NA	IBA	GO:0045047	protein targeting to ER	GO:0005047	signal recognition particle binding	GO:0016020	membrane
Rri02g2644.1	A0A2I4F9N4	80.9	1.4e-229	798.5	heat shock 70 kDa protein-like	PE 3	NA	NA	NA	NA	GO:0005524	ATP binding	NA	NA
Rri02g2652.1	A0A2R6S1M6	88.1	4.1e-78	293.5	Calcineurin subunit B like	PE 4	NA	NA	NA	NA	GO:0005509	calcium ion binding	NA	NA
Rri02g2666.1	A0A2R6S1R8	85.9	0	1058.1	LRR receptor-like serine/threonine-protein kinase	PE 3	NA	NA	NA	NA	GO:0005524	ATP binding	GO:0016021	integral component of membrane
Rri02g2692.1	A5ANA9	80.6	1.8e-134	481.5	Xyloglucan endotransglucosylase/hydrolase	PE 3	2.4.1.207	IEA	GO:0042546	cell wall biogenesis	GO:0004553	hydrolase activity, hydrolyzing O-glycosyl compounds	GO:0005618	cell wall
Rri02g2698.1	P37142	80.2	0	1402.1	Bifunctional aspartokinase/homoserine dehydrogenase, chloroplastic (Fragment)	PE 1	2.7.2.4	IEA	GO:0009089	lysine biosynthetic process via diaminopimelate	GO:0005524	ATP binding	GO:0009570	chloroplast stroma
Rri02g2699.1	B9ILZ0	80.5	1.6e-108	395.2	NA	PE 4	NA	IBA	GO:0006114	glycerol biosynthetic process	GO:0043136	glycerol-3-phosphatase activity	NA	NA
Rri02g2700.1	A0A2R6S1Q5	85.9	0	1237.2	NADPH--cytochrome P450 reductase	PE 3	1.6.2.4	NA	NA	NA	GO:0050661	NADP binding	GO:0005789	endoplasmic reticulum membrane
Rri02g2701.1	A0A151SRU4	87.1	2.5e-168	594.3	Afadin-and alpha-actinin-binding protein	PE 4	NA	NA	NA	NA	NA	NA	NA	NA
Rri02g2706.1	A0A348BF03	91.7	4.9e-203	709.9	Homogentisate phytyltransferase 1, chloroplastic-like	PE 2	NA	NA	NA	NA	GO:0016765	transferase activity, transferring alkyl or aryl (other than methyl) groups	GO:0016021	integral component of membrane
Rri02g2710.1	A0A2G9GTE8	80.8	0	3244.5	RNA helicase BRR2, DEAD-box superfamily	PE 4	3.6.4.13	NA	NA	NA	GO:0005524	ATP binding	NA	NA
Rri02g2726.1	A0A1D9CFA9	86.3	8.3e-93	342.8	Transcription factor BHLH022 (Fragment)	PE 2	NA	NA	NA	NA	GO:0046983	protein dimerization activity	NA	NA
Rri02g2727.1	A0A2R6S296	80.7	4.4e-195	683.3	Inactive purple acid phosphatase	PE 4	NA	NA	NA	NA	GO:0016787	hydrolase activity	NA	NA
Rri02g2729.1	A0A2R6R410	82.1	1.7e-193	678.3	Protein CLEC16A like	PE 4	NA	NA	NA	NA	NA	NA	NA	NA
Rri02g2731.1	A0A2R6S288	84.6	6.4e-289	995.7	Calcium-transporting ATPase	PE 3	7.2.2.10	NA	NA	NA	GO:0005516	calmodulin binding	GO:0016021	integral component of membrane
Rri02g2734.1	A0A2R6S286	81.1	8e-126	453	Plant intracellular Ras-group-related LRR protein	PE 4	NA	NA	NA	NA	NA	NA	NA	NA
Rri02g2747.1	A0A2R6R3Z2	95.1	9.5e-230	798.5	Serine/threonine-protein kinase	PE 4	NA	NA	NA	NA	GO:0005524	ATP binding	NA	NA
Rri02g2750.1	Q9SLW3	81.6	0	1318.1	Terpene cyclase/mutase family member	PE 2	5.4.99.-	NA	NA	NA	GO:0016866	intramolecular transferase activity	NA	NA
Rri03g0017.1	A0A2R6PNS2	85.7	0	1299.3	DEAD-box ATP-dependent RNA helicase	PE 3	NA	NA	NA	NA	GO:0005524	ATP binding	NA	NA
Rri03g0026.1	A0A1U8AJY8	92.9	0	1142.1	DNA replication licensing factor MCM7	PE 3	3.6.4.12	IEA	GO:0006270	DNA replication initiation	GO:0003678	DNA helicase activity	GO:0005634	nucleus
Rri03g0030.1	A0A2R6PNS6	84.1	8.2e-272	938.7	DnaJ subfamily C member like	PE 4	NA	NA	NA	NA	NA	NA	NA	NA
Rri03g0032.1	A0A2R6PPJ7	88.8	3.2e-109	397.1	Transmembrane protein	PE 4	NA	NA	NA	NA	NA	NA	GO:0016021	integral component of membrane
Rri03g0033.1	A0A2R6PNT0	90.8	2.4e-60	234.2	Transcription initiation factor TFIID subunit like	PE 4	NA	IEA	GO:0006366	transcription by RNA polymerase II	GO:0046982	protein heterodimerization activity	NA	NA
Rri03g0034.1	A0A2R6QUC0	92.2	6.4e-184	646	DnaJ protein like	PE 4	NA	IEA	GO:0006457	protein folding	GO:0051082	unfolded protein binding	NA	NA
Rri03g0041.1	A0A2R6P5P1	85.4	0	2065.4	Cellulose synthase-like protein	PE 3	NA	IEA	GO:0030244	cellulose biosynthetic process	GO:0016760	cellulose synthase (UDP-forming) activity	GO:0016021	integral component of membrane
Rri03g0045.1	A0A2R6QUD1	89.9	1.2e-157	558.5	Nicotinamide adenine dinucleotide transporter like	PE 3	NA	NA	NA	NA	GO:0022857	transmembrane transporter activity	GO:0016021	integral component of membrane
Rri03g0048.1	A0A2R6PNV6	82.1	1.2e-225	785	Polygalacturonase	PE 3	NA	IEA	GO:0005975	carbohydrate metabolic process	GO:0004650	polygalacturonase activity	NA	NA
Rri03g0050.1	A0A371I3G0	91.7	9.9e-106	385.6	Ribosomal protein L19	PE 3	NA	IEA	GO:0006412	translation	GO:0003735	structural constituent of ribosome	GO:0022625	cytosolic large ribosomal subunit
Rri03g0055.1	W8PEW5	86.9	0	1442.9	Sucrose synthase	PE 2	2.4.1.13	IEA	GO:0005985	sucrose metabolic process	GO:0016157	sucrose synthase activity	NA	NA
Rri03g0056.1	A0A2R6QU88	84.9	9.7e-264	911.8	Endoglucanase	PE 3	3.2.1.4	IEA	GO:0030245	cellulose catabolic process	GO:0008810	cellulase activity	NA	NA
Rri03g0058.1	A0A2R6QU82	82.4	5.6e-158	559.7	Lipid-phosphate phosphatase	PE 4	NA	NA	NA	NA	GO:0003824	catalytic activity	NA	NA
Rri03g0059.1	A0A2R6PDP2	91.4	2.1e-91	337.8	60S ribosomal protein like (Fragment)	PE 4	NA	IEA	GO:0006412	translation	GO:0003735	structural constituent of ribosome	GO:0022625	cytosolic large ribosomal subunit
Rri03g0061.1	A0A2R6PNZ3	88.5	2.9e-122	440.7	U1 small nuclear ribonucleoprotein like	PE 4	NA	NA	NA	NA	GO:0003723	RNA binding	NA	NA
Rri03g0065.1	A0A2R6QU85	82.4	1.5e-256	887.9	Magnesium/proton exchanger like	PE 3	NA	IEA	GO:0055085	transmembrane transport	NA	NA	GO:0016021	integral component of membrane
Rri03g0068.1	A9P8H8	99.1	6.8e-55	215.7	Small nuclear ribonucleoprotein Sm D2	PE 2	NA	IBA	GO:0000387	spliceosomal snRNP assembly	NA	NA	GO:0005686	U2 snRNP
Rri03g0069.1	A0A2R6QU90	87.2	6e-219	762.7	UDP-glucuronic acid decarboxylase	PE 4	NA	NA	NA	NA	NA	NA	GO:0016021	integral component of membrane
Rri03g0077.1	B9GS94	93.8	7.4e-77	289.3	U6 snRNA-associated Sm-like protein LSm4	PE 3	NA	IBA	GO:0000387	spliceosomal snRNP assembly	GO:0003723	RNA binding	GO:0005688	U6 snRNP
Rri03g0081.1	A0A1D1XI97	84.3	2.3e-36	154.1	40S ribosomal protein S21-2 (Fragment)	PE 4	NA	IEA	GO:0006412	translation	GO:0003735	structural constituent of ribosome	GO:0005840	ribosome
Rri03g0090.1	A0A2R6PNY4	82.4	0	1488.8	Peroxisome biogenesis protein	PE 4	NA	IEA	GO:0016558	protein import into peroxisome matrix	GO:0005524	ATP binding	GO:0005623	cell
Rri03g0096.1	I7FHQ5	83.3	1.3e-288	994.6	Transport inhibitor response 1	PE 2	NA	NA	NA	NA	GO:0000822	inositol hexakisphosphate binding	NA	NA
Rri03g0099.1	A0A1R3KHP1	85.2	3.2e-198	693.7	NA	PE 3	NA	NA	NA	NA	NA	NA	NA	NA
Rri03g0132.1	A0A0D4L4A4	80.9	3.7e-230	800	Sugar transporter ERD6-like 7	PE 2	NA	IEA	GO:0008643	carbohydrate transport	GO:0022857	transmembrane transporter activity	GO:0016021	integral component of membrane
Rri03g0137.1	A0A2R6PP85	84.9	0	1438.3	Piezo-type mechanosensitive ion channel like	PE 4	NA	NA	NA	NA	GO:0008381	mechanosensitive ion channel activity	GO:0016021	integral component of membrane
Rri03g0154.1	A0A2R6P6D5	86.1	0	1330.9	CSC1-like protein	PE 4	NA	NA	NA	NA	NA	NA	GO:0016021	integral component of membrane
Rri03g0156.1	A0A2R6PP15	88	6.7e-133	476.5	TVP38/TMEM64 family membrane protein like	PE 4	NA	NA	NA	NA	NA	NA	GO:0016021	integral component of membrane
Rri03g0158.1	A0A2R6P626	81.6	1.6e-180	635.2	F-box protein	PE 4	NA	NA	NA	NA	NA	NA	NA	NA
Rri03g0168.1	A5AWW0	80.8	5.3e-185	649.8	NA	PE 4	NA	IBA	GO:0019388	galactose catabolic process	GO:0003978	UDP-glucose 4-epimerase activity	GO:0005829	cytosol
Rri03g0172.1	A0A068U5S3	95.4	2.8e-94	347.4	NA	PE 4	NA	NA	NA	NA	GO:0016740	transferase activity	NA	NA
Rri03g0173.1	A0A3P5ZVU5	81.9	4.3e-77	290.4	NA	PE 3	NA	NA	NA	NA	NA	NA	GO:0005840	ribosome
Rri03g0180.1	B9SFH8	83.2	5.4e-274	946	Type I inositol polyphosphate 5-phosphatase, putative	PE 4	3.1.3.56	IEA	GO:0046856	phosphatidylinositol dephosphorylation	GO:0004445	inositol-polyphosphate 5-phosphatase activity	NA	NA
Rri03g0183.1	A0A2R6PP61	83	3.8e-196	686.8	Nuclease	PE 4	NA	NA	NA	NA	NA	NA	NA	NA
Rri03g0202.1	A0A2R6QDX0	93.7	4.3e-61	236.5	V-type proton ATPase subunit F	PE 3	NA	IEA	GO:0015991	ATP hydrolysis coupled proton transport	GO:0042625	ATPase coupled ion transmembrane transporter activity	GO:0016020	membrane
Rri03g0203.1	A0A1D9CFJ8	88.5	1.7e-142	508.1	Transcription factor BHLH049 (Fragment)	PE 2	NA	NA	NA	NA	GO:0046983	protein dimerization activity	NA	NA
Rri03g0205.1	A0A2R6PP43	81.1	1.7e-85	318.2	Auxin-responsive protein	PE 3	NA	IEA	GO:0009734	auxin-activated signaling pathway	NA	NA	GO:0005634	nucleus
Rri03g0211.1	D7SQK6	81.5	2.9e-258	893.6	Glutathione reductase	PE 3	1.8.1.7	IBA	GO:0045454	cell redox homeostasis	GO:0004362	glutathione-disulfide reductase activity	GO:0005737	cytoplasm
Rri03g0217.1	A0A2R6QTX1	90.3	1.4e-49	198	Signal recognition particle 9 kDa protein	PE 3	NA	IEA	GO:0006614	SRP-dependent cotranslational protein targeting to membrane	GO:0008312	7S RNA binding	GO:0005786	signal recognition particle, endoplasmic reticulum targeting
Rri03g0227.1	A0A2R6QTW9	80.6	3.1e-201	703.7	F-box/kelch-repeat protein	PE 4	NA	NA	NA	NA	NA	NA	NA	NA
Rri03g0230.1	A0A2R6QSA8	81.4	0	1620.5	Poly [ADP-ribose] polymerase	PE 4	2.4.2.-	IEA	GO:0006471	protein ADP-ribosylation	GO:0003950	NAD+ ADP-ribosyltransferase activity	GO:0005634	nucleus
Rri03g0238.1	A0A151SMQ6	83.8	1.2e-96	355.5	Xyloglucan galactosyltransferase KATAMARI1	PE 3	NA	IEA	GO:0006486	protein glycosylation	GO:0016757	transferase activity, transferring glycosyl groups	GO:0016021	integral component of membrane
Rri03g0240.1	A0A2R6PP67	91.4	1.9e-146	521.2	Protein YIF1B like	PE 4	NA	NA	NA	NA	NA	NA	GO:0030134	COPII-coated ER to Golgi transport vesicle
Rri03g0248.1	A9PAH1	89.3	1.4e-67	258.5	NA	PE 2	NA	IEA	GO:0030042	actin filament depolymerization	GO:0003779	actin binding	GO:0015629	actin cytoskeleton
Rri03g0252.1	A0A1U8AM35	87.9	5.2e-289	995.7	pre-mRNA-splicing factor SLU7	PE 4	NA	IEA	GO:0000398	mRNA splicing, via spliceosome	GO:0030628	pre-mRNA 3'-splice site binding	NA	NA
Rri03g0258.1	A0A1U7ZFF9	82.9	5.6e-98	359.8	NA	PE 4	NA	NA	NA	NA	NA	NA	NA	NA
Rri03g0262.1	A0A2R6PEG2	81	0	1052	Dolichyl-diphosphooligosaccharide--protein glycosyltransferase subunit 2 like	PE 4	NA	IEA	GO:0006487	protein N-linked glycosylation	GO:0016740	transferase activity	GO:0016021	integral component of membrane
Rri03g0263.1	F5A834	89.5	1.3e-145	518.5	ABC transporter family protein	PE 2	NA	NA	NA	NA	GO:0016887	ATPase activity	NA	NA
Rri03g0269.1	A0A1U8AJH8	90.2	8.3e-210	732.3	Succinate--CoA ligase [ADP-forming] subunit beta, mitochondrial	PE 3	6.2.1.5	IEA	GO:0006099	tricarboxylic acid cycle	GO:0004775	succinate-CoA ligase (ADP-forming) activity	GO:0005739	mitochondrion
Rri03g0273.1	A0A2I4GTG2	81.5	0	1799.3	Cellulose synthase	PE 3	2.4.1.12	IEA	GO:0030244	cellulose biosynthetic process	GO:0046872	metal ion binding	GO:0016021	integral component of membrane
Rri03g0290.1	A0A2R6PE93	87.5	0	2653.6	ABC transporter C family member 5 like	PE 4	NA	NA	NA	NA	GO:0042626	ATPase activity, coupled to transmembrane movement of substances	GO:0016021	integral component of membrane
Rri03g0291.1	A0A2R6PPC5	86.9	1.5e-253	877.9	Tyrosine decarboxylase (Fragment)	PE 3	NA	IEA	GO:0006587	serotonin biosynthetic process from tryptophan	GO:0036469	L-tryptophan decarboxylase activity	NA	NA
Rri03g0293.1	W9QX22	90.3	1.3e-209	731.5	S-(hydroxymethyl)glutathione dehydrogenase	PE 3	1.1.1.284	IEA	GO:0006069	ethanol oxidation	GO:0051903	S-(hydroxymethyl)glutathione dehydrogenase activity	NA	NA
Rri03g0294.1	A0A2R6QSG2	83.4	4.6e-258	892.9	WD repeat-containing protein	PE 4	NA	NA	NA	NA	NA	NA	NA	NA
Rri03g0299.1	B9GRA7	84.1	0	2578.5	NA	PE 3	NA	IEA	GO:0007015	actin filament organization	GO:0003779	actin binding	GO:0016459	myosin complex
Rri03g0308.1	A0A2R6PPC9	97.8	5.9e-246	852.4	26S proteasome regulatory subunit 4 A like	PE 3	NA	IEA	GO:0030163	protein catabolic process	GO:0005524	ATP binding	GO:0000502	proteasome complex
Rri03g0315.1	I1KZB1	83.5	2.3e-87	324.7	NA	PE 3	NA	IBA	GO:0006887	exocytosis	GO:0005484	SNAP receptor activity	GO:0031201	SNARE complex
Rri03g0328.1	A0A2R6QSJ5	86.3	0	1115.9	Transcriptional corepressor like	PE 4	NA	NA	NA	NA	NA	NA	NA	NA
Rri03g0329.1	Q6H975	83.1	2.8e-161	570.9	STY-L protein	PE 2	NA	NA	NA	NA	NA	NA	NA	NA
Rri03g0337.1	A0A2I4GV21	83.2	4.7e-43	176.4	Small ubiquitin-related modifier	PE 3	NA	IEA	GO:0016925	protein sumoylation	NA	NA	GO:0005634	nucleus
Rri03g0358.1	A0A2R6QSK1	92.7	0	1066.2	Hexosyltransferase	PE 3	2.4.1.-	IEA	GO:0045489	pectin biosynthetic process	GO:0047262	polygalacturonate 4-alpha-galacturonosyltransferase activity	GO:0016021	integral component of membrane
Rri03g0370.1	A0A2R6QSK8	83.9	3.9e-221	770	GTP cyclohydrolase	PE 4	NA	IEA	GO:0046654	tetrahydrofolate biosynthetic process	GO:0003934	GTP cyclohydrolase I activity	GO:0005737	cytoplasm
Rri03g0378.1	A0A2R6PPG9	89.4	0	1042.3	Peptidylprolyl isomerase	PE 4	5.2.1.8	NA	NA	NA	GO:0003755	peptidyl-prolyl cis-trans isomerase activity	NA	NA
Rri03g0379.1	A0A2R6QJN5	82.5	0	1179.1	Xyloglucan glycosyltransferase	PE 4	NA	NA	NA	NA	GO:0016740	transferase activity	GO:0016021	integral component of membrane
Rri03g0380.1	A0A1D9CFN9	81.2	1.3e-228	795	Transcription factor BHLH024 (Fragment)	PE 2	NA	IEA	GO:0006355	regulation of transcription, DNA-templated	GO:0046983	protein dimerization activity	NA	NA
Rri03g0384.1	A0A2R6PPG5	86	2.1e-55	217.6	Adenylylsulfatase	PE 4	NA	NA	NA	NA	GO:0003824	catalytic activity	NA	NA
Rri03g0389.1	C6T106	84.2	2.6e-50	200.7	NA	PE 2	NA	IEA	GO:0009143	nucleoside triphosphate catabolic process	GO:0047429	nucleoside-triphosphate diphosphatase activity	GO:0005829	cytosol
Rri03g0390.1	A0A2R6QSN2	82	2.2e-109	397.9	Coiled-coil domain-containing protein	PE 4	NA	NA	NA	NA	NA	NA	NA	NA
Rri03g0396.1	A0A2I0JGD5	86	4.9e-105	383.3	NA	PE 4	NA	IEA	GO:0015979	photosynthesis	GO:0016491	oxidoreductase activity	GO:0009538	photosystem I reaction center
Rri03g0400.1	A0A2R6PPM3	82	8.1e-258	892.1	FRIGIDA-like protein	PE 3	NA	IEA	GO:0030154	cell differentiation	NA	NA	NA	NA
Rri03g0401.1	A0A2R6PPI6	81.8	0	1041.6	Inactive leucine-rich repeat receptor-like protein kinase	PE 4	NA	NA	NA	NA	GO:0004672	protein kinase activity	GO:0016021	integral component of membrane
Rri03g0406.1	A0A103YLX8	80.8	2.6e-97	357.8	NA	PE 4	NA	NA	NA	NA	NA	NA	NA	NA
Rri03g0408.1	A0A2R6QSQ5	90.6	3.7e-137	490.3	GPN-loop GTPase 3	PE 3	NA	NA	NA	NA	GO:0005525	GTP binding	NA	NA
Rri03g0409.1	A0A2R6QSP7	91.3	2.3e-140	501.1	60S ribosomal protein like (Fragment)	PE 3	NA	IEA	GO:0006412	translation	GO:0008097	5S rRNA binding	GO:0005840	ribosome
Rri03g0410.1	A0A2R6P723	83.5	9e-142	505.8	Peroxisomal membrane protein	PE 4	NA	IEA	GO:0016560	protein import into peroxisome matrix, docking	NA	NA	GO:0016021	integral component of membrane
Rri03g0418.1	A0A2R6PPJ6	92.2	1.2e-130	468.8	Glyoxylate/succinic semialdehyde reductase	PE 4	NA	NA	NA	NA	GO:0003858	3-hydroxybutyrate dehydrogenase activity	GO:0005829	cytosol
Rri03g0420.1	A0A2R6QSR8	89.1	5.5e-152	539.7	Mitochondrial import receptor subunit TOM40-1, N-terminally processed like	PE 4	NA	IEA	GO:0030150	protein import into mitochondrial matrix	GO:0008320	protein transmembrane transporter activity	GO:0005741	mitochondrial outer membrane
Rri03g0425.1	A0A2R6PPK7	86.5	1.6e-263	911	Cytochrome P450 714C2 like	PE 3	NA	NA	NA	NA	GO:0016705	oxidoreductase activity, acting on paired donors, with incorporation or reduction of molecular oxygen	GO:0016021	integral component of membrane
Rri03g0432.1	A0A1D1Z2L1	83.6	5.7e-91	336.7	60S ribosomal protein L10	PE 4	NA	IEA	GO:0006412	translation	GO:0003735	structural constituent of ribosome	GO:0005840	ribosome
Rri03g0438.1	A0A068VI28	86.6	5.4e-133	476.5	NA	PE 4	NA	NA	NA	NA	GO:0003743	translation initiation factor activity	NA	NA
Rri03g0439.1	A0A2R6QSW0	82.2	6.2e-267	922.5	ATP-dependent RNA helicase	PE 3	NA	NA	NA	NA	GO:0005524	ATP binding	NA	NA
Rri03g0440.1	Q94JM5	90.5	1.3e-268	927.9	Cinnamate 4-hydroxylase	PE 2	NA	NA	NA	NA	GO:0020037	heme binding	NA	NA
Rri03g0448.1	A0A068U668	83.5	5.2e-171	603.2	NA	PE 4	NA	NA	NA	NA	NA	NA	GO:0016021	integral component of membrane
Rri03g0449.1	A0A2G5CMM9	94.3	4.4e-53	209.9	40S ribosomal protein S26	PE 3	NA	IEA	GO:0006412	translation	GO:0003735	structural constituent of ribosome	GO:0005840	ribosome
Rri03g0455.1	A0A2R6PPP4	83.7	1.8e-151	538.1	Peroxidase	PE 3	1.11.1.7	IEA	GO:0042744	hydrogen peroxide catabolic process	GO:0020037	heme binding	GO:0005576	extracellular region
Rri03g0460.1	A0A2R6QST3	90.1	1.5e-115	418.3	U2 small nuclear ribonucleoprotein B 2 like	PE 4	NA	NA	NA	NA	GO:0003723	RNA binding	NA	NA
Rri03g0462.1	A0A2P0UH28	84.8	9.3e-282	971.8	Laccase	PE 2	1.10.3.2	IEA	GO:0046274	lignin catabolic process	GO:0052716	hydroquinone:oxygen oxidoreductase activity	GO:0048046	apoplast
Rri03g0469.1	A0A2R6PPP0	90.4	0	1800.4	Ubiquitin-activating enzyme like	PE 3	NA	IEA	GO:0006464	cellular protein modification process	GO:0008641	ubiquitin-like modifier activating enzyme activity	NA	NA
Rri03g0478.1	B9SWY1	86.2	0	1057.4	Pyruvate decarboxylase, putative	PE 3	4.1.1.1	NA	NA	NA	GO:0030976	thiamine pyrophosphate binding	NA	NA
Rri03g0479.1	A0A2R6QSU8	86.9	0	1300.8	Potassium transporter	PE 3	NA	NA	NA	NA	GO:0015079	potassium ion transmembrane transporter activity	GO:0016021	integral component of membrane
Rri03g0484.1	A0A3S8TL36	86.5	0	1077	Asparagine synthetase	PE 2	NA	NA	NA	NA	GO:0004066	asparagine synthase (glutamine-hydrolyzing) activity	NA	NA
Rri03g0485.1	A0A2R6PPP8	80.1	1.4e-186	655.2	NA	PE 4	NA	NA	NA	NA	NA	NA	NA	NA
Rri03g0496.1	Q39963	93.8	1.2e-160	568.5	Probable pyridoxal 5-phosphate synthase subunit PDX1	PE 2	4.3.3.6	IEA	GO:0042823	pyridoxal phosphate biosynthetic process	GO:0036381	pyridoxal 5'-phosphate synthase (glutamine hydrolysing) activity	NA	NA
Rri03g0499.1	B9HP47	86.6	4.1e-242	839.7	Ammonium transporter	PE 3	NA	IBA	GO:0072488	ammonium transmembrane transport	GO:0008519	ammonium transmembrane transporter activity	GO:0005887	integral component of plasma membrane
Rri03g0501.1	A0A2R6QSV1	90.4	1.1e-107	392.1	NAD(P)H dehydrogenaseFQR1-like	PE 4	NA	NA	NA	NA	GO:0010181	FMN binding	NA	NA
Rri03g0508.1	A0A0S3S6C7	85	1.2e-232	808.5	NA	PE 4	NA	IEA	GO:0055085	transmembrane transport	NA	NA	GO:0016021	integral component of membrane
Rri03g0509.1	A0A068TTW3	83.7	2.3e-257	890.6	NA	PE 3	NA	NA	NA	NA	GO:0016705	oxidoreductase activity, acting on paired donors, with incorporation or reduction of molecular oxygen	GO:0016021	integral component of membrane
Rri03g0519.1	A0A2R6PQ15	87.9	2e-133	478	Mitochondrial uncoupling protein	PE 3	NA	IEA	GO:0006839	mitochondrial transport	GO:0022857	transmembrane transporter activity	GO:0016021	integral component of membrane
Rri03g0520.1	A0A2R6PPS0	90.8	6.9e-130	466.1	Proliferating cell nuclear antigen	PE 3	NA	IEA	GO:0006260	DNA replication	GO:0030337	DNA polymerase processivity factor activity	GO:0005634	nucleus
Rri03g0521.1	O82797	95.1	1.5e-140	501.5	Proliferating cell nuclear antigen	PE 2	NA	IEA	GO:0006260	DNA replication	GO:0030337	DNA polymerase processivity factor activity	GO:0005634	nucleus
Rri03g0525.1	A0A1S2YHY8	80.4	9.4e-70	265.8	18.5 kDa class I heat shock protein	PE 3	NA	NA	NA	NA	NA	NA	NA	NA
Rri03g0530.1	A0A2U1MFA5	88.8	6.8e-63	242.7	DNA-directed RNA polymerase II subunit RPB7	PE 4	NA	IEA	GO:0006351	transcription, DNA-templated	GO:0003899	DNA-directed 5'-3' RNA polymerase activity	GO:0005665	RNA polymerase II, core complex
Rri03g0534.1	A0A2I4FFZ1	80.1	7.6e-133	476.1	Eukaryotic translation initiation factor 3 subunit G	PE 3	NA	IEA	GO:0001732	formation of cytoplasmic translation initiation complex	GO:0003743	translation initiation factor activity	GO:0005852	eukaryotic translation initiation factor 3 complex
Rri03g0535.1	S5MK98	91.8	5.6e-131	469.5	Sterol methyl-oxidase-2	PE 2	NA	IEA	GO:0008610	lipid biosynthetic process	GO:0005506	iron ion binding	GO:0016021	integral component of membrane
Rri03g0541.1	L0BWK7	85.5	2.2e-107	391.3	Inosine-5-monophosphate dehydrogenase	PE 2	1.1.1.205	IEA	GO:0006177	GMP biosynthetic process	GO:0003938	IMP dehydrogenase activity	GO:0005737	cytoplasm
Rri03g0543.1	A0A2R6QT22	82.2	3.2e-195	683.7	Transcription initiation factor IIA large subunit like	PE 4	NA	IEA	GO:0006367	transcription initiation from RNA polymerase II promoter	GO:0003743	translation initiation factor activity	GO:0005672	transcription factor TFIIA complex
Rri03g0553.1	A0A1Q3CDF6	85.4	0	1184.9	AAA domain-containing protein/p450 domain-containing protein/Peptidase_M41 domain-containing protein/FtsH_ext domain-containing protein	PE 3	NA	NA	NA	NA	GO:0008270	zinc ion binding	GO:0016021	integral component of membrane
Rri03g0564.1	A0A2R6PPV0	82.9	1.2e-170	602.1	RHOMBOID-like protein	PE 3	3.4.21.-	NA	NA	NA	GO:0004252	serine-type endopeptidase activity	GO:0005794	Golgi apparatus
Rri03g0566.1	Q7X9Q3	88.6	2.9e-136	487.3	Expansin	PE 2	NA	IEA	GO:0009664	plant-type cell wall organization	NA	NA	GO:0016020	membrane
Rri03g0568.1	A9PCE8	84.8	2.5e-81	304.3	NA	PE 2	NA	IEA	GO:0006352	DNA-templated transcription, initiation	GO:0046982	protein heterodimerization activity	NA	NA
Rri03g0575.1	A0A2I4G553	82.1	0	1251.9	NA	PE 4	NA	NA	NA	NA	GO:0008270	zinc ion binding	NA	NA
Rri03g0580.1	A0A2R6QSY9	85.6	3.1e-193	677.2	Protein kinase	PE 3	NA	NA	NA	NA	GO:0004674	protein serine/threonine kinase activity	NA	NA
Rri03g0585.1	M5VYQ8	98.9	5.8e-216	752.7	NA	PE 3	NA	NA	NA	NA	GO:0005524	ATP binding	GO:0005856	cytoskeleton
Rri03g0587.1	A0A2R6QT34	83.4	0	1025.8	RING-type E3 ubiquitin transferase	PE 4	2.3.2.27	IEA	GO:0007166	cell surface receptor signaling pathway	GO:0004842	ubiquitin-protein transferase activity	NA	NA
Rri03g0592.1	A0A2I4EV07	85	1.1e-63	245.4	NA	PE 4	NA	NA	NA	NA	GO:0051213	dioxygenase activity	NA	NA
Rri03g0594.1	A0A1X9IXS8	93	1.1e-187	658.7	UDP-glucuronate decarboxylase protein 7	PE 2	NA	NA	NA	NA	GO:0048040	UDP-glucuronate decarboxylase activity	NA	NA
Rri03g0596.1	A0A2R6P7R5	97.3	1.1e-74	282	Histone H2B	PE 3	NA	NA	NA	NA	GO:0046982	protein heterodimerization activity	GO:0005634	nucleus
Rri03g0598.1	A0A2R6P7R5	97.3	1.1e-74	282	Histone H2B	PE 3	NA	NA	NA	NA	GO:0046982	protein heterodimerization activity	GO:0005634	nucleus
Rri03g0599.1	D7SKK6	95.8	9.8e-114	412.1	NA	PE 4	NA	IBA	GO:0017157	regulation of exocytosis	GO:0003924	GTPase activity	GO:0005886	plasma membrane
Rri03g0603.1	D7SKL8	81	8.4e-243	842.4	NA	PE 3	NA	IBA	GO:0009231	riboflavin biosynthetic process	GO:0008686	3,4-dihydroxy-2-butanone-4-phosphate synthase activity	GO:0009507	chloroplast
Rri03g0605.1	A0A2R6P7S0	88.2	2e-183	644.4	Glutelin type-B 4 basic chain like	PE 4	NA	NA	NA	NA	GO:0045735	nutrient reservoir activity	NA	NA
Rri03g0613.1	A0A2Z5ZN21	98.1	7.4e-122	439.1	SPIDER protein	PE 2	NA	NA	NA	NA	GO:0003677	DNA binding	GO:0005634	nucleus
Rri03g0617.1	A0A2C9V354	83	5.1e-182	639.8	Mitogen-activated protein kinase	PE 2	2.7.11.24	IEA	GO:0010311	lateral root formation	GO:0005524	ATP binding	NA	NA
Rri03g0624.1	A0A2R6QT59	82.4	1.6e-161	571.6	DNA repair protein	PE 4	NA	IEA	GO:0000724	double-strand break repair via homologous recombination	GO:0008094	DNA-dependent ATPase activity	GO:0033063	Rad51B-Rad51C-Rad51D-XRCC2 complex
Rri03g0626.1	M9V4H8	87.3	1e-122	442.2	Ascorbate peroxidase	PE 2	1.11.1.11	IEA	GO:0006979	response to oxidative stress	GO:0020037	heme binding	NA	NA
Rri03g0627.1	A0A2H4X368	87.5	1.9e-192	674.5	Mitogen-activated protein kinase	PE 2	2.7.11.24	NA	NA	NA	GO:0004707	MAP kinase activity	GO:0005737	cytoplasm
Rri03g0639.1	A0A2N9EVA2	91.7	1.9e-85	317.8	ATP synthase subunit d, mitochondrial	PE 3	NA	IEA	GO:0015986	ATP synthesis coupled proton transport	GO:0015078	proton transmembrane transporter activity	GO:0000276	mitochondrial proton-transporting ATP synthase complex, coupling factor F(o)
Rri03g0644.1	A0A2R6PQ70	89.9	8.9e-92	339	Adenylate kinase isoenzyme 6 homolog	PE 3	2.7.4.3	NA	NA	NA	GO:0016887	ATPase activity	GO:0005634	nucleus
Rri03g0651.1	M5X236	85	1.4e-110	401.7	Proteasome subunit beta	PE 3	3.4.25.1	IEA	GO:0051603	proteolysis involved in cellular protein catabolic process	GO:0004298	threonine-type endopeptidase activity	GO:0005634	nucleus
Rri03g0656.1	A0A2R6P4P1	92.4	1.8e-124	448	Proteasome subunit beta	PE 3	3.4.25.1	IEA	GO:0051603	proteolysis involved in cellular protein catabolic process	GO:0004298	threonine-type endopeptidase activity	GO:0005634	nucleus
Rri03g0661.1	A0A1U7ZIC4	80.8	6.9e-140	499.6	WD repeat-containing protein 20-like isoform X1	PE 4	NA	NA	NA	NA	NA	NA	NA	NA
Rri03g0663.1	A0A3G3C3C7	82.8	0	1496.9	Beta-galactosidase	PE 2	3.2.1.23	IEA	GO:0008152	metabolic process	GO:0004565	beta-galactosidase activity	NA	NA
Rri03g0664.1	A0A2R6PQD1	84.1	1.4e-195	684.9	Serine/threonine-protein kinase	PE 3	NA	NA	NA	NA	GO:0004674	protein serine/threonine kinase activity	NA	NA
Rri03g0665.1	A0A3Q7IZQ2	81.2	0	1032.7	DNA helicase	PE 3	3.6.4.12	NA	NA	NA	GO:0046872	metal ion binding	GO:0005634	nucleus
Rri03g0666.1	K7PRX9	91.5	0	1357.4	Hydroxymethylbutenyl diphosphate synthase	PE 2	NA	IEA	GO:0016114	terpenoid biosynthetic process	GO:0005506	iron ion binding	NA	NA
Rri03g0667.1	A0A2R6PQ85	85.1	2.5e-240	833.9	Protein disulfide-isomerase	PE 3	5.3.4.1	IEA	GO:0045454	cell redox homeostasis	GO:0003756	protein disulfide isomerase activity	GO:0005623	cell
Rri03g0671.1	D7MTW7	82.5	0	1402.9	NA	PE 4	NA	IEA	GO:0010089	xylem development	GO:0003677	DNA binding	GO:0005634	nucleus
Rri03g0672.1	A0A2R6PQ57	83.8	2.8e-82	307.4	CASP-like protein	PE 3	NA	NA	NA	NA	NA	NA	GO:0005886	plasma membrane
Rri03g0675.1	A0A2R6PQZ4	84.5	0	1604	Inactive protein kinase	PE 4	NA	NA	NA	NA	GO:0016301	kinase activity	GO:0016021	integral component of membrane
Rri03g0686.1	A0A2R6PQ86	82.2	0	1768.4	ABC transporter G family member 28 like	PE 4	NA	NA	NA	NA	GO:0005524	ATP binding	GO:0016021	integral component of membrane
Rri03g0692.1	I3SKN7	88.1	1.8e-271	937.6	RuBisCO large subunit-binding protein	PE 2	NA	IEA	GO:0042026	protein refolding	GO:0005524	ATP binding	GO:0005737	cytoplasm
Rri03g0697.1	A0A2R6Q1R3	86.8	3.2e-139	497.3	Membrane-bound O-acyltransferase	PE 3	NA	NA	NA	NA	GO:0016746	transferase activity, transferring acyl groups	GO:0016021	integral component of membrane
Rri03g0701.1	M5WT19	80.4	3.1e-110	401	NA	PE 4	NA	NA	NA	NA	NA	NA	NA	NA
Rri03g0706.1	A0A2R6PQ52	90.2	0	1071.6	ABC transporter F family member 1 like	PE 4	NA	NA	NA	NA	GO:0005524	ATP binding	NA	NA
Rri03g0713.1	A0A2R6QK47	84.2	6e-90	333.2	Vacuolar protein sorting-associated protein	PE 4	NA	IEA	GO:0007034	vacuolar transport	NA	NA	NA	NA
Rri03g0717.1	A0A2R6PQE3	81.5	6.5e-244	845.9	Protein UPSTREAM OF FLC like	PE 4	NA	NA	NA	NA	NA	NA	NA	NA
Rri03g0728.1	A0A438KG24	91.5	5e-209	729.6	UDP-D-apiose/UDP-D-xylose synthase 2	PE 4	NA	NA	NA	NA	GO:0003824	catalytic activity	NA	NA
Rri03g0729.1	A0A2R6PES4	85	0	1429.5	AP-2 complex subunit alpha	PE 3	NA	IEA	GO:0072583	clathrin-dependent endocytosis	GO:0035615	clathrin adaptor activity	GO:0030122	AP-2 adaptor complex
Rri03g0731.1	A0A2R6PQF5	81.8	0	1693.3	SWI/SNF-related matrix-associated actin-dependent regulator of chromatin subfamily A member 3-like	PE 4	NA	NA	NA	NA	GO:0008270	zinc ion binding	NA	NA
Rri03g0737.1	A0A2R6Q7I3	85.2	1.8e-190	667.9	Arogenate dehydratase	PE 4	4.2.1.91	IEA	GO:0009094	L-phenylalanine biosynthetic process	GO:0004664	prephenate dehydratase activity	GO:0009570	chloroplast stroma
Rri03g0738.1	A0A2R6P607	92.8	4.3e-85	316.6	Ribosome biogenesis protein	PE 4	NA	NA	NA	NA	GO:0003824	catalytic activity	NA	NA
Rri03g0739.1	A0A2R6Q7C2	81	1.9e-237	824.3	2-carboxy-D-arabinitol-1-phosphatase	PE 4	NA	NA	NA	NA	GO:0003824	catalytic activity	NA	NA
Rri03g0743.1	A0A2R6P782	81.9	5.1e-43	176.4	Stress-response A/B barrel domain-containing protein	PE 4	NA	NA	NA	NA	NA	NA	NA	NA
Rri03g0748.1	A0A2G9HTF9	82.9	0	2270.7	Pleiotropic drug resistance proteins (PDR1-15), ABC superfamily	PE 3	3.6.3.34	NA	NA	NA	GO:0102026	ferric dicitrate transporter activity	GO:0005623	cell
Rri03g0749.1	A0A2R6PQY0	83.7	0	2499.9	Pleiotropic drug resistance protein	PE 3	NA	NA	NA	NA	GO:0016887	ATPase activity	GO:0016021	integral component of membrane
Rri03g0751.1	A0A2I0X9K5	95.9	9.7e-114	412.1	Histone deacetylase	PE 3	3.5.1.98	NA	NA	NA	GO:0046872	metal ion binding	GO:0016021	integral component of membrane
Rri03g0752.1	D7SN35	87.9	1.2e-117	425.2	Histone deacetylase	PE 3	3.5.1.98	IBA	GO:0070933	histone H4 deacetylation	GO:0004407	histone deacetylase activity	GO:0070822	Sin3-type complex
Rri03g0753.1	A0A0C5DKE0	80.3	0	1087.4	Invertase 7	PE 2	NA	NA	NA	NA	GO:0033926	glycopeptide alpha-N-acetylgalactosaminidase activity	NA	NA
Rri03g0757.1	A0A2R6Q7B3	81.9	1.1e-205	718.8	Fatty acyl-CoA reductase	PE 3	1.2.1.84	IEA	GO:0006629	lipid metabolic process	GO:0080019	fatty-acyl-CoA reductase (alcohol-forming) activity	NA	NA
Rri03g0759.1	A0A2I0L4K4	82.5	2.1e-234	814.3	NA	PE 3	NA	IEA	GO:0006457	protein folding	GO:0051082	unfolded protein binding	GO:0005737	cytoplasm
Rri03g0761.1	H7C949	100	7.5e-46	185.7	Centroradialis	PE 2	NA	NA	NA	NA	NA	NA	GO:0005737	cytoplasm
Rri03g0764.1	A0A2R6Q7B4	92.1	2.8e-221	770.4	F-box/LRR-repeat protein	PE 4	NA	NA	NA	NA	NA	NA	NA	NA
Rri03g0783.1	A0A2R6Q795	88	4.8e-45	183	Structural maintenance of chromosomes protein like	PE 4	NA	NA	NA	NA	NA	NA	NA	NA
Rri03g0786.1	A0A2G9FYY4	92.3	9.9e-213	741.9	S-adenosylmethionine synthase	PE 3	2.5.1.6	IEA	GO:0006730	one-carbon metabolic process	GO:0005524	ATP binding	GO:0005737	cytoplasm
Rri03g0794.1	A0A2R6QDX0	94.4	8.6e-62	238.8	V-type proton ATPase subunit F	PE 3	NA	IEA	GO:0015991	ATP hydrolysis coupled proton transport	GO:0042625	ATPase coupled ion transmembrane transporter activity	GO:0016020	membrane
Rri03g0796.1	A0A1D9CFG3	87.9	0	1643.2	Transcription factor BHLH007 (Fragment)	PE 2	NA	IEA	GO:0048364	root development	GO:0003700	DNA-binding transcription factor activity	GO:0005634	nucleus
Rri03g0798.1	A0A2R6P715	90.3	2e-123	444.5	DnaJ subfamily C member like	PE 4	NA	NA	NA	NA	NA	NA	NA	NA
Rri03g0799.1	A0A2J6LNF5	87.3	0	1531.5	Serine/threonine-protein phosphatase	PE 3	3.1.3.16	IEA	GO:0009742	brassinosteroid mediated signaling pathway	GO:0004721	phosphoprotein phosphatase activity	GO:0005634	nucleus
Rri03g0804.1	A0A2R6QWG4	82.1	1.3e-180	635.2	Pentatricopeptide repeat-containing protein	PE 4	NA	NA	NA	NA	NA	NA	NA	NA
Rri03g0805.1	A0A061FPF2	84.5	7.8e-138	492.7	3-5-exoribonuclease family protein isoform 7	PE 4	NA	NA	NA	NA	GO:0004527	exonuclease activity	NA	NA
Rri03g0813.1	A0A1P8NTF6	86.2	4.8e-77	290	FAS-like protein	PE 2	NA	IEA	GO:0007275	multicellular organism development	NA	NA	NA	NA
Rri03g0823.1	D7U8M2	87.4	0	2029.6	NA	PE 3	NA	IBA	GO:0016579	protein deubiquitination	GO:0004843	thiol-dependent ubiquitin-specific protease activity	GO:0005829	cytosol
Rri03g0826.1	A0A2R6PQY8	82.5	2.7e-73	277.7	Structural maintenance of chromosomes protein like	PE 4	NA	IEA	GO:0051276	chromosome organization	GO:0005524	ATP binding	GO:0005694	chromosome
Rri03g0834.1	A0A2R6PQV4	85.4	0	1110.5	Molybdopterin molybdenumtransferase	PE 3	2.10.1.1	IEA	GO:0018315	molybdenum incorporation into molybdenum-molybdopterin complex	GO:0061599	molybdopterin molybdotransferase activity	GO:0005829	cytosol
Rri03g0838.1	A0A2G9GRY9	94.2	1.7e-286	987.6	T-complex protein 1 subunit eta	PE 3	NA	IEA	GO:0006457	protein folding	GO:0051082	unfolded protein binding	GO:0005737	cytoplasm
Rri03g0845.1	A0A1U8HA05	81.1	1.4e-40	168.3	Protein argonaute 9	PE 4	NA	IEA	GO:0031047	gene silencing by RNA	GO:0003676	nucleic acid binding	GO:0016021	integral component of membrane
Rri03g0846.1	A0A068V0N2	98	8.7e-49	195.3	Proteasome subunit alpha type	PE 3	3.4.25.1	IEA	GO:0006511	ubiquitin-dependent protein catabolic process	GO:0004298	threonine-type endopeptidase activity	GO:0005634	nucleus
Rri03g0848.1	A0A2R6PQS5	88.4	0	1345.1	Serrate RNA effector molecule like	PE 4	NA	IEA	GO:0006397	mRNA processing	GO:0003676	nucleic acid binding	NA	NA
Rri03g0849.1	A0A2R6PRN8	96.5	1.5e-57	224.6	60S ribosomal protein	PE 3	NA	IEA	GO:0006412	translation	GO:0003723	RNA binding	GO:0005840	ribosome
Rri03g0852.1	B7T1N2	82.3	0	1042	EIN3-like protein EIL2	PE 2	NA	NA	NA	NA	GO:0003700	DNA-binding transcription factor activity	GO:0005634	nucleus
Rri03g0854.1	A0A2U8U2B2	80.8	0	1342.4	Argonaute 4	PE 2	NA	IEA	GO:0031047	gene silencing by RNA	GO:0003676	nucleic acid binding	NA	NA
Rri03g0861.1	A0A1U7XJH5	92.1	8.1e-232	805.4	COP9 signalosome complex subunit 2	PE 4	NA	NA	NA	NA	NA	NA	GO:0008180	COP9 signalosome
Rri03g0863.1	A0A2R6PY64	80.9	4e-219	763.5	ABC transporter G family member 23 like	PE 4	NA	NA	NA	NA	GO:0016887	ATPase activity	GO:0016021	integral component of membrane
Rri03g0870.1	A0A1W6BS72	86.9	5.1e-273	942.6	Calcium-dependent protein kinases 2	PE 2	NA	NA	NA	NA	GO:0005509	calcium ion binding	NA	NA
Rri03g0873.1	A0A2R6P856	91.6	1.1e-159	565.5	Signal peptide peptidase	PE 4	NA	NA	NA	NA	GO:0004190	aspartic-type endopeptidase activity	GO:0016021	integral component of membrane
Rri03g0876.1	A0A445C3Z2	85.3	0	1714.5	NA	PE 4	NA	NA	NA	NA	GO:0046872	metal ion binding	NA	NA
Rri03g0880.1	A0A103YFJ3	87.6	2.9e-87	323.9	Ubiquitin-conjugating enzyme, active site-containing protein	PE 3	NA	NA	NA	NA	GO:0005524	ATP binding	NA	NA
Rri03g0901.1	A0A248WY35	82.5	6.5e-255	882.5	Calcium-dependent protein kinase 8	PE 2	NA	NA	NA	NA	GO:0005524	ATP binding	NA	NA
Rri03g0909.1	A0A2R6QTU1	81.1	0	1157.5	Origin recognition complex subunit 1 (Fragment)	PE 3	NA	IEA	GO:0006260	DNA replication	GO:0046872	metal ion binding	GO:0005634	nucleus
Rri03g0911.1	F6HBF2	80.9	4.7e-187	656.8	NA	PE 3	NA	NA	NA	NA	GO:0005471	ATP:ADP antiporter activity	GO:0005743	mitochondrial inner membrane
Rri03g0912.1	A0A2R6QTU0	88.1	0	1687.9	Copper-transporting ATPase	PE 3	NA	IEA	GO:0030001	metal ion transport	GO:0005507	copper ion binding	GO:0016021	integral component of membrane
Rri03g0920.1	A9PG05	89.3	2.6e-253	877.1	NA	PE 2	NA	IEA	GO:0006457	protein folding	GO:0051082	unfolded protein binding	GO:0005737	cytoplasm
Rri03g0921.1	A0A061E0X4	87.7	5.7e-135	483	NA	PE 4	NA	NA	NA	NA	NA	NA	NA	NA
Rri03g0926.1	A0A2R6QTS7	85	0	1317	Protein FAR1-RELATED SEQUENCE like	PE 4	NA	IEA	GO:0006355	regulation of transcription, DNA-templated	GO:0008270	zinc ion binding	NA	NA
Rri03g0928.1	A0A3S3Q207	98.8	5.3e-135	483	Histone H3-like centromeric protein CSE4	PE 3	NA	NA	NA	NA	GO:0003677	DNA binding	GO:0000786	nucleosome
Rri03g0932.1	A0A2R6QTS0	85.3	0	1380.2	FT-interacting protein	PE 4	NA	NA	NA	NA	NA	NA	GO:0016021	integral component of membrane
Rri03g0933.1	A0A2R6PQR7	88.8	0	1205.7	DNA topoisomerase 6 subunit B	PE 3	5.6.2.3	IEA	GO:0006265	DNA topological change	GO:0005524	ATP binding	GO:0005634	nucleus
Rri03g0934.1	A0A2R6QTV1	80.3	1e-55	218.8	Nucleolar and coiled-body phosphoprotein like	PE 4	NA	NA	NA	NA	NA	NA	NA	NA
Rri03g0953.1	A0A2R6PG06	80.5	7.3e-292	1005.4	Protein NRT1/ PTR FAMILY 7.1 like	PE 4	NA	NA	NA	NA	GO:0022857	transmembrane transporter activity	GO:0016021	integral component of membrane
Rri03g0957.1	A0A2R6QTU2	94.6	0	1198.3	Formate--tetrahydrofolate ligase	PE 3	NA	NA	NA	NA	GO:0005524	ATP binding	NA	NA
Rri03g0968.1	A0A314L3Q9	88.2	2.1e-229	797.3	F-boxkelch-repeat protein	PE 4	NA	NA	NA	NA	NA	NA	NA	NA
Rri03g0980.1	A0A103YFU3	100	1.8e-66	254.2	Serine/threonine-protein phosphatase	PE 3	3.1.3.16	NA	NA	NA	GO:0004721	phosphoprotein phosphatase activity	GO:0016021	integral component of membrane
Rri03g0993.1	A0A2Z1YIT2	95.3	3e-235	817	Tubulin alpha chain	PE 2	NA	IEA	GO:0007017	microtubule-based process	GO:0003924	GTPase activity	GO:0005874	microtubule
Rri03g0994.1	A0A2P5YEF7	87.5	3.3e-147	523.9	NA	PE 3	NA	NA	NA	NA	GO:0022857	transmembrane transporter activity	GO:0016021	integral component of membrane
Rri03g0999.1	A0A2I6Z836	90.5	0	1247.6	UDP-L-rhamnose synthase (Fragment)	PE 2	NA	IEA	GO:0009225	nucleotide-sugar metabolic process	GO:0008460	dTDP-glucose 4,6-dehydratase activity	NA	NA
Rri03g1010.1	A0A2R6RCC5	81.1	3.2e-67	257.3	MAP protein	PE 4	NA	NA	NA	NA	NA	NA	NA	NA
Rri03g1019.1	A9PC41	82.1	5.6e-137	490	NA	PE 2	NA	NA	NA	NA	GO:0016787	hydrolase activity	NA	NA
Rri03g1022.1	A0A2R6S353	80.5	1.7e-169	598.2	Ribosome production factor like	PE 4	NA	NA	NA	NA	NA	NA	NA	NA
Rri03g1046.1	A0A2R6RCF4	82.1	2.3e-277	957.2	L-gulonolactone oxidase	PE 4	NA	NA	NA	NA	GO:0071949	FAD binding	GO:0016020	membrane
Rri03g1053.1	A0A2R6RCI9	83.5	2.1e-241	837.4	Heterogeneous nuclear ribonucleoprotein like	PE 4	NA	IEA	GO:0009909	regulation of flower development	GO:0003729	mRNA binding	GO:0005634	nucleus
Rri03g1057.1	A0A068UJI7	87.9	2.2e-215	751.1	Non-specific serine/threonine protein kinase	PE 3	2.7.11.1	IEA	GO:0007165	signal transduction	GO:0005524	ATP binding	NA	NA
Rri03g1060.1	A0A1B2YL44	85.6	0	1042.7	Calcium-dependent protein kinase 16	PE 2	NA	NA	NA	NA	GO:0005524	ATP binding	NA	NA
Rri03g1082.1	A0A2R6RCJ4	91.2	0	1925.2	Calcium-transporting ATPase, endoplasmic reticulum-type like	PE 3	NA	NA	NA	NA	GO:0005524	ATP binding	GO:0016021	integral component of membrane
Rri03g1083.1	A0A2R6R7L0	86	6e-117	422.9	Serine/arginine-rich splicing factor like	PE 4	NA	IEA	GO:0000398	mRNA splicing, via spliceosome	GO:0003723	RNA binding	GO:0005681	spliceosomal complex
Rri03g1084.1	F6I6G4	85.7	1.4e-45	184.9	NA	PE 4	NA	IEA	GO:0010091	trichome branching	GO:0005509	calcium ion binding	NA	NA
Rri03g1106.1	A0A2R6QPN3	92.8	0	1234.2	Protein ARABIDILLO like	PE 4	NA	NA	NA	NA	NA	NA	NA	NA
Rri03g1107.1	A0A2R6QPN3	91.4	4.3e-121	436.8	Protein ARABIDILLO like	PE 4	NA	NA	NA	NA	NA	NA	GO:0000943	retrotransposon nucleocapsid
Rri03g1128.1	A0A2R6RCV6	82.4	1.9e-116	421.4	ELMO domain-containing protein	PE 4	NA	NA	NA	NA	NA	NA	NA	NA
Rri03g1129.1	E7BXG6	93.1	4.9e-72	273.1	Nucleoside diphosphate kinase	PE 2	2.7.4.6	IEA	GO:0006183	GTP biosynthetic process	GO:0004550	nucleoside diphosphate kinase activity	NA	NA
Rri03g1135.1	A0A2R6QPL3	85.2	0	1218.4	Heterogeneous nuclear ribonucleoprotein like	PE 4	NA	NA	NA	NA	GO:0003723	RNA binding	NA	NA
Rri03g1142.1	A0A160E702	85.5	7.3e-173	609.4	Metacaspase 2	PE 2	NA	NA	NA	NA	GO:0004197	cysteine-type endopeptidase activity	NA	NA
Rri03g1145.1	A0A2R6RCW6	81.9	7.4e-195	682.6	Alpha-1,3-glucosyltransferase	PE 3	2.4.1.-	IEA	GO:0006486	protein glycosylation	GO:0042283	dolichyl pyrophosphate Glc1Man9GlcNAc2 alpha-1,3-glucosyltransferase activity	GO:0005789	endoplasmic reticulum membrane
Rri03g1148.1	A0A2R6RCY2	81.9	8.4e-97	355.9	Sensitive to high expression protein	PE 4	NA	NA	NA	NA	NA	NA	NA	NA
Rri03g1166.1	A0A2I4GHY8	87.6	6.9e-265	915.6	dynamin-related protein 1E-like	PE 3	NA	NA	NA	NA	GO:0005525	GTP binding	NA	NA
Rri03g1167.1	A0A251S124	83.7	1.9e-86	321.6	UMP-CMP kinase	PE 3	2.7.4.14	IEA	GO:0006207	'de novo' pyrimidine nucleobase biosynthetic process	GO:0009041	uridylate kinase activity	GO:0005634	nucleus
Rri03g1168.1	A0A2R6RBA3	82.9	1.5e-81	305.1	50S ribosomal protein	PE 4	NA	IEA	GO:0006412	translation	GO:0003735	structural constituent of ribosome	GO:0005840	ribosome
Rri03g1175.1	A0A022RMX1	84.4	0	1253.4	Eukaryotic translation initiation factor 3 subunit B	PE 3	NA	IEA	GO:0001732	formation of cytoplasmic translation initiation complex	GO:0003743	translation initiation factor activity	GO:0033290	eukaryotic 48S preinitiation complex
Rri03g1176.1	A0A2R6QPU6	82.3	2.3e-91	337.8	Protoheme IX farnesyltransferase	PE 3	NA	IEA	GO:0048034	heme O biosynthetic process	GO:0008495	protoheme IX farnesyltransferase activity	GO:0016021	integral component of membrane
Rri03g1180.1	A0A068UM76	87.1	8.7e-257	888.6	NA	PE 4	NA	NA	NA	NA	GO:0005524	ATP binding	NA	NA
Rri03g1194.1	A0A2R6QS40	81	8.9e-39	162.2	Leucine aminopeptidase	PE 3	NA	NA	NA	NA	GO:0030145	manganese ion binding	GO:0005737	cytoplasm
Rri03g1197.1	A0A2R6QKZ9	82.5	1.1e-185	652.1	Protein SCAI like	PE 4	NA	IEA	GO:0006351	transcription, DNA-templated	GO:0003714	transcription corepressor activity	NA	NA
Rri03g1215.1	A0A2R6QPZ0	80.1	0	2986.1	Callose synthase	PE 4	NA	IEA	GO:0006075	(1->3)-beta-D-glucan biosynthetic process	GO:0003843	1,3-beta-D-glucan synthase activity	GO:0000148	1,3-beta-D-glucan synthase complex
Rri03g1224.1	A0A2R6QQ08	86.8	6.1e-188	659.4	Serine--tRNA ligase	PE 4	NA	NA	NA	NA	GO:0016874	ligase activity	NA	NA
Rri03g1231.1	A0A2R6PMX1	84.6	4.6e-82	306.6	Ankyrin-2 like	PE 4	NA	NA	NA	NA	NA	NA	NA	NA
Rri03g1253.1	A0A2R6QKN8	80.6	1.2e-178	628.6	Protein transport protein SEC31 B like	PE 4	NA	IEA	GO:0006888	endoplasmic reticulum to Golgi vesicle-mediated transport	NA	NA	GO:0005737	cytoplasm
Rri03g1254.1	A0A2R6QQ33	92.7	8.9e-103	375.6	N-alpha-acetyltransferase	PE 4	NA	NA	NA	NA	GO:0016740	transferase activity	NA	NA
Rri03g1267.1	A0A2R6RD65	83.5	0	1098.6	Structural maintenance of chromosomes protein	PE 4	NA	IEA	GO:0000724	double-strand break repair via homologous recombination	NA	NA	GO:0030915	Smc5-Smc6 complex
Rri03g1270.1	A0A2R6RD30	84.7	7.8e-180	632.5	E3 ubiquitin-protein ligase DTX2	PE 4	NA	NA	NA	NA	GO:0016874	ligase activity	NA	NA
Rri03g1272.1	F6HBC4	80.9	0	2420.2	DNA topoisomerase 2	PE 3	5.6.2.3	IBA	GO:0044774	mitotic DNA integrity checkpoint	GO:0005524	ATP binding	GO:0005634	nucleus
Rri03g1276.1	A0A2R6Q6Q7	80.7	2.2e-96	354.8	UDP-N-acetylglucosamine transferase	PE 4	NA	IEA	GO:0006488	dolichol-linked oligosaccharide biosynthetic process	GO:0016740	transferase activity	GO:0016021	integral component of membrane
Rri03g1277.1	A0A2R6RD21	85.3	4.3e-126	453.8	tRNA-dihydrouridine synthase	PE 3	1.3.1.-	NA	NA	NA	GO:0050660	flavin adenine dinucleotide binding	NA	NA
Rri03g1284.1	A0A2R6RD36	80.4	9.4e-116	419.1	E3 ubiquitin ligase BIG BROTHER like	PE 4	NA	IEA	GO:0046621	negative regulation of organ growth	GO:0004842	ubiquitin-protein transferase activity	NA	NA
Rri03g1288.1	A0A2R6QPY3	81.9	3.7e-195	683.7	SURP and G-patch domain-containing protein	PE 4	NA	IEA	GO:0006396	RNA processing	GO:0003723	RNA binding	NA	NA
Rri03g1291.1	A0A2R6QQ08	80.7	2.5e-122	441	Serine--tRNA ligase	PE 4	NA	NA	NA	NA	GO:0016874	ligase activity	NA	NA
Rri03g1304.1	A0A2R6R985	80	2.2e-202	707.6	DnaJ protein	PE 3	NA	IEA	GO:0006457	protein folding	GO:0031072	heat shock protein binding	NA	NA
Rri03g1310.1	A0A2R6S0X3	81.2	2.1e-52	208	Mitochondrial import inner membrane translocase	PE 4	NA	IEA	GO:0030150	protein import into mitochondrial matrix	NA	NA	GO:0016021	integral component of membrane
Rri03g1312.1	A0A2R6R7I4	87.4	3.1e-55	216.9	DNA-directed RNA polymerase subunit	PE 3	NA	IEA	GO:0006351	transcription, DNA-templated	GO:0008270	zinc ion binding	GO:0005730	nucleolus
Rri03g1322.1	A0A0S2SQ47	83.7	4.5e-132	473.4	Transcription factor MYB9 (Fragment)	PE 2	NA	NA	NA	NA	GO:0003677	DNA binding	GO:0005634	nucleus
Rri03g1324.1	A0A2R6RCG8	84.1	7.8e-63	242.7	Pyridoxine/pyridoxamine 5-phosphate oxidase	PE 4	NA	IEA	GO:0008615	pyridoxine biosynthetic process	GO:0010181	FMN binding	NA	NA
Rri03g1325.1	A0A2C9VU17	81	4.9e-254	879.8	NA	PE 4	NA	NA	NA	NA	GO:0033926	glycopeptide alpha-N-acetylgalactosaminidase activity	NA	NA
Rri03g1332.1	A0A061E0D1	80.9	1.7e-252	874.4	Cytochrome P450, family 703, subfamily A, polypeptide 2	PE 3	NA	IEA	GO:0048653	anther development	GO:0005506	iron ion binding	GO:0016021	integral component of membrane
Rri03g1339.1	A0A2R6Q7V3	86.9	6.5e-134	479.6	E3 ubiquitin-protein like	PE 4	NA	IEA	GO:0007275	multicellular organism development	GO:0008270	zinc ion binding	GO:0005634	nucleus
Rri03g1358.1	A0A1L4AIR4	83.5	3.8e-81	303.9	Pyrabaction resistance-like protein 1	PE 2	NA	NA	NA	NA	GO:0010427	abscisic acid binding	GO:0005737	cytoplasm
Rri03g1379.1	A0A1R3KNA5	96.3	2.5e-177	624	Tubulin gamma chain	PE 3	NA	IEA	GO:0031122	cytoplasmic microtubule organization	GO:0005525	GTP binding	GO:0005874	microtubule
Rri03g1381.1	C6SXK4	98.6	1.8e-82	307.8	NA	PE 2	NA	NA	NA	NA	GO:0016740	transferase activity	NA	NA
Rri03g1385.1	W9RA44	82.4	7e-60	232.6	Eukaryotic translation initiation factor 1A	PE 3	NA	NA	NA	NA	GO:0003743	translation initiation factor activity	NA	NA
Rri03g1391.1	A0A1J6JKB0	93.3	6.6e-104	379.4	Hevamine-a	PE 4	NA	IEA	GO:0005975	carbohydrate metabolic process	GO:0004553	hydrolase activity, hydrolyzing O-glycosyl compounds	GO:0032040	small-subunit processome
Rri03g1406.1	A0A2N9FPX0	84.2	1.2e-157	558.5	NA	PE 4	NA	NA	NA	NA	GO:0008168	methyltransferase activity	GO:0016021	integral component of membrane
Rri03g1430.1	A0A2R6RCL4	82.1	7.3e-229	795.8	Serine/threonine-protein kinase	PE 3	NA	NA	NA	NA	GO:0005524	ATP binding	GO:0016021	integral component of membrane
Rri03g1432.1	A0A164TXV3	87.1	2.5e-122	441	CAAX prenyl protease	PE 3	3.4.24.84	IEA	GO:0071586	CAAX-box protein processing	GO:0046872	metal ion binding	GO:0030176	integral component of endoplasmic reticulum membrane
Rri03g1453.1	A0A2R6QP75	80.9	9.2e-120	432.6	Syntaxin-71 like	PE 3	NA	IEA	GO:0006886	intracellular protein transport	GO:0005484	SNAP receptor activity	GO:0016021	integral component of membrane
Rri03g1463.1	A0A2R6RCM2	87.7	2.7e-229	797.3	Protein DETOXIFICATION	PE 3	NA	NA	NA	NA	GO:0015238	drug transmembrane transporter activity	GO:0016021	integral component of membrane
Rri03g1487.1	A0A0N9BED7	89.3	4.4e-141	503.4	3-phosphoshikimate 1-carboxyvinyltransferase	PE 2	2.5.1.19	IEA	GO:0009073	aromatic amino acid family biosynthetic process	GO:0003866	3-phosphoshikimate 1-carboxyvinyltransferase activity	NA	NA
Rri03g1492.1	R0FQB2	86.7	2.6e-76	287.7	NA	PE 3	NA	IEA	GO:0006412	translation	GO:0003735	structural constituent of ribosome	GO:0005840	ribosome
Rri03g1496.1	A0A2R6RCR7	82.9	5.4e-156	553.1	Vestitone reductase	PE 4	NA	NA	NA	NA	GO:0003824	catalytic activity	NA	NA
Rri03g1504.1	A0A2R6QPG3	95.8	4.7e-115	416.8	Proteasome subunit beta	PE 3	3.4.25.1	IEA	GO:0051603	proteolysis involved in cellular protein catabolic process	GO:0004298	threonine-type endopeptidase activity	GO:0005737	cytoplasm
Rri03g1505.1	A0A2R6QPG4	83.7	7.1e-93	342.8	Serine/threonine-protein kinase C70.05c	PE 4	NA	NA	NA	NA	GO:0016301	kinase activity	NA	NA
Rri03g1524.1	A0A2R6R6H1	86.6	9.2e-147	522.3	Serine/threonine-protein kinase	PE 3	NA	IEA	GO:0000226	microtubule cytoskeleton organization	GO:0005524	ATP binding	GO:0005634	nucleus
Rri03g1578.1	A0A2R6QP59	96.3	2.7e-215	750.4	DEAD-box ATP-dependent RNA helicase	PE 3	NA	NA	NA	NA	GO:0004386	helicase activity	NA	NA
Rri03g1580.1	A0A2R6QP66	88.1	6.2e-103	376.3	LIM domain-containing protein	PE 4	NA	NA	NA	NA	GO:0046872	metal ion binding	NA	NA
Rri03g1609.1	A0A161X6P1	84.5	4.6e-153	543.5	NA	PE 3	NA	IEA	GO:0006614	SRP-dependent cotranslational protein targeting to membrane	GO:0005525	GTP binding	GO:0005623	cell
Rri03g1611.1	A0A2R6RCR4	81.2	5.3e-215	749.6	Shaggy-related protein kinase	PE 3	NA	NA	NA	NA	GO:0005524	ATP binding	NA	NA
Rri03g1618.1	A0A2R6RCT9	86.1	3.8e-105	384	Peroxisomal membrane protein like	PE 4	NA	IEA	GO:0016559	peroxisome fission	NA	NA	GO:0005779	integral component of peroxisomal membrane
Rri03g1619.1	A0A2P5EI57	80.6	2.5e-254	880.6	Beta-catenin	PE 4	NA	NA	NA	NA	GO:0016874	ligase activity	NA	NA
Rri03g1620.1	A0A0D2SH19	80.9	4.5e-48	193.4	NA	PE 4	NA	IEA	GO:0005975	carbohydrate metabolic process	GO:0004553	hydrolase activity, hydrolyzing O-glycosyl compounds	NA	NA
Rri03g1678.1	A0A2R6QS78	81.1	4.5e-69	263.5	UDP-galactose/UDP-glucose transporter like	PE 4	NA	IEA	GO:0055085	transmembrane transport	NA	NA	GO:0016021	integral component of membrane
Rri03g1719.1	A0A2R6QP62	85.9	6.1e-255	882.5	Glycerol-3-phosphate acyltransferase	PE 4	NA	NA	NA	NA	GO:0016746	transferase activity, transferring acyl groups	GO:0016021	integral component of membrane
Rri03g1734.1	A0A2G9I2S2	81.8	7.4e-89	329.7	UDP-glucose 4-epimerase/UDP-sulfoquinovose synthase	PE 3	5.1.3.2	IEA	GO:0006012	galactose metabolic process	GO:0003978	UDP-glucose 4-epimerase activity	NA	NA
Rri03g1736.1	A0A2R6RCM0	81.8	1.3e-252	874.8	Cytochrome P450 86A8 like	PE 3	NA	NA	NA	NA	GO:0016705	oxidoreductase activity, acting on paired donors, with incorporation or reduction of molecular oxygen	NA	NA
Rri03g1749.1	A0A2R6QPH6	83.1	2.7e-77	290.8	Vesicle-associated protein 1-3, N-terminally processed like	PE 4	NA	NA	NA	NA	NA	NA	GO:0016021	integral component of membrane
Rri03g1750.1	A0A2R6QPH5	88	7.3e-48	192.6	Spindle and kinetochore-associated protein	PE 4	NA	IEA	GO:0051301	cell division	GO:0008017	microtubule binding	NA	NA
Rri03g1779.1	Q8H9B2	90.5	1e-279	964.9	T-complex polypeptide 1	PE 2	NA	IEA	GO:0006457	protein folding	GO:0005524	ATP binding	GO:0005737	cytoplasm
Rri03g1790.1	A0A2R6R1K6	83.6	2.4e-101	371.3	ADP-ribosylation factor GTPase-activating protein	PE 4	NA	NA	NA	NA	GO:0046872	metal ion binding	NA	NA
Rri03g1792.1	Q42942	85.2	9.5e-226	785.4	Uridine 5-monophosphate synthase (Fragment)	PE 2	2.4.2.10	IEA	GO:0006207	'de novo' pyrimidine nucleobase biosynthetic process	GO:0004590	orotidine-5'-phosphate decarboxylase activity	NA	NA
Rri03g1793.1	A0A2R6R1L4	85.7	1.9e-119	431.4	F-box protein	PE 4	NA	NA	NA	NA	NA	NA	NA	NA
Rri03g1803.1	A0A2R6R130	87.7	6.5e-156	552.7	L10-interacting MYB domain-containing protein	PE 4	NA	NA	NA	NA	NA	NA	NA	NA
Rri03g1807.1	A0A2R6QV17	92.2	1.4e-104	381.7	DNA-directed RNA polymerases II and IV subunit 5A like	PE 3	NA	IEA	GO:0006351	transcription, DNA-templated	GO:0003677	DNA binding	GO:0005634	nucleus
Rri03g1814.1	A0A2R6R1D8	88.5	0	1410.2	Protein FAR1-RELATED SEQUENCE like	PE 4	NA	IEA	GO:0006355	regulation of transcription, DNA-templated	GO:0008270	zinc ion binding	NA	NA
Rri03g1816.1	A0A0A7ADE5	80.8	0	1329.7	Terpene cyclase/mutase family member	PE 2	5.4.99.-	NA	NA	NA	GO:0016866	intramolecular transferase activity	NA	NA
Rri03g1819.1	A0A2R6Q391	90.5	7e-144	512.7	Triose-phosphate transporter domain protein	PE 4	NA	NA	NA	NA	NA	NA	GO:0016021	integral component of membrane
Rri03g1839.1	A0A2R6PMG0	87.8	1.3e-66	255	Vacuolar protein sorting-associated protein	PE 4	NA	NA	NA	NA	NA	NA	GO:0016021	integral component of membrane
Rri03g1847.1	V7BJE3	86	3.2e-55	216.9	NA	PE 4	NA	NA	NA	NA	NA	NA	NA	NA
Rri03g1848.1	A0A2R6Q388	90.9	0	1415.6	Subtilisin-like protease	PE 3	NA	NA	NA	NA	GO:0004252	serine-type endopeptidase activity	NA	NA
Rri03g1851.1	A0A2Z5QKZ7	87.5	9e-139	495.7	Orcinol synthase	PE 2	NA	IEA	GO:0009058	biosynthetic process	GO:0016747	transferase activity, transferring acyl groups other than amino-acyl groups	NA	NA
Rri03g1879.1	O82139	81.3	2.2e-281	970.7	Cycloartenol Synthase	PE 1	5.4.99.8	IDA	GO:0019745	pentacyclic triterpenoid biosynthetic process	GO:0016871	cycloartenol synthase activity	GO:0016021	integral component of membrane
Rri03g1904.1	A0A2R6S241	88.5	2.1e-257	890.6	Beta-amyrin 28-oxidase	PE 3	NA	NA	NA	NA	GO:0020037	heme binding	GO:0016021	integral component of membrane
Rri03g1909.1	A0A090AQE0	80.4	3e-235	817	Cytochrome P450 monooxygenase CYP716A48	PE 2	NA	NA	NA	NA	GO:0016705	oxidoreductase activity, acting on paired donors, with incorporation or reduction of molecular oxygen	GO:0016021	integral component of membrane
Rri03g1910.1	A0A2R6Q3Y4	85.2	4.2e-250	866.3	Beta-amyrin 28-oxidase	PE 3	NA	NA	NA	NA	GO:0020037	heme binding	GO:0016021	integral component of membrane
Rri03g1924.1	A7UQU4	93.4	9.5e-103	375.6	Putative small GTPase superfamily, P-loop containing nucleoside triphosphate hydrolase	PE 2	NA	IEA	GO:0007264	small GTPase mediated signal transduction	GO:0003924	GTPase activity	NA	NA
Rri03g2001.1	A0A2R6Q375	80.5	2.4e-217	757.7	Clathrin assembly protein	PE 4	NA	IEA	GO:0048268	clathrin coat assembly	GO:0030276	clathrin binding	GO:0030136	clathrin-coated vesicle
Rri03g2007.1	A0A2R6P505	86.3	7.7e-238	825.9	NA	PE 4	NA	NA	NA	NA	NA	NA	GO:0016021	integral component of membrane
Rri03g2008.1	A0A2R6P4K2	94.2	3.4e-48	193.4	Macrophage migration inhibitory factor like	PE 4	NA	NA	NA	NA	NA	NA	NA	NA
Rri03g2017.1	A0A251TMX4	88.2	2.1e-120	434.5	Putative ribosomal protein L7, eukaryotic	PE 4	NA	NA	NA	NA	NA	NA	GO:0005840	ribosome
Rri03g2021.1	A0A2R6R411	81.5	4e-76	287	Oligosaccharyltransferase complex subunit like	PE 4	NA	NA	NA	NA	GO:0016740	transferase activity	GO:0016021	integral component of membrane
Rri03g2028.1	A0A1U8ACT4	80.5	1.9e-30	134.4	Protein transport protein Sec61 subunit beta	PE 3	NA	IEA	GO:0006886	intracellular protein transport	NA	NA	GO:0005784	Sec61 translocon complex
Rri03g2056.1	A0A2Z5QKZ7	87.6	2e-208	727.6	Orcinol synthase	PE 2	NA	IEA	GO:0009058	biosynthetic process	GO:0016747	transferase activity, transferring acyl groups other than amino-acyl groups	NA	NA
Rri03g2061.1	A0A2N9FII8	84.6	4.3e-54	213.4	1-(5-phosphoribosyl)-5-[(5-phosphoribosylamino)methylideneamino] imidazole-4-carboxamide isomerase, chloroplastic	PE 3	5.3.1.16	IEA	GO:0000105	histidine biosynthetic process	GO:0003949	1-(5-phosphoribosyl)-5-[(5-phosphoribosylamino)methylideneamino]imidazole-4-carboxamide isomerase activity	GO:0009507	chloroplast
Rri03g2063.1	A0A2Z5QKZ7	91.4	4e-220	766.5	Orcinol synthase	PE 2	NA	IEA	GO:0009058	biosynthetic process	GO:0016747	transferase activity, transferring acyl groups other than amino-acyl groups	NA	NA
Rri03g2094.1	A1IGC6	82	3.7e-225	783.5	PERK1-like protein kinase	PE 2	NA	NA	NA	NA	GO:0005524	ATP binding	GO:0016021	integral component of membrane
Rri03g2118.1	A0A2R6Q4T6	83.2	1e-225	785.4	Polyol transporter like	PE 3	NA	NA	NA	NA	GO:0022857	transmembrane transporter activity	GO:0016021	integral component of membrane
Rri03g2137.1	A0A2R6QV29	85.8	1.4e-88	328.6	Ras-related protein	PE 4	NA	NA	NA	NA	GO:0005525	GTP binding	NA	NA
Rri03g2150.1	A0A2R6Q4Q8	87.9	1.9e-60	234.6	Protein SODIUM POTASSIUM ROOT DEFECTIVE 1 like	PE 4	NA	IEA	GO:0030001	metal ion transport	GO:0046872	metal ion binding	NA	NA
Rri03g2152.1	A0A2R6Q4R6	81.3	0	1071.2	VIN3-like protein	PE 4	NA	NA	NA	NA	NA	NA	NA	NA
Rri03g2166.1	D7TBU8	83.3	6.5e-191	669.5	NA	PE 4	NA	NA	NA	NA	NA	NA	GO:0016021	integral component of membrane
Rri03g2192.1	A0A2R6QV53	81.9	9.4e-105	382.5	Protein PGR like	PE 4	NA	NA	NA	NA	NA	NA	GO:0016021	integral component of membrane
Rri03g2193.1	A0A2R6Q572	83.8	3.9e-246	853.2	Serine/threonine protein phosphatase 2A regulatory subunit	PE 3	NA	IEA	GO:0007165	signal transduction	GO:0019888	protein phosphatase regulator activity	GO:0000159	protein phosphatase type 2A complex
Rri03g2194.1	C3W2Q2	81	6.9e-196	686	Acyl-[acyl-carrier-protein] hydrolase	PE 2	3.1.2.-	IEA	GO:0006633	fatty acid biosynthetic process	GO:0016790	thiolester hydrolase activity	GO:0009507	chloroplast
Rri03g2208.1	A0A2H4X2W3	83.7	3.3e-187	657.1	DELLA protein 2	PE 2	NA	NA	NA	NA	NA	NA	NA	NA
Rri03g2211.1	A0A2R6Q4N8	82.1	0	1562.4	Protein argonaute like	PE 3	NA	IEA	GO:0031047	gene silencing by RNA	GO:0003676	nucleic acid binding	NA	NA
Rri03g2278.1	A0A2R6QRS7	84	0	1527.7	Potassium channel like	PE 4	NA	IEA	GO:0034765	regulation of ion transmembrane transport	GO:0005249	voltage-gated potassium channel activity	GO:0016021	integral component of membrane
Rri03g2279.1	A0A2R6R4F2	88.4	2.8e-160	567.4	E3 ubiquitin-protein like	PE 4	NA	NA	NA	NA	GO:0008270	zinc ion binding	GO:0016021	integral component of membrane
Rri03g2291.1	A0A2R6R4G2	84	2.1e-261	904	Cytochrome P450 734A1 like	PE 3	NA	NA	NA	NA	GO:0016705	oxidoreductase activity, acting on paired donors, with incorporation or reduction of molecular oxygen	GO:0016021	integral component of membrane
Rri03g2293.1	A0A2R6QRS4	85.5	2.4e-187	657.5	Protein arginine N-methyltransferase	PE 3	NA	IEA	GO:0006479	protein methylation	GO:0008168	methyltransferase activity	NA	NA
Rri03g2316.1	A0A2N9IAL7	88.6	1.8e-228	794.3	NA	PE 4	NA	NA	NA	NA	NA	NA	NA	NA
Rri03g2320.1	A0A061GNC7	80.1	3.9e-123	443.7	Binding isoform 1	PE 4	NA	NA	NA	NA	NA	NA	NA	NA
Rri03g2322.1	A0A2R6QRT9	81.9	6.5e-191	669.5	Adenine nucleotide transporter like	PE 3	NA	NA	NA	NA	GO:0022857	transmembrane transporter activity	GO:0016021	integral component of membrane
Rri03g2328.1	A0A2R6P2J1	84.7	3.3e-70	267.3	Signal peptidase I	PE 3	3.4.21.89	IEA	GO:0006465	signal peptide processing	GO:0008233	peptidase activity	GO:0016021	integral component of membrane
Rri03g2349.1	A0A2R6QRV4	84.3	1.8e-209	731.1	Beta-glucuronosyltransferase	PE 4	NA	NA	NA	NA	GO:0008375	acetylglucosaminyltransferase activity	GO:0016020	membrane
Rri03g2352.1	A0A2R6QRY4	84.5	3.9e-154	547	Hexuronic acid methyltransferase	PE 4	NA	NA	NA	NA	GO:0008168	methyltransferase activity	NA	NA
Rri03g2356.1	A0A2R6QRU7	80.5	1.4e-123	445.3	SPX domain-containing protein	PE 4	NA	IEA	GO:0016036	cellular response to phosphate starvation	NA	NA	NA	NA
Rri03g2366.1	A0A2N9EIQ6	80.2	0	1326.6	Phospholipase D	PE 3	3.1.4.4	IEA	GO:0016042	lipid catabolic process	GO:0070290	N-acylphosphatidylethanolamine-specific phospholipase D activity	GO:0016020	membrane
Rri03g2391.1	A0A2R6QRX1	83.7	0	1985.7	WD repeat-containing protein	PE 4	NA	NA	NA	NA	NA	NA	NA	NA
Rri03g2392.1	A0A067GXN9	80.2	4.5e-198	693.3	NA	PE 3	NA	IEA	GO:0006338	chromatin remodeling	NA	NA	GO:0005634	nucleus
Rri03g2393.1	A0A1U8J2B2	82.4	0	1913.3	topless-related protein 4-like isoform X1	PE 4	NA	IEA	GO:0006355	regulation of transcription, DNA-templated	NA	NA	NA	NA
Rri03g2394.1	A0A0B0PY50	100	4.1e-57	223	60S ribosomal L44	PE 3	NA	IEA	GO:0006412	translation	GO:0003735	structural constituent of ribosome	GO:0022625	cytosolic large ribosomal subunit
Rri03g2425.1	A0A0U2E2G8	83.5	0	1340.1	Raffinose synthase 1	PE 2	NA	NA	NA	NA	GO:0003824	catalytic activity	NA	NA
Rri03g2432.1	B9T1G5	80.7	3.2e-86	320.9	Nitrogen fixation protein nifU, putative	PE 4	NA	IEA	GO:0016226	iron-sulfur cluster assembly	GO:0051536	iron-sulfur cluster binding	NA	NA
Rri03g2434.1	A0A2R6QRY0	84.5	3.8e-42	173.3	Vesicle-associated membrane protein	PE 3	NA	IEA	GO:0016192	vesicle-mediated transport	NA	NA	GO:0016021	integral component of membrane
Rri03g2436.1	B9T1G5	80.2	9.3e-86	319.3	Nitrogen fixation protein nifU, putative	PE 4	NA	IEA	GO:0016226	iron-sulfur cluster assembly	GO:0051536	iron-sulfur cluster binding	NA	NA
Rri03g2437.1	B9T1G5	80.2	1e-85	319.3	Nitrogen fixation protein nifU, putative	PE 4	NA	IEA	GO:0016226	iron-sulfur cluster assembly	GO:0051536	iron-sulfur cluster binding	NA	NA
Rri03g2438.1	A0A164YMY4	83.7	5.8e-76	286.6	NA	PE 4	NA	IEA	GO:0016226	iron-sulfur cluster assembly	GO:0005506	iron ion binding	NA	NA
Rri03g2445.1	A0A2R6QRY0	81.4	4.1e-102	373.6	Vesicle-associated membrane protein	PE 3	NA	IEA	GO:0016192	vesicle-mediated transport	NA	NA	GO:0016021	integral component of membrane
Rri03g2449.1	Q8S560	87.7	0	1635.9	Sucrose phosphate synthase	PE 2	NA	IEA	GO:0005985	sucrose metabolic process	GO:0016157	sucrose synthase activity	NA	NA
Rri03g2463.1	A0A2R6QIJ4	87.6	3.4e-294	1013.1	Synaptotagmin-5 like	PE 4	NA	IEA	GO:0006869	lipid transport	GO:0008289	lipid binding	GO:0016021	integral component of membrane
Rri03g2467.1	A0A2R6R5N6	89.5	2e-238	827.4	Serine--tRNA ligase	PE 4	NA	IEA	GO:0006434	seryl-tRNA aminoacylation	GO:0005524	ATP binding	NA	NA
Rri03g2468.1	A0A2R6QRZ6	85.9	1.8e-237	824.3	Monogalactosyldiacylglycerol synthase	PE 4	NA	IEA	GO:0009247	glycolipid biosynthetic process	GO:0016758	transferase activity, transferring hexosyl groups	NA	NA
Rri03g2491.1	D7T9M8	85.6	4.6e-279	963	NA	PE 3	NA	IBA	GO:0006189	'de novo' IMP biosynthetic process	GO:0003937	IMP cyclohydrolase activity	GO:0005829	cytosol
Rri03g2514.1	A0A2R6QS09	88.2	6.7e-142	506.1	Protein like	PE 3	NA	NA	NA	NA	GO:0046872	metal ion binding	NA	NA
Rri03g2526.1	A0A2R6QS35	81.1	3.4e-65	250.4	Protein ENHANCED DISEASE RESISTANCE like	PE 4	NA	NA	NA	NA	GO:0008289	lipid binding	NA	NA
Rri03g2528.1	A0A2R6QSB4	83.3	7.5e-107	389.4	Vesicle transport protein	PE 4	NA	NA	NA	NA	NA	NA	GO:0016021	integral component of membrane
Rri03g2534.1	A0A097PJR9	81.3	0	1152.5	DNA helicase (Fragment)	PE 2	3.6.4.12	IEA	GO:0006270	DNA replication initiation	GO:0004386	helicase activity	GO:0042555	MCM complex
Rri03g2552.1	A0A2R6QFE1	85.3	0	2100.9	Phospholipid-transporting ATPase	PE 3	7.6.2.1	NA	NA	NA	GO:0005524	ATP binding	GO:0016021	integral component of membrane
Rri03g2606.1	A0A2R6QHQ7	80.5	1e-282	974.9	Calmodulin-binding protein 60 E like	PE 4	NA	NA	NA	NA	GO:0005516	calmodulin binding	NA	NA
Rri03g2621.1	A0A2R6QHJ3	94	1.3e-95	351.7	VAMP-like protein	PE 3	NA	IEA	GO:0016192	vesicle-mediated transport	NA	NA	GO:0016021	integral component of membrane
Rri03g2625.1	D7TCG3	80.6	0	1732.2	NA	PE 4	NA	IBA	GO:0051569	regulation of histone H3-K4 methylation	GO:0000993	RNA polymerase II complex binding	GO:0016593	Cdc73/Paf1 complex
Rri03g2680.1	A0A2R6QHQ7	80.8	5.5e-284	979.2	Calmodulin-binding protein 60 E like	PE 4	NA	NA	NA	NA	GO:0005516	calmodulin binding	NA	NA
Rri03g2690.1	A0A2R6QHK6	87.6	2e-94	347.8	Temperature-induced lipocalin-1 like	PE 3	NA	NA	NA	NA	GO:0005215	transporter activity	NA	NA
Rri03g2691.1	A0A2R6QHJ3	94	1.3e-95	351.7	VAMP-like protein	PE 3	NA	IEA	GO:0016192	vesicle-mediated transport	NA	NA	GO:0016021	integral component of membrane
Rri03g2695.1	D7TCG3	80.5	0	1730.7	NA	PE 4	NA	IBA	GO:0051569	regulation of histone H3-K4 methylation	GO:0000993	RNA polymerase II complex binding	GO:0016593	Cdc73/Paf1 complex
Rri03g2708.1	A0A068UPK8	91.3	1.8e-115	418.3	NA	PE 4	NA	IEA	GO:0017004	cytochrome complex assembly	GO:0016887	ATPase activity	NA	NA
Rri03g2711.1	A0A2R6QXP6	86.2	1.4e-290	1001.1	Acyl-activating enzyme 1, peroxisomal like	PE 4	NA	NA	NA	NA	GO:0003824	catalytic activity	NA	NA
Rri03g2728.1	A0A2R6QS55	88.4	1.5e-241	837.8	BTB/POZ domain-containing protein	PE 4	NA	IEA	GO:0051260	protein homooligomerization	NA	NA	NA	NA
Rri03g2733.1	J7F320	97.5	4.4e-87	323.2	Eukaryotic translation initiation factor 5A	PE 2	NA	IEA	GO:0045905	positive regulation of translational termination	GO:0003743	translation initiation factor activity	NA	NA
Rri03g2735.1	A0A2R6QS41	83.5	1.5e-170	601.7	Purine permease	PE 4	NA	NA	NA	NA	GO:0005215	transporter activity	GO:0016021	integral component of membrane
Rri03g2740.1	A0A2R6QS40	88	3.8e-282	973	Leucine aminopeptidase	PE 3	NA	NA	NA	NA	GO:0030145	manganese ion binding	GO:0005737	cytoplasm
Rri03g2741.1	A0A2R6QS40	89.9	4.6e-291	1002.7	Leucine aminopeptidase	PE 3	NA	NA	NA	NA	GO:0030145	manganese ion binding	GO:0005737	cytoplasm
Rri03g2742.1	A0A2R6QI79	88.3	0	1167.9	Transmembrane 9 superfamily member	PE 3	NA	NA	NA	NA	NA	NA	GO:0016021	integral component of membrane
Rri03g2757.1	A0A2R6QS51	89.7	0	1101.3	Signal recognition particle receptor subunit alpha like	PE 4	NA	IEA	GO:0006614	SRP-dependent cotranslational protein targeting to membrane	GO:0005525	GTP binding	GO:0005785	signal recognition particle receptor complex
Rri03g2762.1	A0A2R6QS71	83.1	8.7e-147	522.7	F-box protein	PE 4	NA	NA	NA	NA	NA	NA	NA	NA
Rri03g2767.1	C7F8A4	86.4	0	1921.4	Cellulose synthase	PE 2	2.4.1.12	IEA	GO:0071555	cell wall organization	GO:0046872	metal ion binding	GO:0016021	integral component of membrane
Rri03g2768.1	A0A2R6QIC4	81.9	3.7e-229	797	Pentatricopeptide repeat-containing protein	PE 4	NA	IEA	GO:0016554	cytidine to uridine editing	GO:0008270	zinc ion binding	GO:0009507	chloroplast
Rri03g2782.1	A0A2P5WGU4	85	8.1e-250	865.5	NA	PE 3	NA	IEA	GO:0046034	ATP metabolic process	GO:0005524	ATP binding	GO:0033180	proton-transporting V-type ATPase, V1 domain
Rri03g2788.1	A0A2R6QIA7	84.8	1.7e-243	844.3	Carboxypeptidase	PE 3	3.4.16.-	NA	NA	NA	GO:0004185	serine-type carboxypeptidase activity	GO:0005773	vacuole
Rri03g2792.1	A0A2R6QTF8	85.7	1.6e-182	641.3	Post-GPI attachment to proteins factor 3	PE 3	NA	IEA	GO:0006506	GPI anchor biosynthetic process	NA	NA	GO:0000139	Golgi membrane
Rri03g2817.1	A0A2R6Q8V7	86.7	5.8e-126	453	Gamma-glutamyl peptidase	PE 4	NA	IEA	GO:0006541	glutamine metabolic process	NA	NA	NA	NA
Rri03g2820.1	A0A061GQ98	89.5	3.3e-109	397.1	Fatty acid hydroxylase superfamily	PE 3	NA	IEA	GO:0008610	lipid biosynthetic process	GO:0016491	oxidoreductase activity	GO:0016021	integral component of membrane
Rri03g2847.1	A0A1U7YAK9	88.4	1.5e-151	538.5	UDP-glucuronate 4-epimerase 1	PE 4	NA	NA	NA	NA	GO:0050378	UDP-glucuronate 4-epimerase activity	GO:0016021	integral component of membrane
Rri03g2866.1	Q45QI7	81.7	5.6e-96	353.2	Chalcone--flavonone isomerase	PE 2	5.5.1.6	IEA	GO:0009813	flavonoid biosynthetic process	GO:0016872	intramolecular lyase activity	NA	NA
Rri03g2868.1	A0A2R6Q8U3	84.9	3.4e-192	673.7	Vacuolar amino acid transporter like	PE 4	NA	NA	NA	NA	NA	NA	GO:0016021	integral component of membrane
Rri03g2871.1	A0A061GQ98	85.5	1.8e-200	701.4	Fatty acid hydroxylase superfamily	PE 3	NA	IEA	GO:0008610	lipid biosynthetic process	GO:0000170	sphingosine hydroxylase activity	GO:0005789	endoplasmic reticulum membrane
Rri03g2873.1	A0A1D9CFR1	80.2	1.4e-68	261.9	Transcription factor BHLH054 (Fragment)	PE 2	NA	NA	NA	NA	NA	NA	NA	NA
Rri03g2876.1	A0A2R6Q8S9	81.4	2.5e-245	850.5	E3 ubiquitin-protein like	PE 4	NA	NA	NA	NA	NA	NA	NA	NA
Rri03g2887.1	L7YE99	82.4	0	1096.6	Trehalose-6-phosphate synthase	PE 2	NA	IEA	GO:0005992	trehalose biosynthetic process	GO:0003824	catalytic activity	NA	NA
Rri03g2888.1	A5BPE4	84.1	9.9e-175	615.5	NA	PE 4	NA	NA	NA	NA	GO:0005216	ion channel activity	GO:0016021	integral component of membrane
Rri03g2903.1	D7SQ37	86.9	7.2e-250	865.5	Xylose isomerase	PE 3	5.3.1.5	IEA	GO:0042732	D-xylose metabolic process	GO:0046872	metal ion binding	GO:0005783	endoplasmic reticulum
Rri03g2909.1	A0A385ZB90	83.8	2.4e-226	787.3	UDP-glucose flavonoid 3-O-glucosyltransferase	PE 2	NA	NA	NA	NA	GO:0016758	transferase activity, transferring hexosyl groups	NA	NA
Rri03g2923.1	A5BND5	83.8	1.3e-142	508.4	Xyloglucan endotransglucosylase/hydrolase (Fragment)	PE 3	2.4.1.207	IEA	GO:0071555	cell wall organization	GO:0016762	xyloglucan:xyloglucosyl transferase activity	GO:0048046	apoplast
Rri03g2924.1	A0A200QZV2	81.2	5.6e-136	486.5	Xyloglucan endotransglucosylase/hydrolase	PE 3	2.4.1.207	IEA	GO:0010411	xyloglucan metabolic process	GO:0016762	xyloglucan:xyloglucosyl transferase activity	GO:0048046	apoplast
Rri03g2926.1	A0A286QXV8	81.9	1.3e-266	921.4	4-coumarate-CoA ligase	PE 2	NA	NA	NA	NA	GO:0016874	ligase activity	NA	NA
Rri03g2938.1	A0A2R6R4Y9	83.7	0	1450.6	Homoserine dehydrogenase	PE 4	NA	IEA	GO:0008652	cellular amino acid biosynthetic process	GO:0016491	oxidoreductase activity	NA	NA
Rri03g2941.1	A0A2R6R4Z7	83.7	0	1213	NADPH--cytochrome P450 reductase	PE 3	1.6.2.4	NA	NA	NA	GO:0050661	NADP binding	GO:0005789	endoplasmic reticulum membrane
Rri03g2949.1	A0A2R6Q3A8	80.6	4.3e-153	543.5	Receptor-like serine/threonine-protein kinase	PE 3	NA	NA	NA	NA	GO:0005524	ATP binding	NA	NA
Rri03g2954.1	A0A126X3I7	98.7	0	1248	Putative LOV domain-containing protein	PE 2	NA	NA	NA	NA	NA	NA	NA	NA
Rri03g2956.1	A0A2R6P4Q3	82.4	4.9e-121	436.8	ABC transporter I family member 17 like	PE 4	NA	IEA	GO:0035435	phosphate ion transmembrane transport	GO:0005524	ATP binding	GO:0016020	membrane
Rri03g2961.1	A0A2I4DFM2	82.1	9.7e-61	235.7	Glucose-6-phosphate 1-epimerase	PE 3	5.1.3.15	IEA	GO:0005975	carbohydrate metabolic process	GO:0047938	glucose-6-phosphate 1-epimerase activity	NA	NA
Rri03g2962.1	D7SQC7	96.7	1.2e-63	245	Glucose-6-phosphate 1-epimerase	PE 3	5.1.3.15	IEA	GO:0005975	carbohydrate metabolic process	GO:0047938	glucose-6-phosphate 1-epimerase activity	NA	NA
Rri03g2967.1	A0A067FEF0	94.6	0	1763.4	Plasma membrane ATPase	PE 3	7.1.2.1	IEA	GO:0120029	proton export across plasma membrane	GO:0008553	proton-exporting ATPase activity, phosphorylative mechanism	GO:0005886	plasma membrane
Rri03g2968.1	A0A2R6QUB2	81.2	1.5e-295	1017.7	Lysine--tRNA ligase	PE 3	6.1.1.6	IEA	GO:0006430	lysyl-tRNA aminoacylation	GO:0003676	nucleic acid binding	GO:0005737	cytoplasm
Rri04g0006.1	F6GUS0	80.1	2.4e-140	501.1	NA	PE 4	NA	NA	NA	NA	GO:0001227	DNA-binding transcription repressor activity, RNA polymerase II-specific	GO:0005634	nucleus
Rri04g0012.1	A0A2R6PFX3	94.8	1.6e-271	937.6	Pyruvate kinase	PE 3	2.7.1.40	NA	NA	NA	GO:0016301	kinase activity	NA	NA
Rri04g0018.1	A0A218W9F9	80.7	1.6e-176	621.7	NA	PE 4	NA	NA	NA	NA	GO:0003824	catalytic activity	NA	NA
Rri04g0021.1	A0A2R6P8D9	85	4.2e-176	620.2	Receptor-like protein kinase	PE 3	NA	NA	NA	NA	GO:0004674	protein serine/threonine kinase activity	NA	NA
Rri04g0022.1	A0A0F7G7M6	89.8	0	1041.6	Chaperonin 60 subunit beta 2 (Fragment)	PE 2	NA	IEA	GO:0042026	protein refolding	GO:0005524	ATP binding	GO:0005737	cytoplasm
Rri04g0024.1	A0A2R6P8H0	83.1	3.1e-154	547.4	Protein LOW PSII ACCUMULATION 1 like	PE 4	NA	NA	NA	NA	NA	NA	NA	NA
Rri04g0028.1	A0A2G9HM84	84.5	5.2e-220	766.1	NA	PE 4	NA	NA	NA	NA	GO:0008168	methyltransferase activity	GO:0016021	integral component of membrane
Rri04g0033.1	A0A2R6P8F3	94.3	1.1e-160	568.5	Mitochondrial dicarboxylate/tricarboxylate transporter DTC like	PE 3	NA	NA	NA	NA	GO:0022857	transmembrane transporter activity	GO:0016021	integral component of membrane
Rri04g0034.1	A0A2Z1YIT2	90.4	2.2e-230	800.8	Tubulin alpha chain	PE 2	NA	IEA	GO:0007017	microtubule-based process	GO:0003924	GTPase activity	GO:0005874	microtubule
Rri04g0035.1	W9SBF2	90	0	1974.5	NA	PE 4	NA	IEA	GO:0006606	protein import into nucleus	GO:0008536	Ran GTPase binding	GO:0005623	cell
Rri04g0038.1	A0A2R6QTQ8	83.1	5.4e-281	969.1	Rab proteins geranylgeranyltransferase component A 2 like	PE 4	NA	IEA	GO:0006004	fucose metabolic process	GO:0016757	transferase activity, transferring glycosyl groups	GO:0042175	nuclear outer membrane-endoplasmic reticulum membrane network
Rri04g0044.1	A0A2R6P8H9	91.8	2.7e-228	793.9	Translation initiation factor eIF-2B subunit gamma like	PE 4	NA	NA	NA	NA	GO:0016779	nucleotidyltransferase activity	NA	NA
Rri04g0047.1	A0A2P5SA93	88.3	3.8e-145	516.9	Serine/threonine-protein phosphatase	PE 3	3.1.3.16	NA	NA	NA	GO:0004721	phosphoprotein phosphatase activity	NA	NA
Rri04g0048.1	A0A2R6PFT3	88.6	7.4e-239	828.9	F-box/kelch-repeat protein	PE 4	NA	NA	NA	NA	NA	NA	NA	NA
Rri04g0066.1	A0A2U1M4N4	85.6	1.9e-247	857.8	Protein kinase family protein	PE 4	NA	NA	NA	NA	GO:0004672	protein kinase activity	NA	NA
Rri04g0067.1	A0A2R6PFS8	82.1	2.7e-184	647.5	Metal tolerance protein	PE 4	NA	NA	NA	NA	GO:0008324	cation transmembrane transporter activity	GO:0016021	integral component of membrane
Rri04g0068.1	A0A2R6PFT6	84.3	1.5e-155	551.6	E3 ubiquitin-protein like	PE 4	NA	IEA	GO:0007275	multicellular organism development	GO:0008270	zinc ion binding	GO:0005634	nucleus
Rri04g0075.1	A0A2R6P892	86.2	1.4e-254	881.3	DEAD-box ATP-dependent RNA helicase	PE 4	NA	NA	NA	NA	GO:0003676	nucleic acid binding	NA	NA
Rri04g0082.1	A0A2R6PFR7	83.4	0	1133.2	Nucleolar complex protein	PE 4	NA	NA	NA	NA	NA	NA	NA	NA
Rri04g0084.1	A0A2R6P884	80.9	1e-140	502.3	Zinc finger CCCH domain-containing protein	PE 4	NA	NA	NA	NA	GO:0046872	metal ion binding	NA	NA
Rri04g0085.1	A0A2R6PG06	84.3	2.7e-297	1023.5	Protein NRT1/ PTR FAMILY 7.1 like	PE 4	NA	NA	NA	NA	GO:0022857	transmembrane transporter activity	GO:0016021	integral component of membrane
Rri04g0095.1	B9GM79	84.9	6.4e-93	342.8	NA	PE 4	NA	IBA	GO:0015914	phospholipid transport	GO:1990050	phosphatidic acid transporter activity	GO:0005758	mitochondrial intermembrane space
Rri04g0100.1	A0A2P5A592	91.3	9.9e-95	349	Zinc/iron permease	PE 4	NA	NA	NA	NA	GO:0046873	metal ion transmembrane transporter activity	GO:0016021	integral component of membrane
Rri04g0104.1	A0A2R6P8Q7	81.8	0	1578.5	Copper-transporting ATPase	PE 3	NA	IEA	GO:0030001	metal ion transport	GO:0005507	copper ion binding	GO:0016021	integral component of membrane
Rri04g0106.1	R4IQE9	86.1	4.3e-190	666.8	ATP/ADP carrier protein (Fragment)	PE 2	NA	NA	NA	NA	GO:0022857	transmembrane transporter activity	GO:0016021	integral component of membrane
Rri04g0107.1	A0A2R6P858	82	3.2e-254	880.2	Pentatricopeptide repeat-containing protein	PE 4	NA	NA	NA	NA	NA	NA	NA	NA
Rri04g0111.1	H6UJ41	81.6	1.6e-32	141.4	Xanthine dehydrogenase	PE 2	NA	NA	NA	NA	GO:0009055	electron transfer activity	NA	NA
Rri04g0113.1	A0A2R6PFX5	87.8	5.7e-233	809.3	Polyadenylate-binding protein	PE 4	NA	NA	NA	NA	GO:0003723	RNA binding	NA	NA
Rri04g0148.1	A0A2R6Q3C2	84.5	8.5e-158	559.3	3-ketoacyl-CoA synthase	PE 3	2.3.1.-	IEA	GO:0006633	fatty acid biosynthetic process	GO:0016747	transferase activity, transferring acyl groups other than amino-acyl groups	GO:0016021	integral component of membrane
Rri04g0152.1	A0A2R6PFL8	83.6	6.4e-262	906	ABC transporter G family member 15 like	PE 4	NA	NA	NA	NA	GO:0016887	ATPase activity	GO:0016021	integral component of membrane
Rri04g0160.1	A0A0B4SXL3	91.9	0	1313.9	Mg-protoporphyrin IX chelatase	PE 2	6.6.1.1	IEA	GO:0015995	chlorophyll biosynthetic process	GO:0016851	magnesium chelatase activity	GO:0009507	chloroplast
Rri04g0162.1	A0A2R6Q399	86	1.4e-167	592	G-protein coupled receptor like	PE 4	NA	IEA	GO:0000278	mitotic cell cycle	GO:0004888	transmembrane signaling receptor activity	GO:0005886	plasma membrane
Rri04g0206.1	A0A2R6P841	81.1	0	1135.6	Pentatricopeptide repeat-containing protein	PE 4	NA	NA	NA	NA	NA	NA	NA	NA
Rri04g0207.1	A0A2I4F1D4	80.8	0	1434.1	NA	PE 4	NA	NA	NA	NA	GO:0046872	metal ion binding	NA	NA
Rri04g0209.1	A0A2R6PAQ7	84.6	1.5e-126	455.3	Nuclease	PE 4	NA	NA	NA	NA	NA	NA	NA	NA
Rri04g0214.1	A0A067EI44	85.4	7e-142	506.1	NA	PE 4	NA	NA	NA	NA	GO:0004190	aspartic-type endopeptidase activity	GO:0016021	integral component of membrane
Rri04g0221.1	V5RA70	82.1	1.2e-95	352.1	Dihydropyrimidinase-like protein	PE 2	NA	NA	NA	NA	GO:0016810	hydrolase activity, acting on carbon-nitrogen (but not peptide) bonds	GO:0005737	cytoplasm
Rri04g0222.1	V5RA70	84	1.2e-148	528.9	Dihydropyrimidinase-like protein	PE 2	NA	NA	NA	NA	GO:0016810	hydrolase activity, acting on carbon-nitrogen (but not peptide) bonds	GO:0005737	cytoplasm
Rri04g0229.1	A0A2R6PFG8	80.7	2.7e-112	407.5	Phospholipase A2 2	PE 4	NA	IEA	GO:0006644	phospholipid metabolic process	GO:0004623	phospholipase A2 activity	NA	NA
Rri04g0231.1	A0A2R6PFG4	81.3	0	1235.3	Rho GTPase-activating protein	PE 4	NA	IEA	GO:0007165	signal transduction	GO:0005096	GTPase activator activity	NA	NA
Rri04g0233.1	A0A2N9FMM7	81.8	3.3e-105	384	NA	PE 4	NA	NA	NA	NA	NA	NA	NA	NA
Rri04g0234.1	A0A2R6PFH4	90.5	6.5e-284	978.8	Calcium-dependent protein kinase	PE 4	NA	NA	NA	NA	GO:0005524	ATP binding	NA	NA
Rri04g0239.1	C7G325	99.2	3.4e-132	473.8	Flavonoid 3,5-hydroxylase	PE 2	NA	NA	NA	NA	GO:0004497	monooxygenase activity	NA	NA
Rri04g0240.1	C7G325	100	8.7e-132	472.2	Flavonoid 3,5-hydroxylase	PE 2	NA	NA	NA	NA	GO:0004497	monooxygenase activity	GO:0016020	membrane
Rri04g0244.1	V5RA70	87.2	4.3e-87	323.6	Dihydropyrimidinase-like protein	PE 2	NA	NA	NA	NA	GO:0016810	hydrolase activity, acting on carbon-nitrogen (but not peptide) bonds	GO:0005737	cytoplasm
Rri04g0251.1	A0A200Q938	87.6	6.4e-50	199.1	Pentatricopeptide repeat	PE 4	NA	NA	NA	NA	GO:0008270	zinc ion binding	NA	NA
Rri04g0256.1	A0A2R6RA16	85.1	1.4e-101	372.1	Membrin	PE 3	NA	IEA	GO:0015031	protein transport	GO:0005484	SNAP receptor activity	GO:0005794	Golgi apparatus
Rri04g0264.1	A0A2R6PWU7	82.5	1.1e-295	1018.1	Ankyrin repeat-containing protein	PE 4	NA	NA	NA	NA	NA	NA	GO:0016021	integral component of membrane
Rri04g0269.1	A0A2R6PFE5	84.3	2.9e-67	257.3	Proteasome-associated protein	PE 4	NA	IEA	GO:0043248	proteasome assembly	NA	NA	GO:0000502	proteasome complex
Rri04g0299.1	A0A2R6P7Y6	85.3	4.3e-237	823.2	Stomatal closure-related actin-binding protein	PE 4	NA	IEA	GO:0007015	actin filament organization	GO:0003779	actin binding	NA	NA
Rri04g0305.1	A0A2R6R6G5	86	1.6e-103	378.3	Elongation factor 1-beta 1 like	PE 3	NA	NA	NA	NA	GO:0003746	translation elongation factor activity	GO:0005853	eukaryotic translation elongation factor 1 complex
Rri04g0312.1	A0A2S1ZAH6	80.4	8.8e-169	595.9	4-diphosphocytidyl-2-C-methyl-D-erythritol kinase	PE 2	NA	IEA	GO:0016114	terpenoid biosynthetic process	GO:0016301	kinase activity	NA	NA
Rri04g0313.1	A0A2R6PFD0	82.4	1.3e-120	435.3	Dr1-associated corepressor like	PE 4	NA	NA	NA	NA	GO:0046982	protein heterodimerization activity	GO:0005634	nucleus
Rri04g0322.1	A0A068VKF1	87.4	9.4e-209	728.8	NA	PE 4	NA	NA	NA	NA	NA	NA	GO:0005737	cytoplasm
Rri04g0323.1	A0A2R6P7W6	80.3	1.4e-167	592	Protein kinase	PE 3	NA	NA	NA	NA	GO:0004674	protein serine/threonine kinase activity	NA	NA
Rri04g0324.1	A0A2R6PFC7	81.9	2.5e-173	610.9	Homoserine dehydrogenase	PE 3	1.1.1.3	IEA	GO:0009088	threonine biosynthetic process	GO:0004412	homoserine dehydrogenase activity	GO:0005829	cytosol
Rri04g0325.1	A0A2P5FUF7	89.9	1.4e-113	411.8	Fe(3+) dicitrate transport system permease	PE 4	NA	NA	NA	NA	NA	NA	GO:0016021	integral component of membrane
Rri04g0326.1	A0A2R6P7X5	81.5	0	1252.7	Protein FAR1-RELATED SEQUENCE like	PE 4	NA	IEA	GO:0006355	regulation of transcription, DNA-templated	GO:0008270	zinc ion binding	NA	NA
Rri04g0329.1	A0A2R6PQS2	83.5	2.5e-101	370.9	Mitochondrial outer membrane import complex protein like	PE 4	NA	NA	NA	NA	NA	NA	GO:0016021	integral component of membrane
Rri04g0331.1	A0A1R3FWZ9	82.5	1.8e-214	748	Nascent polypeptide-associated complex subunit beta	PE 3	NA	NA	NA	NA	GO:0022857	transmembrane transporter activity	GO:0016021	integral component of membrane
Rri04g0339.1	A0A2R6QJ42	82.8	0	2232.6	Indole-3-acetaldehyde oxidase	PE 4	NA	NA	NA	NA	GO:0071949	FAD binding	NA	NA
Rri04g0342.1	D7T1L4	84	0	1139.4	NA	PE 4	NA	IBA	GO:0001672	regulation of chromatin assembly or disassembly	GO:0004674	protein serine/threonine kinase activity	GO:0005634	nucleus
Rri04g0346.1	A0A2R6QJ52	81.7	1.5e-71	271.6	Succinate dehydrogenase	PE 4	NA	NA	NA	NA	NA	NA	GO:0005749	mitochondrial respiratory chain complex II, succinate dehydrogenase complex (ubiquinone)
Rri04g0351.1	A0A2R6PES6	82.9	0	1251.1	Ubiquitin carboxyl-terminal hydrolase	PE 3	NA	IEA	GO:0006511	ubiquitin-dependent protein catabolic process	GO:0036459	thiol-dependent ubiquitinyl hydrolase activity	NA	NA
Rri04g0353.1	A0A2R6RU02	81.3	9.3e-199	695.7	L-2-hydroxyglutarate dehydrogenase	PE 4	NA	NA	NA	NA	GO:0016491	oxidoreductase activity	NA	NA
Rri04g0357.1	A0A1U8AL42	88.8	3.3e-222	773.5	dnaJ protein homolog	PE 3	NA	IEA	GO:0006457	protein folding	GO:0005524	ATP binding	NA	NA
Rri04g0360.1	A0A1J6KSA8	81.1	3.5e-172	607.1	Outer envelope protein 80, chloroplastic	PE 4	NA	NA	NA	NA	GO:0015267	channel activity	GO:0009707	chloroplast outer membrane
Rri04g0366.1	A0A2C9V1C0	88.8	0	1783.8	Serine/threonine-protein phosphatase	PE 3	3.1.3.16	IEA	GO:0009742	brassinosteroid mediated signaling pathway	GO:0004722	protein serine/threonine phosphatase activity	GO:0005634	nucleus
Rri04g0390.1	A0A059DH70	81.9	8.1e-96	352.8	NA	PE 3	NA	IEA	GO:0006412	translation	GO:0003735	structural constituent of ribosome	GO:0005840	ribosome
Rri04g0391.1	A0A2R6Q6P7	80.3	4e-129	463.8	NA	PE 4	NA	NA	NA	NA	NA	NA	NA	NA
Rri04g0392.1	A0A2R6Q0Y2	82.6	4.8e-146	520	Protein ROOT PRIMORDIUM DEFECTIVE like	PE 4	NA	NA	NA	NA	NA	NA	NA	NA
Rri04g0394.1	A1Z3W6	88.9	6.8e-213	742.7	3-oxoacyl-[acyl-carrier-protein] synthase	PE 2	NA	IEA	GO:0006633	fatty acid biosynthetic process	GO:0016747	transferase activity, transferring acyl groups other than amino-acyl groups	NA	NA
Rri04g0404.1	A0A218PFV3	89.8	5e-276	952.6	Daurichromenic acid synthase like protein1	PE 2	NA	NA	NA	NA	GO:0016491	oxidoreductase activity	NA	NA
Rri04g0405.1	A0A2G3D4I5	83.2	1.2e-220	768.5	Chlorophyll a-b binding protein, chloroplastic	PE 3	NA	IEA	GO:0018298	protein-chromophore linkage	GO:0016168	chlorophyll binding	GO:0009523	photosystem II
Rri04g0406.1	B9I107	88.8	1.6e-134	481.5	Chlorophyll a-b binding protein, chloroplastic	PE 3	NA	IBA	GO:0009768	photosynthesis, light harvesting in photosystem I	GO:0016168	chlorophyll binding	GO:0009535	chloroplast thylakoid membrane
Rri04g0410.1	A0A2R6R228	82.9	5.3e-136	486.5	Alpha N-terminal protein like	PE 4	NA	IEA	GO:0006480	N-terminal protein amino acid methylation	GO:0008168	methyltransferase activity	NA	NA
Rri04g0419.1	A0A1Q3CHK5	81.4	1.3e-70	268.5	AWPM-19 domain-containing protein	PE 4	NA	NA	NA	NA	NA	NA	GO:0016021	integral component of membrane
Rri04g0420.1	A0A2R6RG31	83.2	1.1e-121	439.1	SH3 domain-containing protein	PE 4	NA	NA	NA	NA	NA	NA	NA	NA
Rri04g0421.1	A0A2R6P5V6	83.5	3.3e-94	347.4	U1 small nuclear ribonucleoprotein like (Fragment)	PE 3	NA	IEA	GO:0000387	spliceosomal snRNP assembly	GO:0008270	zinc ion binding	GO:0005685	U1 snRNP
Rri04g0436.1	A0A0D4L5B1	80.9	3.3e-102	374	Bidirectional sugar transporter SWEET	PE 2	NA	IEA	GO:0008643	carbohydrate transport	NA	NA	GO:0016021	integral component of membrane
Rri04g0444.1	A0A2R6QAE4	81.1	1.9e-40	167.9	Serine/threonine-protein kinase	PE 4	NA	NA	NA	NA	GO:0005524	ATP binding	NA	NA
Rri04g0451.1	D7TJQ1	85.7	6.4e-54	212.6	ER lumen protein-retaining receptor	PE 3	NA	IBA	GO:0006888	endoplasmic reticulum to Golgi vesicle-mediated transport	GO:0046923	ER retention sequence binding	GO:0005794	Golgi apparatus
Rri04g0460.1	A0A2R6Q6U9	80.3	2.1e-46	187.6	Receptor-like protein	PE 4	NA	NA	NA	NA	NA	NA	GO:0016021	integral component of membrane
Rri04g0465.1	A5BKH1	87.2	5.8e-226	786.2	Non-specific serine/threonine protein kinase	PE 2	2.7.11.1	IEA	GO:0007165	signal transduction	GO:0004674	protein serine/threonine kinase activity	GO:0016021	integral component of membrane
Rri04g0468.1	A0A2R6RG95	80.6	8e-71	269.2	Abscisic acid receptor like	PE 4	NA	NA	NA	NA	NA	NA	NA	NA
Rri04g0470.1	A0A2R6RGB4	82.1	7.2e-113	409.5	Serine/threonine-protein kinase	PE 4	NA	NA	NA	NA	GO:0004672	protein kinase activity	NA	NA
Rri04g0490.1	A0A1D9CFB1	91.2	3e-104	380.9	Transcription factor BHLH031 (Fragment)	PE 2	NA	IEA	GO:0006355	regulation of transcription, DNA-templated	GO:0046983	protein dimerization activity	NA	NA
Rri04g0492.1	F6HM90	80.1	0	1119	NA	PE 4	NA	IBA	GO:0006995	cellular response to nitrogen starvation	GO:0019779	Atg8 activating enzyme activity	GO:0005737	cytoplasm
Rri04g0495.1	A0A2R6RGA7	95.7	2.1e-57	224.2	LPPGFO 2-phospho-L-lactate transferase CofD/UPF0052 protein	PE 4	NA	NA	NA	NA	GO:0016740	transferase activity	NA	NA
Rri04g0564.1	A0A2R6QLF7	86.6	1e-240	835.1	Pentatricopeptide repeat-containing protein	PE 4	NA	NA	NA	NA	NA	NA	NA	NA
Rri04g0571.1	A0A2R6RAP7	85.4	2.3e-213	744.2	Leucine-rich repeat receptor-like serine/threonine-protein kinase	PE 4	NA	NA	NA	NA	GO:0016301	kinase activity	GO:0016021	integral component of membrane
Rri04g0585.1	A0A2R6RAR4	80.3	1.1e-132	475.7	2-carboxy-D-arabinitol-1-phosphatase	PE 4	NA	NA	NA	NA	NA	NA	NA	NA
Rri04g0605.1	A0A2R6RAU3	90.6	4.6e-151	536.6	Sphingolipid delta(4)-desaturase DES1-like	PE 3	1.14.19.17	IEA	GO:0030148	sphingolipid biosynthetic process	GO:0042284	sphingolipid delta-4 desaturase activity	GO:0005789	endoplasmic reticulum membrane
Rri04g0608.1	A0A2R6RAR3	88	1.7e-91	338.2	Trafficking protein particle complex subunit like	PE 4	NA	NA	NA	NA	NA	NA	NA	NA
Rri04g0609.1	A0A2R6RAR3	80.2	1.4e-39	164.9	Trafficking protein particle complex subunit like	PE 4	NA	NA	NA	NA	NA	NA	NA	NA
Rri04g0611.1	A0A2R6RAS3	94.3	1.1e-84	315.5	Mediator of RNA polymerase II transcription subunit like	PE 4	NA	IEA	GO:0006355	regulation of transcription, DNA-templated	NA	NA	GO:0016592	mediator complex
Rri04g0620.1	A0A2R6RAT6	80.1	1.5e-295	1017.7	NA	PE 4	NA	IEA	GO:0016570	histone modification	GO:0003677	DNA binding	GO:0016593	Cdc73/Paf1 complex
Rri04g0621.1	A0A2R6RAS5	83.8	6.1e-239	829.3	Polyol transporter like	PE 3	NA	NA	NA	NA	GO:0022857	transmembrane transporter activity	GO:0016021	integral component of membrane
Rri04g0626.1	F6HD44	83.8	5.7e-59	229.6	NA	PE 4	NA	IBA	GO:0007051	spindle organization	GO:0051010	microtubule plus-end binding	GO:0000776	kinetochore
Rri04g0642.1	A0A2N9I8F4	82.4	3e-187	657.5	NA	PE 4	NA	IEA	GO:0046854	phosphatidylinositol phosphorylation	GO:0008441	3'(2'),5'-bisphosphate nucleotidase activity	NA	NA
Rri04g0649.1	A0A3G3C108	82.5	0	1419.1	Beta-galactosidase	PE 2	3.2.1.23	IEA	GO:0008152	metabolic process	GO:0004565	beta-galactosidase activity	NA	NA
Rri04g0653.1	A0A2R6QLJ2	89	0	1649.4	Pre-mRNA-splicing factor like	PE 4	NA	IEA	GO:0006396	RNA processing	NA	NA	NA	NA
Rri04g0654.1	A0A2R6QLK6	92.3	2.6e-97	357.5	Vacuolar protein sorting-associated protein 28 homolog	PE 3	NA	IEA	GO:0043328	protein transport to vacuole involved in ubiquitin-dependent protein catabolic process via the multivesicular body sorting pathway	NA	NA	GO:0000813	ESCRT I complex
Rri04g0655.1	I6YI10	80.2	1.6e-133	478.4	Putative dead box ATP-dependent RNA helicase	PE 3	NA	IEA	GO:0016192	vesicle-mediated transport	GO:0004386	helicase activity	GO:0016021	integral component of membrane
Rri04g0657.1	A0A2R6RAV8	83.5	0	1063.5	Calmodulin-binding protein 60 B like	PE 4	NA	NA	NA	NA	GO:0005516	calmodulin binding	NA	NA
Rri04g0691.1	A0A2R6RAX6	86.8	0	1029.2	External alternative NAD(P)H-ubiquinone oxidoreductase	PE 4	NA	NA	NA	NA	GO:0016491	oxidoreductase activity	NA	NA
Rri04g0694.1	A0A218PFV5	82	6.3e-255	882.5	Daurichromenic acid synthase	PE 2	NA	NA	NA	NA	GO:0071949	FAD binding	NA	NA
Rri04g0696.1	A0A2R6QLL9	86.7	4.5e-206	719.9	Equilibrative nucleotide transporter like	PE 4	NA	NA	NA	NA	GO:0005337	nucleoside transmembrane transporter activity	GO:0016021	integral component of membrane
Rri04g0724.1	A0A2R6R335	82.5	3.2e-204	713.8	Amidase	PE 4	NA	NA	NA	NA	GO:0004040	amidase activity	NA	NA
Rri04g0725.1	A0A2R6PEI2	80.4	1.3e-82	308.5	Protein STRICTOSIDINE SYNTHASE-LIKE 3 like	PE 4	NA	IEA	GO:0009058	biosynthetic process	GO:0016844	strictosidine synthase activity	NA	NA
Rri04g0739.1	A0A2R6PFC0	84	5e-216	753.1	Geranylgeranyl diphosphate reductase	PE 4	NA	IEA	GO:0015995	chlorophyll biosynthetic process	GO:0071949	FAD binding	NA	NA
Rri04g0740.1	A0A2R6P2T1	89.4	0	1696.8	DNA helicase	PE 3	3.6.4.12	IEA	GO:0006270	DNA replication initiation	GO:0003677	DNA binding	GO:0005634	nucleus
Rri04g0762.1	A0A1D9CFH7	81.9	8.9e-188	659.1	Transcription factor BHLH019 (Fragment)	PE 2	NA	NA	NA	NA	GO:0046983	protein dimerization activity	NA	NA
Rri04g0799.1	A0A1D9CFC1	82.3	2.5e-92	341.3	Transcription factor BHLH042 (Fragment)	PE 2	NA	NA	NA	NA	GO:0046983	protein dimerization activity	NA	NA
Rri04g0804.1	A0A385ZBB8	89.5	7.6e-172	605.9	Anthocyanidin reductase	PE 2	NA	NA	NA	NA	GO:0003824	catalytic activity	NA	NA
Rri04g0832.1	A0A2R6RAZ2	88.9	0	1314.7	Homeobox-leucine zipper protein like	PE 4	NA	NA	NA	NA	GO:0008289	lipid binding	GO:0005634	nucleus
Rri04g0833.1	A0A1S5R3B8	81	2e-201	704.5	Tryptophan synthase	PE 2	4.2.1.20	NA	NA	NA	GO:0004834	tryptophan synthase activity	NA	NA
Rri04g0841.1	A0A2R6QLT8	81.4	3.6e-172	607.1	Serine/threonine-protein kinase	PE 3	NA	NA	NA	NA	GO:0004674	protein serine/threonine kinase activity	NA	NA
Rri04g0842.1	A0A2R6QLT3	80.2	7.1e-181	636.3	Pentatricopeptide repeat-containing protein	PE 4	NA	NA	NA	NA	NA	NA	NA	NA
Rri04g0843.1	M5WGV5	85.2	3.3e-144	513.8	NA	PE 4	NA	NA	NA	NA	NA	NA	GO:0016021	integral component of membrane
Rri04g0844.1	I3SR22	85	5.4e-115	416.4	Derlin	PE 2	NA	NA	NA	NA	NA	NA	GO:0016021	integral component of membrane
Rri04g0855.1	A0A1J6IVT0	92.8	3.2e-65	250.4	Mediator of rna polymerase ii transcription subunit 21	PE 4	NA	IEA	GO:0009817	defense response to fungus, incompatible interaction	NA	NA	GO:0016592	mediator complex
Rri04g0860.1	A0A2R6RBL7	83.1	0	1225.3	Heat shock 70 protein	PE 3	NA	NA	NA	NA	GO:0005524	ATP binding	NA	NA
Rri04g0864.1	A0A0F6UZT4	88.7	7.8e-174	612.5	Peroxidase	PE 2	1.11.1.7	IEA	GO:0042744	hydrogen peroxide catabolic process	GO:0020037	heme binding	GO:0005576	extracellular region
Rri04g0867.1	Q01908	83.6	1.3e-158	562	ATP synthase gamma chain 1, chloroplastic	PE 1	NA	IBA	GO:0015986	ATP synthesis coupled proton transport	GO:0030234	enzyme regulator activity	GO:0000275	mitochondrial proton-transporting ATP synthase complex, catalytic core F(1)
Rri04g0871.1	A0A2R6QLU1	92.7	5.6e-51	203	Autophagy-related protein	PE 3	NA	IEA	GO:0006914	autophagy	NA	NA	GO:0005737	cytoplasm
Rri04g0884.1	A0A2R6QLV2	87.7	2.3e-194	681	Aspartic proteinase	PE 3	NA	IEA	GO:0006629	lipid metabolic process	GO:0004190	aspartic-type endopeptidase activity	NA	NA
Rri04g0892.1	A0A2R6QLX9	86.6	0	1593.2	Leucine--tRNA ligase (Fragment)	PE 3	NA	IEA	GO:0006429	leucyl-tRNA aminoacylation	GO:0005524	ATP binding	GO:0009570	chloroplast stroma
Rri04g0896.1	M5WMU5	80.5	3.2e-133	477.6	NA	PE 3	NA	IEA	GO:0006355	regulation of transcription, DNA-templated	GO:0043565	sequence-specific DNA binding	GO:0005634	nucleus
Rri04g0898.1	A5BGG6	80.9	1.4e-137	491.9	NA	PE 4	NA	IBA	GO:0061025	membrane fusion	GO:0043130	ubiquitin binding	GO:0005829	cytosol
Rri04g0899.1	A0A2R6RB74	82.1	2.7e-267	923.7	Cell division cycle protein like	PE 3	NA	IEA	GO:0051301	cell division	GO:0005524	ATP binding	GO:0016021	integral component of membrane
Rri04g0901.1	A0A2R6RB93	81.8	2e-281	970.7	Pyrophosphate--fructose 6-phosphate 1-phosphotransferase subunit beta	PE 3	2.7.1.90	IEA	GO:0006002	fructose 6-phosphate metabolic process	GO:0047334	diphosphate-fructose-6-phosphate 1-phosphotransferase activity	GO:0005737	cytoplasm
Rri04g0903.1	A5AKB1	83.8	2e-115	418.3	NA	PE 4	NA	NA	NA	NA	NA	NA	NA	NA
Rri04g0906.1	G3DSC4	92.5	5e-170	599.7	ACC oxidase 6	PE 2	NA	NA	NA	NA	GO:0046872	metal ion binding	NA	NA
Rri04g0907.1	A0A2R6QLX2	80.7	0	1220.7	HSP-interacting protein	PE 4	NA	NA	NA	NA	NA	NA	NA	NA
Rri04g0910.1	A0A2R6RBA0	85.7	0	1188.7	E3 ubiquitin-protein like	PE 4	NA	NA	NA	NA	NA	NA	NA	NA
Rri04g0918.1	A0A2R6RB60	81.1	2.8e-74	280.8	Carboxylesterase SOBER1-like	PE 4	NA	NA	NA	NA	GO:0016787	hydrolase activity	GO:0016021	integral component of membrane
Rri04g0928.1	A0A2R6QLY5	89.8	8.2e-138	492.7	Alkaline ceramidase	PE 4	NA	IEA	GO:0006672	ceramide metabolic process	GO:0016811	hydrolase activity, acting on carbon-nitrogen (but not peptide) bonds, in linear amides	GO:0016021	integral component of membrane
Rri04g0935.1	A0A067KNU8	87	2.1e-210	734.2	Fumarylacetoacetase	PE 3	3.7.1.2	IEA	GO:1902000	homogentisate catabolic process	GO:0046872	metal ion binding	GO:0005829	cytosol
Rri04g0951.1	A0A314ZFU8	82.1	1.7e-258	894.4	Tonoplast dicarboxylate transporter	PE 4	NA	IEA	GO:0006814	sodium ion transport	GO:0005215	transporter activity	GO:0016021	integral component of membrane
Rri04g0965.1	A0A2R6QLZ7	91	0	1096.3	OBERON-like protein	PE 4	NA	NA	NA	NA	GO:0046872	metal ion binding	GO:0005634	nucleus
Rri04g0966.1	A7R385	84.7	2.2e-94	347.8	CASP-like protein 2B1	PE 2	NA	NA	NA	NA	NA	NA	GO:0005886	plasma membrane
Rri04g0967.1	A0A2R6RB59	82.6	3.7e-236	820.1	NA	PE 3	NA	NA	NA	NA	NA	NA	NA	NA
Rri04g0986.1	A0A1U7W0T0	87.9	0	1381.7	oligopeptide transporter 3	PE 4	NA	IEA	GO:0055085	transmembrane transport	NA	NA	GO:0016021	integral component of membrane
Rri04g0991.1	A0A2R6QM06	80.4	9.6e-126	452.6	Nudix hydrolase	PE 3	NA	NA	NA	NA	GO:0016787	hydrolase activity	NA	NA
Rri04g0999.1	Q944G3	82.6	5.8e-105	383.3	Acetyl Co-A acetyltransferase	PE 2	NA	NA	NA	NA	GO:0016747	transferase activity, transferring acyl groups other than amino-acyl groups	NA	NA
Rri04g1000.1	Q944G3	87.4	9.3e-68	259.2	Acetyl Co-A acetyltransferase	PE 2	NA	NA	NA	NA	GO:0016747	transferase activity, transferring acyl groups other than amino-acyl groups	NA	NA
Rri04g1006.1	A0A175YK84	81.4	0	1290.4	NA	PE 4	NA	IEA	GO:0055085	transmembrane transport	NA	NA	GO:0016021	integral component of membrane
Rri04g1016.1	A0A2R6RAR8	87.7	1.1e-295	1018.1	Eukaryotic translation initiation factor 3 subunit D	PE 3	NA	IEA	GO:0001732	formation of cytoplasmic translation initiation complex	GO:0098808	mRNA cap binding	GO:0005852	eukaryotic translation initiation factor 3 complex
Rri04g1038.1	A0A2R6QMB9	83.1	4.6e-286	986.1	CTP synthase	PE 3	6.3.4.2	IEA	GO:0006541	glutamine metabolic process	GO:0003883	CTP synthase activity	NA	NA
Rri04g1043.1	W6EKC0	97.4	0	1925.6	CLAVATA1	PE 2	NA	NA	NA	NA	GO:0005524	ATP binding	GO:0016021	integral component of membrane
Rri04g1044.1	C6TNE0	81.4	3.7e-99	364	NA	PE 2	NA	NA	NA	NA	GO:0008168	methyltransferase activity	NA	NA
Rri04g1052.1	A0A2H4RK81	85.2	0	2061.6	GSO1 (Fragment)	PE 2	NA	NA	NA	NA	GO:0004674	protein serine/threonine kinase activity	GO:0016021	integral component of membrane
Rri04g1075.1	A0A2R6QMD4	85.9	1.3e-116	421.8	Haloacid dehalogenase-like hydrolase domain-containing protein	PE 4	NA	NA	NA	NA	GO:0016787	hydrolase activity	NA	NA
Rri04g1087.1	A0A2R6QME4	90.4	4e-264	912.9	C-type lectin receptor-like tyrosine-protein kinase	PE 4	NA	NA	NA	NA	GO:0004713	protein tyrosine kinase activity	GO:0016021	integral component of membrane
Rri04g1098.1	A0A2R6QMG8	81.6	1.2e-184	648.7	Tensin-1 like	PE 4	NA	NA	NA	NA	NA	NA	NA	NA
Rri04g1109.1	A0A068URU4	83	4.1e-150	533.9	Inositol-1-monophosphatase	PE 3	3.1.3.25	IEA	GO:0046854	phosphatidylinositol phosphorylation	GO:0052832	inositol monophosphate 3-phosphatase activity	NA	NA
Rri04g1117.1	B9SFN3	81.5	4.3e-107	390.2	60S ribosomal protein L6	PE 3	NA	IEA	GO:0006412	translation	GO:0003735	structural constituent of ribosome	GO:0005840	ribosome
Rri04g1136.1	A0A2R6QMH8	80.4	2.7e-206	720.7	GDP-fucose protein like	PE 4	NA	IEA	GO:0006004	fucose metabolic process	GO:0016757	transferase activity, transferring glycosyl groups	GO:0016021	integral component of membrane
Rri04g1137.1	A0A2R6QMH6	80.3	2.3e-257	890.6	RBR-type E3 ubiquitin transferase	PE 3	2.3.2.31	NA	NA	NA	GO:0003676	nucleic acid binding	NA	NA
Rri04g1143.1	A0A2R6QME1	90.3	8e-154	545.8	UDP-N-acetylglucosamine diphosphorylase	PE 4	NA	NA	NA	NA	GO:0070569	uridylyltransferase activity	NA	NA
Rri04g1160.1	A0A1R3H695	87	5.8e-40	166	Small GTPase superfamily	PE 4	NA	NA	NA	NA	GO:0005525	GTP binding	NA	NA
Rri04g1177.1	A0A2R6Q5L2	82.3	3.9e-97	357.1	Photosystem I reaction center subunit III like	PE 4	NA	IEA	GO:0015979	photosynthesis	NA	NA	GO:0009538	photosystem I reaction center
Rri04g1185.1	A0A2H5N0S3	82.1	1.6e-127	458.4	NA	PE 4	NA	IEA	GO:0006886	intracellular protein transport	NA	NA	GO:0005623	cell
Rri04g1186.1	A0A2R6PEL1	81.2	0	1387.9	Subtilisin-like protease	PE 3	NA	NA	NA	NA	GO:0004252	serine-type endopeptidase activity	NA	NA
Rri04g1187.1	A0A2R6Q5J7	85.7	2.1e-241	837.4	Beta-amyrin 28-oxidase	PE 3	NA	NA	NA	NA	GO:0016705	oxidoreductase activity, acting on paired donors, with incorporation or reduction of molecular oxygen	NA	NA
Rri04g1188.1	A0A2R6Q5J7	86.6	9.2e-245	848.6	Beta-amyrin 28-oxidase	PE 3	NA	NA	NA	NA	GO:0016705	oxidoreductase activity, acting on paired donors, with incorporation or reduction of molecular oxygen	NA	NA
Rri04g1190.1	A0A0B0PYB0	87.6	9.4e-203	708.8	UDP-arabinose 4-epimerase 1	PE 3	NA	IEA	GO:0006012	galactose metabolic process	GO:0003978	UDP-glucose 4-epimerase activity	NA	NA
Rri04g1195.1	D7TKR6	80.8	1.4e-260	901.4	Non-specific serine/threonine protein kinase	PE 4	2.7.11.1	IBA	GO:0035556	intracellular signal transduction	GO:0004674	protein serine/threonine kinase activity	NA	NA
Rri04g1198.1	A0A2P5S1J3	83.3	4.2e-123	443.7	NA	PE 3	NA	NA	NA	NA	NA	NA	NA	NA
Rri04g1212.1	A0A218PFV5	90.1	4.9e-284	979.2	Daurichromenic acid synthase	PE 2	NA	NA	NA	NA	GO:0071949	FAD binding	NA	NA
Rri04g1220.1	A0A218PFV0	97.9	0	1055.4	Daurichromenic acid synthase like protein2	PE 2	NA	NA	NA	NA	GO:0071949	FAD binding	NA	NA
Rri04g1226.1	A0A2R6PEK2	81.5	6e-261	902.5	Berberine bridge enzyme-like (Fragment)	PE 3	NA	NA	NA	NA	GO:0071949	FAD binding	NA	NA
Rri04g1232.1	Q41784	95.6	2.9e-74	280.4	Tubulin beta-7 chain	PE 2	NA	IBA	GO:0000278	mitotic cell cycle	GO:0005525	GTP binding	GO:0005874	microtubule
Rri04g1239.1	A0A2R6Q5Q9	81.4	6.5e-146	519.6	3-hydroxyisobutyrate dehydrogenase	PE 3	1.1.1.31	IEA	GO:0006551	leucine metabolic process	GO:0008442	3-hydroxyisobutyrate dehydrogenase activity	NA	NA
Rri04g1247.1	A0A2R6R4J5	86.4	5.7e-183	642.9	Mannitol dehydrogenase	PE 3	NA	NA	NA	NA	GO:0008270	zinc ion binding	NA	NA
Rri04g1250.1	A0A2R6RFU1	92.1	3.1e-89	330.5	ADP-ribosylation factor GTPase-activating protein	PE 4	NA	NA	NA	NA	GO:0005096	GTPase activator activity	NA	NA
Rri04g1251.1	A0A0S3S4F1	87.1	5.3e-181	636.3	Ferredoxin--NADP reductase, chloroplastic	PE 3	1.18.1.2	NA	NA	NA	GO:0004324	ferredoxin-NADP+ reductase activity	GO:0009507	chloroplast
Rri04g1259.1	A0A2R6Q5T4	94.8	2.6e-118	427.6	Microtubule-associated protein	PE 4	NA	NA	NA	NA	NA	NA	NA	NA
Rri04g1262.1	A0A2R6Q5U6	89.1	0	1801.2	Cation-chloride cotransporter like	PE 4	NA	NA	NA	NA	GO:0008511	sodium:potassium:chloride symporter activity	GO:0005886	plasma membrane
Rri04g1263.1	A0A2R6RYE7	85.3	0	1847	ABC transporter C family member 2 like	PE 4	NA	NA	NA	NA	GO:0042626	ATPase activity, coupled to transmembrane movement of substances	GO:0016021	integral component of membrane
Rri04g1266.1	A1IW14	89.6	3.7e-42	173.3	Subunit X of photosystem I (PSI-K) (Fragment)	PE 2	NA	IEA	GO:0015979	photosynthesis	NA	NA	GO:0009522	photosystem I
Rri04g1279.1	A0A2R6RHC9	80.9	0	1172.9	Hydroxyproline O-galactosyltransferase	PE 4	NA	IEA	GO:0006486	protein glycosylation	GO:0030246	carbohydrate binding	GO:0005794	Golgi apparatus
Rri04g1281.1	A0A0N9EJN6	83.3	0	1514.2	Auxin response factor	PE 2	NA	IEA	GO:0006355	regulation of transcription, DNA-templated	GO:0003677	DNA binding	GO:0005634	nucleus
Rri04g1287.1	A0A2R6RFW7	81.8	1.2e-143	511.9	Hydrolase	PE 4	NA	NA	NA	NA	GO:0016787	hydrolase activity	NA	NA
Rri04g1289.1	A0A2R6RFW7	83.3	2.8e-147	524.2	Hydrolase	PE 4	NA	NA	NA	NA	GO:0016787	hydrolase activity	NA	NA
Rri04g1295.1	A0A2R6RFV9	87.4	9.6e-255	882.1	DEAD-box ATP-dependent RNA helicase	PE 4	NA	NA	NA	NA	GO:0005524	ATP binding	NA	NA
Rri04g1301.1	A0A2R6RG14	81.5	2.2e-155	551.2	P21-activated protein kinase-interacting protein	PE 4	NA	NA	NA	NA	GO:0016301	kinase activity	NA	NA
Rri04g1308.1	H9BYP6	82.3	0	1765.7	Sucrose-phosphate synthase B	PE 2	2.3.1.14	IEA	GO:0005985	sucrose metabolic process	GO:0047947	glutamine N-phenylacetyltransferase activity	NA	NA
Rri04g1309.1	A0A2R6RG22	90.8	0	1055	Inositol transporter like	PE 3	NA	NA	NA	NA	GO:0022857	transmembrane transporter activity	GO:0016021	integral component of membrane
Rri04g1317.1	A0A2R6QAH8	80.9	2.3e-45	184.1	N-alpha-acetyltransferase 38, NatC auxiliary subunit like	PE 4	NA	NA	NA	NA	GO:0016740	transferase activity	GO:0031417	NatC complex
Rri04g1322.1	H2D5S6	91	2.1e-188	661	Glycolate oxidase	PE 2	NA	NA	NA	NA	GO:0016491	oxidoreductase activity	NA	NA
Rri04g1323.1	H2D5S6	89.3	7e-184	646	Glycolate oxidase	PE 2	NA	NA	NA	NA	GO:0016491	oxidoreductase activity	NA	NA
Rri04g1330.1	A0A2R6RG50	84.2	5.5e-206	719.5	F-box/kelch-repeat protein	PE 4	NA	NA	NA	NA	NA	NA	NA	NA
Rri04g1332.1	A0A2R6RG83	90.2	2e-203	711.1	Cullin-4 like	PE 3	NA	IEA	GO:0006511	ubiquitin-dependent protein catabolic process	GO:0031625	ubiquitin protein ligase binding	GO:0031461	cullin-RING ubiquitin ligase complex
Rri04g1334.1	A0A438G1S0	84.2	2.3e-45	184.1	Histone H2B	PE 3	NA	NA	NA	NA	GO:0003677	DNA binding	GO:0005634	nucleus
Rri04g1342.1	A0A2R6PEM9	86.1	4e-257	889.8	OTU domain-containing protein	PE 4	NA	IEA	GO:0016579	protein deubiquitination	GO:0004843	thiol-dependent ubiquitin-specific protease activity	NA	NA
Rri04g1343.1	A0A2R6PEQ7	88.5	4.6e-191	669.8	Mitochondrial fission protein	PE 4	NA	NA	NA	NA	NA	NA	NA	NA
Rri04g1354.1	A0A2R6P755	83.5	1.4e-39	164.9	DNA polymerase epsilon subunit like	PE 4	NA	NA	NA	NA	GO:0046982	protein heterodimerization activity	GO:0005634	nucleus
Rri04g1355.1	A0A2R6P7A5	86.9	1.4e-107	391.7	Calcium-binding protein	PE 4	NA	NA	NA	NA	GO:0005509	calcium ion binding	NA	NA
Rri04g1358.1	A0A2R6Q7A2	92.5	2.3e-99	364.4	Ribosomal protein	PE 3	NA	IEA	GO:0006412	translation	GO:0003735	structural constituent of ribosome	GO:0015934	large ribosomal subunit
Rri04g1375.1	A0A2R6PQZ5	91.3	4e-146	520.4	Protein SUPPRESSOR OF K(+) TRANSPORT GROWTH DEFECT like	PE 3	NA	NA	NA	NA	GO:0005524	ATP binding	NA	NA
Rri04g1401.1	A0A2N9G4M8	88	3.2e-78	293.9	NA	PE 4	NA	NA	NA	NA	NA	NA	NA	NA
Rri04g1408.1	A0A2R6PQY0	84.5	0	2515	Pleiotropic drug resistance protein	PE 3	NA	NA	NA	NA	GO:0016887	ATPase activity	GO:0016021	integral component of membrane
Rri04g1409.1	A0A2R6PQY0	84	0	2493	Pleiotropic drug resistance protein	PE 3	NA	NA	NA	NA	GO:0016887	ATPase activity	GO:0016021	integral component of membrane
Rri04g1411.1	A0A2R6PER3	84	2.1e-71	271.2	RAB6-interacting golgin like	PE 4	NA	NA	NA	NA	NA	NA	NA	NA
Rri04g1415.1	A0A385MIH9	86.4	1.9e-136	488	GABA transporter 1	PE 2	NA	NA	NA	NA	NA	NA	GO:0016021	integral component of membrane
Rri04g1436.1	A0A2R6PF07	91.6	1.9e-294	1013.8	Glucomannan 4-beta-mannosyltransferase	PE 4	NA	NA	NA	NA	GO:0016757	transferase activity, transferring glycosyl groups	GO:0016021	integral component of membrane
Rri04g1449.1	A0A2R6P791	81.8	9.5e-295	1015	BTB/POZ domain-containing protein	PE 3	NA	NA	NA	NA	NA	NA	NA	NA
Rri04g1450.1	A0A2R6P7A2	93.3	1.1e-211	738.4	UDP-D-apiose/UDP-D-xylose synthase	PE 4	NA	NA	NA	NA	GO:0003824	catalytic activity	NA	NA
Rri04g1452.1	A0A2R6P794	83.6	0	1205.3	Phospholipiddiacylglycerol acyltransferase	PE 4	NA	IEA	GO:0006629	lipid metabolic process	GO:0008374	O-acyltransferase activity	NA	NA
Rri04g1457.1	A0A0B2R7C0	81.2	1.2e-164	582.4	Magnesium transporter MRS2-11, chloroplastic	PE 4	NA	NA	NA	NA	NA	NA	GO:0016021	integral component of membrane
Rri04g1458.1	A0A2R6PET5	81.2	1.4e-268	927.9	Protein kinase	PE 4	NA	NA	NA	NA	GO:0004672	protein kinase activity	NA	NA
Rri04g1467.1	D7SN86	85.8	0	1553.1	Vacuolar protein sorting-associated protein 41 homolog	PE 3	NA	IBA	GO:0035542	regulation of SNARE complex assembly	NA	NA	GO:0030897	HOPS complex
Rri04g1483.1	A0A2R6PEU9	86.4	2.2e-224	780.8	Anion transporter 5 like	PE 4	NA	IEA	GO:0055085	transmembrane transport	GO:0005315	inorganic phosphate transmembrane transporter activity	GO:0009536	plastid
Rri04g1491.1	A0A2G9GHH8	80.6	2.4e-258	894	NA	PE 4	NA	NA	NA	NA	NA	NA	GO:0016021	integral component of membrane
Rri04g1492.1	A0A2R6PEV4	82.9	1.7e-148	528.1	Xyloglucan endotransglucosylase/hydrolase	PE 3	2.4.1.207	IEA	GO:0010411	xyloglucan metabolic process	GO:0016762	xyloglucan:xyloglucosyl transferase activity	GO:0005618	cell wall
Rri04g1493.1	A0A2R6QK47	87.8	3e-102	374	Vacuolar protein sorting-associated protein	PE 4	NA	IEA	GO:0007034	vacuolar transport	NA	NA	NA	NA
Rri04g1504.1	A0A072UJY1	86.5	4.3e-296	1019.6	ABC transporter family protein	PE 4	3.6.1.3	NA	NA	NA	GO:0016887	ATPase activity	NA	NA
Rri04g1505.1	A0A2H5Q512	80.9	0	1162.9	NA	PE 4	NA	NA	NA	NA	GO:0016887	ATPase activity	GO:0016021	integral component of membrane
Rri04g1507.1	A0A1U7YVD6	93.4	0	1508.8	cell division cycle protein 48 homolog	PE 4	NA	IEA	GO:0051301	cell division	GO:0016787	hydrolase activity	NA	NA
Rri04g1510.1	A0A1U7XJW5	94.2	0	1518.8	cell division cycle protein 48 homolog	PE 4	NA	IEA	GO:0051301	cell division	GO:0005524	ATP binding	NA	NA
Rri04g1511.1	A0A067EYL0	85.1	2.2e-51	204.1	NA	PE 4	NA	NA	NA	NA	NA	NA	NA	NA
Rri04g1520.1	A0A2R6P7F3	80.2	3.9e-174	614	Arsenical pump-driving ATPase	PE 4	NA	NA	NA	NA	GO:0005524	ATP binding	GO:0005759	mitochondrial matrix
Rri04g1536.1	L7TV12	80.5	2.1e-100	367.9	Kiwellin	PE 2	NA	NA	NA	NA	NA	NA	NA	NA
Rri04g1538.1	P45726	86.4	0	1222.6	Phenylalanine ammonia-lyase	PE 2	4.3.1.24	IEA	GO:0009800	cinnamic acid biosynthetic process	GO:0045548	phenylalanine ammonia-lyase activity	GO:0005737	cytoplasm
Rri04g1541.1	A0A2R6PEZ1	93.4	3.5e-134	480.3	Exosome complex component RRP41-like	PE 4	NA	NA	NA	NA	NA	NA	NA	NA
Rri04g1547.1	A0A2R6PEY6	92.2	6.1e-111	402.9	Cytokinin riboside 5-monophosphate phosphoribohydrolase	PE 3	3.2.2.n1	IEA	GO:0009691	cytokinin biosynthetic process	GO:0016787	hydrolase activity	NA	NA
Rri04g1549.1	A0A2R6PQZ4	81.9	0	1568.9	Inactive protein kinase	PE 4	NA	NA	NA	NA	GO:0016301	kinase activity	GO:0016021	integral component of membrane
Rri04g1550.1	A0A2R6PEY9	86.7	2.5e-203	710.7	Zinc finger protein with KRAB and SCAN domains 5 like	PE 4	NA	NA	NA	NA	NA	NA	GO:0016021	integral component of membrane
Rri04g1551.1	A0A2U1QP28	81.2	4.8e-136	486.9	Nucleotide/sugar transporter family protein	PE 4	NA	IEA	GO:0008643	carbohydrate transport	NA	NA	GO:0016021	integral component of membrane
Rri04g1557.1	A0A2R6P7G6	84.9	0	1421.4	Serine/threonine-protein phosphatase 6 regulatory subunit like	PE 4	NA	NA	NA	NA	NA	NA	NA	NA
Rri04g1558.1	A0A2R6P7L0	85.8	0	1471.4	Homeobox-leucine zipper protein like	PE 4	NA	NA	NA	NA	GO:0008289	lipid binding	GO:0005634	nucleus
Rri04g1564.1	A0A200R5T2	95.8	3.9e-86	320.1	Ribosomal protein L11	PE 3	NA	IEA	GO:0006412	translation	GO:0003735	structural constituent of ribosome	GO:0005840	ribosome
Rri04g1565.1	Q2LAD9	96.4	9.6e-154	545.4	Aquaporin PIP2-1	PE 2	NA	NA	NA	NA	GO:0015267	channel activity	GO:0016021	integral component of membrane
Rri04g1571.1	A0A2R6PQA4	85.9	1.4e-114	415.2	Pyridoxal 5-phosphate synthase	PE 3	NA	IEA	GO:0042823	pyridoxal phosphate biosynthetic process	GO:0004359	glutaminase activity	NA	NA
Rri04g1573.1	A0A3G3C3C7	82.1	0	1472.6	Beta-galactosidase	PE 2	3.2.1.23	IEA	GO:0008152	metabolic process	GO:0004565	beta-galactosidase activity	NA	NA
Rri04g1579.1	A0A2P5PYN6	85.5	1.7e-108	394.8	Proteasome subunit beta	PE 3	3.4.25.1	IEA	GO:0051603	proteolysis involved in cellular protein catabolic process	GO:0004298	threonine-type endopeptidase activity	GO:0005634	nucleus
Rri04g1617.1	A0A2R6P7S2	86.2	0	1772.7	Kinesin-like protein	PE 3	NA	IEA	GO:0007018	microtubule-based movement	GO:0005524	ATP binding	NA	NA
Rri04g1619.1	A0A2R6P7S3	88.2	0	1870.5	Calcium-transporting ATPase 1, endoplasmic reticulum-type like	PE 3	NA	NA	NA	NA	GO:0005524	ATP binding	GO:0016021	integral component of membrane
Rri04g1623.1	A0A2R6PF49	80.4	0	1333.5	Receptor-like protein kinase HERK	PE 4	NA	NA	NA	NA	GO:0004672	protein kinase activity	GO:0016021	integral component of membrane
Rri04g1627.1	A0A0K0M505	84.8	1.3e-255	884.8	Ankyrin repeat-containing protein	PE 2	NA	NA	NA	NA	NA	NA	GO:0016021	integral component of membrane
Rri04g1631.1	A0A2R6RX18	95.9	4e-58	226.9	60S ribosomal protein L35	PE 3	NA	IEA	GO:0006412	translation	GO:0003735	structural constituent of ribosome	GO:0005840	ribosome
Rri04g1645.1	A0A2R6P7S8	83.4	1.2e-191	671.8	Nuclease	PE 4	NA	NA	NA	NA	GO:0043565	sequence-specific DNA binding	NA	NA
Rri04g1651.1	D7SKK6	92.5	9.1e-87	322.4	NA	PE 4	NA	IBA	GO:0017157	regulation of exocytosis	GO:0003924	GTPase activity	GO:0005886	plasma membrane
Rri04g1653.1	S5WZU6	83.9	0	1289.6	Sucrose synthase (Fragment)	PE 2	2.4.1.13	IEA	GO:0005985	sucrose metabolic process	GO:0016157	sucrose synthase activity	GO:0016021	integral component of membrane
Rri04g1659.1	A0A2U1N1W9	89.9	1.2e-64	248.8	Histone H2B	PE 3	NA	NA	NA	NA	GO:0003677	DNA binding	GO:0005634	nucleus
Rri04g1660.1	A0A251UR62	95.5	1.2e-102	375.2	Histone H4	PE 3	NA	IEA	GO:0006352	DNA-templated transcription, initiation	GO:0003677	DNA binding	GO:0005634	nucleus
Rri04g1661.1	A0A251UR62	96.5	1.4e-103	378.3	Histone H4	PE 3	NA	IEA	GO:0006352	DNA-templated transcription, initiation	GO:0003677	DNA binding	GO:0005634	nucleus
Rri04g1669.1	A0A2P2M7Q3	80.4	1.8e-232	808.1	Heat shock cognate 70 kDa protein	PE 3	NA	NA	NA	NA	GO:0005524	ATP binding	NA	NA
Rri04g1672.1	A0A2R6P7S1	86.5	3e-262	906.7	Ataxin-7-like protein	PE 4	NA	NA	NA	NA	NA	NA	NA	NA
Rri04g1674.1	D6MMT2	99.7	0	1283.9	Heat shock protein 70	PE 2	NA	NA	NA	NA	GO:0005524	ATP binding	NA	NA
Rri04g1679.1	A0A438G1D8	80.6	1.6e-211	738	Putative E3 ubiquitin-protein ligase XBAT31	PE 4	NA	NA	NA	NA	NA	NA	NA	NA
Rri04g1682.1	I3SK98	93.6	3.6e-210	733.4	NA	PE 2	NA	NA	NA	NA	GO:0005524	ATP binding	GO:0005856	cytoskeleton
Rri04g1686.1	A0A2R6P7T2	81.2	0	1128.6	Protein like	PE 4	NA	NA	NA	NA	GO:0004722	protein serine/threonine phosphatase activity	NA	NA
Rri04g1697.1	A0A2R6PPV3	90	6.7e-62	239.2	Rab5-interacting protein	PE 4	NA	NA	NA	NA	NA	NA	GO:0016021	integral component of membrane
Rri04g1715.1	A0A2H4X2V1	81.8	3.7e-206	720.3	ABA 8-hydroxylase	PE 2	NA	NA	NA	NA	GO:0004497	monooxygenase activity	GO:0016021	integral component of membrane
Rri04g1717.1	A0A2R6P653	81.1	1.7e-285	984.2	Laccase	PE 3	1.10.3.2	IEA	GO:0009414	response to water deprivation	GO:0005507	copper ion binding	GO:0048046	apoplast
Rri04g1724.1	A0A2P5XSW2	81.9	0	1178.3	NA	PE 4	NA	IEA	GO:0006886	intracellular protein transport	GO:0015450	P-P-bond-hydrolysis-driven protein transmembrane transporter activity	GO:0005623	cell
Rri04g1726.1	M5X8A8	84.4	1.7e-235	817.8	NA	PE 4	NA	NA	NA	NA	GO:0005524	ATP binding	NA	NA
Rri04g1727.1	A0A2R6P651	85.1	6.4e-266	919.1	D-xylose-proton symporter-like	PE 3	NA	NA	NA	NA	GO:0022857	transmembrane transporter activity	GO:0016021	integral component of membrane
Rri04g1733.1	A0A2R6QSY4	91.8	4.9e-151	536.6	Methylsterol monooxygenase	PE 3	NA	IEA	GO:0008610	lipid biosynthetic process	GO:0004497	monooxygenase activity	GO:0016021	integral component of membrane
Rri04g1735.1	A0A2R6P664	91.9	1.7e-170	601.3	Serine/threonine-protein phosphatase	PE 3	3.1.3.16	NA	NA	NA	GO:0004721	phosphoprotein phosphatase activity	NA	NA
Rri04g1743.1	A0A2R6QJ60	81.6	1.1e-45	185.3	DNA-directed RNA polymerases I and III subunit like	PE 4	NA	IEA	GO:0006351	transcription, DNA-templated	GO:0003677	DNA binding	GO:0005666	RNA polymerase III complex
Rri04g1746.1	A0A2R6QJC4	92.8	1.5e-71	271.6	Tubulin beta chain	PE 3	NA	IEA	GO:0007017	microtubule-based process	GO:0005525	GTP binding	GO:0005874	microtubule
Rri04g1751.1	B9GIW2	80.5	0	1288.5	NA	PE 4	NA	IBA	GO:0046514	ceramide catabolic process	GO:0017040	N-acylsphingosine amidohydrolase activity	GO:0005576	extracellular region
Rri04g1752.1	W9SDX6	86.2	8.1e-85	315.8	Cytosolic enolase 3	PE 3	NA	IEA	GO:0006096	glycolytic process	GO:0004634	phosphopyruvate hydratase activity	GO:0000015	phosphopyruvate hydratase complex
Rri04g1760.1	F6GUV1	88.3	1.8e-133	478	NA	PE 4	NA	IBA	GO:0006401	RNA catabolic process	GO:0004004	ATP-dependent RNA helicase activity	GO:0055087	Ski complex
Rri04g1761.1	F6GUV1	81	9.5e-176	619	NA	PE 4	NA	IBA	GO:0006401	RNA catabolic process	GO:0004004	ATP-dependent RNA helicase activity	GO:0055087	Ski complex
Rri04g1764.1	Q2XPV2	83.1	9.7e-223	775.4	RRM-containing RNA-binding protein-like protein	PE 2	NA	IEA	GO:0000398	mRNA splicing, via spliceosome	GO:0003723	RNA binding	NA	NA
Rri04g1773.1	A0A2R6QJ88	85.4	6.1e-70	266.2	Protein NRT1/ PTR FAMILY 8.1 like	PE 3	NA	IEA	GO:0006857	oligopeptide transport	GO:0022857	transmembrane transporter activity	GO:0016021	integral component of membrane
Rri04g1774.1	A0A2R6P686	80.3	1.4e-253	878.2	Protein NRT1/ PTR FAMILY 8.1 like (Fragment)	PE 3	NA	IEA	GO:0006857	oligopeptide transport	GO:0022857	transmembrane transporter activity	GO:0016021	integral component of membrane
Rri04g1781.1	A0A0K9QDD5	88	0	1185.6	NA	PE 3	NA	IEA	GO:0009228	thiamine biosynthetic process	GO:0016830	carbon-carbon lyase activity	NA	NA
Rri04g1786.1	A0A2R6P699	86.4	3.2e-231	803.5	Cytochrome P450 86A1 like	PE 3	NA	NA	NA	NA	GO:0004497	monooxygenase activity	GO:0016021	integral component of membrane
Rri04g1792.1	A0A1U9YG87	82.9	1.5e-268	927.9	Anthranilate synthase alpha subunit	PE 2	NA	IEA	GO:0000162	tryptophan biosynthetic process	GO:0004049	anthranilate synthase activity	NA	NA
Rri04g1793.1	A0A2R6P684	83.8	1.9e-71	271.2	Pleckstriny domain-containing protein	PE 4	NA	NA	NA	NA	GO:0032266	phosphatidylinositol-3-phosphate binding	NA	NA
Rri04g1808.1	A0A2R6QJB1	85.1	1.5e-269	931	Non-specific phospholipase	PE 4	NA	NA	NA	NA	GO:0016788	hydrolase activity, acting on ester bonds	NA	NA
Rri04g1810.1	A0A2I4GLV4	81.6	2.5e-225	784.3	protein DAMAGED DNA-BINDING 2-like isoform X2	PE 4	NA	IEA	GO:0006281	DNA repair	GO:0003684	damaged DNA binding	GO:0080008	Cul4-RING E3 ubiquitin ligase complex
Rri04g1817.1	A0A2R6P6D8	82.9	1.8e-251	870.9	Protein O-glucosyltransferase	PE 4	NA	NA	NA	NA	GO:0016740	transferase activity	GO:0016021	integral component of membrane
Rri04g1818.1	A0A022S351	95.2	3.9e-164	580.1	NA	PE 3	NA	IEA	GO:0042823	pyridoxal phosphate biosynthetic process	GO:0003824	catalytic activity	NA	NA
Rri04g1819.1	A0A2R6P697	88.8	0	1069.3	Phosphoinositide phospholipase C	PE 4	3.1.4.11	IEA	GO:0035556	intracellular signal transduction	GO:0004435	phosphatidylinositol phospholipase C activity	NA	NA
Rri04g1827.1	A0A2R6QJB6	80.8	6e-197	689.5	Omega-3 fatty acid desaturase, endoplasmic reticulum like	PE 4	NA	IEA	GO:0006629	lipid metabolic process	GO:0016717	oxidoreductase activity, acting on paired donors, with oxidation of a pair of donors resulting in the reduction of molecular oxygen to two molecules of water	GO:0016021	integral component of membrane
Rri04g1828.1	A0A498IDV1	91.8	7.4e-57	222.2	NA	PE 4	NA	NA	NA	NA	NA	NA	NA	NA
Rri04g1841.1	F6GUM6	86.2	9.6e-79	295.8	SAGA-associated factor 11	PE 3	NA	IBA	GO:0035616	histone H2B conserved C-terminal lysine deubiquitination	NA	NA	GO:0071819	DUBm complex
Rri04g1849.1	A0A2R6QJC3	89.7	0	1804.6	Ubiquitin-activating enzyme like	PE 3	NA	IEA	GO:0006464	cellular protein modification process	GO:0008641	ubiquitin-like modifier activating enzyme activity	NA	NA
Rri04g1850.1	A0A2R6P6C3	84.2	1.9e-292	1007.3	Serine/threonine-protein kinase	PE 4	NA	NA	NA	NA	GO:0005524	ATP binding	NA	NA
Rri04g1851.1	A0A2R6QJD8	80.9	0	1518.8	Rab3 GTPase-activating protein catalytic subunit like	PE 4	NA	NA	NA	NA	GO:0005096	GTPase activator activity	NA	NA
Rri04g1854.1	A0A0F7EV74	81.5	9.4e-72	272.3	Cinnamoyl-CoA reductase 9	PE 2	NA	NA	NA	NA	GO:0003824	catalytic activity	NA	NA
Rri04g1856.1	A0A1S3ZGR0	80.7	4.8e-72	273.5	cinnamoyl-CoA reductase 1-like isoform X1	PE 4	NA	IEA	GO:0006694	steroid biosynthetic process	GO:0050662	coenzyme binding	NA	NA
Rri04g1857.1	C3VPA5	82.1	1.1e-72	275.4	Cinnamoyl-CoA reductase	PE 2	1.2.1.44	NA	NA	NA	GO:0050662	coenzyme binding	NA	NA
Rri04g1874.1	A0A2R6QST3	83.6	3.3e-107	390.6	U2 small nuclear ribonucleoprotein B 2 like	PE 4	NA	NA	NA	NA	GO:0003723	RNA binding	NA	NA
Rri04g1902.1	A0A2R6P6J8	87.7	2.4e-135	484.2	Expansin	PE 3	NA	IEA	GO:0009664	plant-type cell wall organization	NA	NA	GO:0016020	membrane
Rri04g1922.1	A0A022S119	88.6	1.1e-186	655.6	NA	PE 3	NA	IEA	GO:0030163	protein catabolic process	GO:0036402	proteasome-activating ATPase activity	GO:0005737	cytoplasm
Rri04g1930.1	A0A2R6QJI0	81.1	1.8e-249	864.4	Cytochrome P450 714C2 like	PE 3	NA	NA	NA	NA	GO:0004497	monooxygenase activity	GO:0016021	integral component of membrane
Rri04g1937.1	A0A2R6QJJ8	90	3.7e-97	357.1	CBS domain-containing protein	PE 4	NA	NA	NA	NA	NA	NA	NA	NA
Rri04g1938.1	A0A2R6QJK7	92.5	2e-154	547.7	Mitochondrial import receptor subunit TOM40-1, N-terminally processed like	PE 4	NA	IEA	GO:0030150	protein import into mitochondrial matrix	GO:0008320	protein transmembrane transporter activity	GO:0005741	mitochondrial outer membrane
Rri04g1944.1	A0A2R6QJJ9	87.7	0	1257.7	Ubiquitin carboxyl-terminal hydrolase	PE 3	NA	IEA	GO:0006511	ubiquitin-dependent protein catabolic process	GO:0004843	thiol-dependent ubiquitin-specific protease activity	NA	NA
Rri04g1954.1	A0A2R6P6L4	82	0	1538.9	TPR repeat-containing protein	PE 4	NA	IEA	GO:0000712	resolution of meiotic recombination intermediates	NA	NA	GO:0009507	chloroplast
Rri04g1962.1	A0A2R6QJM4	82	4.6e-71	270	Adrenodoxin-like protein	PE 4	NA	NA	NA	NA	GO:0051536	iron-sulfur cluster binding	NA	NA
Rri04g1966.1	A0A2R6P6M8	83.5	9.8e-258	891.7	Carboxypeptidase	PE 3	3.4.16.-	NA	NA	NA	GO:0004185	serine-type carboxypeptidase activity	GO:0016021	integral component of membrane
Rri04g1967.1	A0A2R6QJL9	83.7	0	1028.9	Monocopper oxidase-like protein	PE 4	NA	NA	NA	NA	GO:0005507	copper ion binding	NA	NA
Rri04g1971.1	A0A2R6QSM9	81.2	0	1084.7	Fimbrin-2 like	PE 4	NA	IEA	GO:0051017	actin filament bundle assembly	GO:0051015	actin filament binding	NA	NA
Rri04g1973.1	A0A2R6P6P0	82.9	2.4e-70	267.7	Glyoxalase-like domain protein	PE 4	NA	NA	NA	NA	NA	NA	NA	NA
Rri04g1975.1	A0A2R6PPG8	84.9	0	1045.8	AUGMIN subunit like	PE 4	NA	IEA	GO:0051225	spindle assembly	NA	NA	GO:0070652	HAUS complex
Rri04g1981.1	A0A2R6QJN9	88.3	6.6e-102	372.9	Ras-related protein like	PE 4	NA	NA	NA	NA	GO:0005525	GTP binding	NA	NA
Rri04g1985.1	A0A2R6PPR1	88.4	3.7e-67	256.9	60S ribosomal protein like	PE 4	NA	IEA	GO:0006412	translation	GO:0003735	structural constituent of ribosome	GO:0005840	ribosome
Rri04g1987.1	A0A2R6QSL4	80.1	4.7e-206	719.9	RING-type E3 ubiquitin transferase	PE 4	2.3.2.27	NA	NA	NA	GO:0004842	ubiquitin-protein transferase activity	NA	NA
Rri04g1995.1	A0A1R3JJI2	80.3	1.5e-137	491.9	Alcohol dehydrogenase superfamily, zinc-type	PE 4	NA	NA	NA	NA	GO:0016491	oxidoreductase activity	NA	NA
Rri04g1999.1	A0A2R6P6U5	83.6	1.7e-224	781.2	GTP cyclohydrolase	PE 4	NA	IEA	GO:0046654	tetrahydrofolate biosynthetic process	GO:0003934	GTP cyclohydrolase I activity	GO:0005737	cytoplasm
Rri04g2024.1	A0A2R6P6S9	81.7	4e-111	403.7	Ethylene-responsive transcription factor-like protein	PE 4	NA	NA	NA	NA	GO:0003700	DNA-binding transcription factor activity	GO:0005634	nucleus
Rri04g2025.1	A0A2R6QJT3	82.6	1.3e-157	558.5	Transcriptional activator like	PE 4	NA	NA	NA	NA	NA	NA	NA	NA
Rri04g2032.1	A0A2R6QJR6	88.5	1.9e-94	348.2	B-cell receptor-associated protein	PE 4	NA	IEA	GO:0006886	intracellular protein transport	NA	NA	GO:0016021	integral component of membrane
Rri04g2034.1	F6GWJ1	85.2	0	1046.2	NA	PE 3	NA	IEA	GO:0006431	methionyl-tRNA aminoacylation	GO:0005524	ATP binding	GO:0005829	cytosol
Rri04g2035.1	A0A2R6QJS8	85.7	8.4e-260	898.7	GDP-fucose protein O-fucosyltransferase protein	PE 4	NA	IEA	GO:0006004	fucose metabolic process	GO:0016757	transferase activity, transferring glycosyl groups	GO:0016021	integral component of membrane
Rri04g2037.1	A0A2R6P6T2	80.6	5.2e-278	959.5	GPI transamidase component PIG-T like	PE 4	NA	IEA	GO:0016255	attachment of GPI anchor to protein	NA	NA	GO:0042765	GPI-anchor transamidase complex
Rri04g2048.1	A0A2P5WU21	82.5	3e-74	280.8	NA	PE 4	NA	IEA	GO:0006412	translation	GO:0003735	structural constituent of ribosome	GO:0015934	large ribosomal subunit
Rri04g2049.1	A0A0M4P3X0	90.3	7.4e-67	255.8	Cytochrome b5	PE 2	1.10.2.1	NA	NA	NA	GO:0020037	heme binding	GO:0016021	integral component of membrane
Rri04g2050.1	A0A2R6P6U0	84.2	4e-285	983	BTB/POZ domain-containing protein	PE 3	NA	NA	NA	NA	NA	NA	GO:0005886	plasma membrane
Rri04g2054.1	A0A2R6P6U6	80.3	1.3e-181	638.6	Solute carrier family 35 member like	PE 4	NA	NA	NA	NA	GO:0022857	transmembrane transporter activity	GO:0016021	integral component of membrane
Rri04g2060.1	A0A3G3IRE5	88.2	1.1e-217	758.4	3-ketoacyl-CoA thiolase 2	PE 2	NA	NA	NA	NA	GO:0016746	transferase activity, transferring acyl groups	GO:0016021	integral component of membrane
Rri04g2065.1	A0A2R6PDQ5	82.6	1.7e-95	351.7	Gamma-tubulin complex component	PE 3	NA	IEA	GO:0007020	microtubule nucleation	GO:0043015	gamma-tubulin binding	GO:0005737	cytoplasm
Rri04g2069.1	A0A3G3C2X7	85.7	6e-230	799.3	Pectate lyase	PE 2	4.2.2.2	IEA	GO:0045490	pectin catabolic process	GO:0030570	pectate lyase activity	NA	NA
Rri04g2074.1	A0A2R6PE89	95	1.1e-242	841.6	26S proteasome regulatory subunit 4 A like	PE 3	NA	IEA	GO:0030163	protein catabolic process	GO:0016787	hydrolase activity	GO:0000502	proteasome complex
Rri04g2077.1	A0A2R6P6W7	95.1	0	1050.4	Chaperonin CPN60-2 like	PE 3	NA	IEA	GO:0042026	protein refolding	GO:0005524	ATP binding	GO:0005737	cytoplasm
Rri04g2080.1	Q6Y0F0	81.6	2.6e-45	184.1	Putative GDSL-motif lipase (Fragment)	PE 2	NA	NA	NA	NA	GO:0016788	hydrolase activity, acting on ester bonds	NA	NA
Rri04g2083.1	A0A2R6QSG4	83.6	3.8e-210	733.4	Flavin-containing monooxygenase	PE 3	1.-.-.-	NA	NA	NA	GO:0004499	N,N-dimethylaniline monooxygenase activity	NA	NA
Rri04g2084.1	A0A2R6P6X4	84.4	0	1255.7	Receptor-like serine/threonine-protein kinase	PE 4	NA	NA	NA	NA	GO:0004672	protein kinase activity	GO:0016021	integral component of membrane
Rri04g2088.1	A0A2R6PEE2	84.1	1.1e-47	191.8	Sharpin like	PE 4	NA	NA	NA	NA	NA	NA	NA	NA
Rri04g2094.1	A0A2R6PEZ6	84.5	0	1135.2	WD repeat-containing protein	PE 4	NA	NA	NA	NA	NA	NA	NA	NA
Rri04g2095.1	A0A2P5C0L2	83.8	0	2504.9	ATP-binding cassette containing protein	PE 4	NA	NA	NA	NA	GO:0005524	ATP binding	GO:0016021	integral component of membrane
[truncated: 3,534 more rows]
